# Supplementary material for: Single-cell analysis supports a luminal-neuroendocrine transdifferentiation in human prostate cancer
Source: Commun Biol. 2020 Dec 16;3:778. doi: 10.1038/s42003-020-01476-1 (PMC7745034; doi:10.1038/s42003-020-01476-1)
Supplement: Supplementary file 3 — Supplementary Data 1 [file 42003_2020_1476_MOESM3_ESM.xlsx]

## Sheet: Fig. 4B
	KRT8	NKX3-1	KRT5	TP63	UPK1A	GATA3	EZH2	SYP	seurat.clusters
AAAGCAACACAACGTT.1	1.38629	1.38629	0	0	0	0	0.693147	0	2
AAAGCAATCTCTTGAT.1	2.07944	3.52636	0	0	0	0	0	0	2
AACACGTAGCTCCTCT.1	0.693147	1.38629	0	0	0	0	0	0	1
AACACGTAGCTGTCTA.1	1.09861	0.693147	0	0	0	0	0	0	0
AACACGTGTCTACCTC.1	1.79176	1.60944	0	0	0	0.693147	0	0	2
AACCGCGCAGTTTACG.1	2.07944	0.693147	0	0	0	0	0	0	1
AACTTTCAGCGCTTAT.1	0.693147	1.60944	0	0	0	0	0	0	2
AAGACCTGTCCGAATT.1	1.38629	1.94591	0	0	0	0	0	0.693147	2
AAGGAGCAGTCACGCC.1	2.56495	1.09861	0	0	0	0	0	0	2
AAGGAGCAGTTAACGA.1	2.19722	0.693147	0	0	0	0	0	0	1
AAGGCAGTCCGCATAA.1	1.38629	1.60944	0	0	0	0	0	0.693147	2
AATCCAGCAAGTCTAC.1	1.09861	2.30259	0	0	0	0	0	0	2
AATCGGTGTGGCTCCA.1	2.56495	1.60944	0	0	0	0	0.693147	0	0
ACAGCTATCCGATATG.1	1.94591	2.48491	0	0	0	0	0	0	2
ACATGGTGTCAAAGCG.1	1.60944	1.60944	0	0.693147	0	0	0	0	1
ACATGGTTCACGCGGT.1	0.693147	0	0	0	0	0	0.693147	0	2
ACCCACTAGTGCCATT.1	1.09861	2.63906	0	0	0	0	1.09861	0	1
ACCGTAAAGGCAGTCA.1	2.3979	0.693147	0	0	0	0	0	0	1
ACCTTTAAGCCCTAAT.1	1.38629	1.79176	0	0	0	0	0	0	1
ACGCCGAAGTAGCCGA.1	1.09861	0	0	0	0	0	0	0	1
ACGGAGATCCATGCTC.1	0.693147	2.19722	0	0	0	0	0	0	2
ACGGGTCCAAACGTGG.1	1.60944	1.38629	0	0	0	0	0	0	0
ACGTCAATCGGGAGTA.1	1.94591	1.09861	0	0	0	0	0	0.693147	2
ACTGAACAGCTGATAA.1	1.94591	2.89037	0	0	0	0	0	0	2
ACTGATGGTCTAGCGC.1	1.09861	2.30259	0	0	0	0	0	0	2
ACTGCTCGTTAGGGTG.1	2.07944	1.60944	0	0	0	0	0	0	0
ACTGTCCGTGAAAGAG.1	0	1.38629	0	0	0	0	0	0	2
AGAATAGAGACTGGGT.1	1.38629	1.38629	0	0	0	0	0	0	1
AGAGCGATCAATCTCT.1	1.09861	1.09861	0	0	0	0	0.693147	0.693147	2
AGAGCGATCCTTAATC.1	1.94591	1.94591	0	0	0	0	0	0	2
AGAGTGGCAGCTGTTA.1	1.38629	1.09861	0	0	0	0	0	0	2
AGATCTGCAAACTGTC.1	1.38629	2.07944	0	0	0	0	0	0.693147	2
AGATTGCCAAGCGTAG.1	1.79176	0	0	0	0	0	0	0	1
AGATTGCCATCGGTTA.1	2.07944	2.19722	0	0	0	0	0	0.693147	2
AGCATACAGGTGTGGT.1	1.60944	1.79176	0	0	0	0	0.693147	0	2
AGCATACCATGCCTTC.1	2.07944	1.94591	0	0	0	0	0.693147	0	0
AGCATACGTTATGTGC.1	1.09861	1.09861	0	0	0	0	0	0.693147	0
AGCGTCGCAAGCCCAC.1	1.79176	1.38629	0	0	0	0	0	0	0
AGGCCACAGACACGAC.1	1.94591	0	0	0	0	0	0	0	2
AGGCCACAGGGTTTCT.1	1.38629	1.38629	0	0.693147	0	0	0	0	0
AGGCCGTCAATCCGAT.1	1.38629	1.94591	0	0	0	0	0	0	2
AGGGTGATCAGGTAAA.1	2.19722	2.77259	0	0	0	0	0	0	0
AGGTCCGGTGTGAAAT.1	1.60944	1.60944	0	0	0	0	0	0	2
AGTGAGGCAGCATACT.1	2.56495	3.21888	0	0	1.38629	0.693147	0	0	2
AGTGAGGCAGGTGCCT.1	1.79176	1.38629	0	0	0	0	0.693147	0	2
AGTGTCATCAGGCGAA.1	1.38629	2.19722	0	0	0	0	0	0	1
ATAAGAGTCCAAAGTC.1	3.13549	2.3979	0	0	0	0	0	0	2
ATCATCTAGCTTCGCG.1	0.693147	2.48491	0	0	0	0	0	0	1
ATCATCTCACACGCTG.1	1.09861	1.79176	0	0	0	0	0	0	2
ATCATGGTCTGCGACG.1	0.693147	1.38629	0	0	0	0	0	0	0
ATGGGAGAGGTGCTAG.1	1.09861	1.79176	0	0	0	0	0	0	1
ATTATCCAGCCTCGTG.1	1.79176	1.09861	0	0	0	0	0.693147	0	2
ATTCTACAGGACGAAA.1	1.38629	0	0	0	0	0	0	0	2
ATTGGTGCACTATCTT.1	1.60944	2.56495	0	0	0	0.693147	0	0	1
ATTTCTGCACTGTCGG.1	1.38629	1.09861	0	0	0	0	0	0	0
CAACCTCTCCTAGAAC.1	1.79176	1.09861	0	0	0	0	0	0	2
CAACTAGGTCGAGTTT.1	1.38629	1.60944	0	0	0	0	0	0	0
CAAGATCTCACAACGT.1	2.70805	2.19722	0	0	0	0	0	0	2
CAAGGCCCAAGCTGAG.1	1.60944	0.693147	0	0	0	0	0	0	1
CAAGTTGAGACGCAAC.1	1.09861	1.94591	0	0	0	0	0	0.693147	1
CACACCTCACCACGTG.1	1.79176	0.693147	0	0	0	0	0	0	1
CACCAGGCACATAACC.1	1.09861	1.60944	0	0	0	0	0	0	2
CACCTTGTCCCACTTG.1	0.693147	0	0	0	0	0	0	0	2
CACTCCATCGGAAACG.1	1.38629	1.60944	0	0	0	0	0	0	2
CACTCCATCGGCTTGG.1	1.09861	1.09861	0	0	0	0	0	0	2
CAGAGAGCAAGCTGAG.1	2.07944	1.60944	0	0	0	0	0	0	1
CAGATCAGTAGCACGA.1	1.60944	1.38629	0	0	0	0	0	0	2
CAGATCAGTCGCGTGT.1	1.94591	1.79176	0	0	0	0	0	0	2
CAGCAGCAGGCAGGTT.1	1.79176	1.38629	0	0	0	0	0	0	2
CAGCAGCAGGTGGGTT.1	0.693147	1.79176	0	0	0	0	0	0	2
CAGCAGCCACATAACC.1	1.94591	0	0	0	0	0	0	0	1
CAGCATATCATAGCAC.1	1.94591	2.89037	0	0	0	0	0	0	2
CAGCATATCGAGAGCA.1	1.79176	1.09861	0	0	0	0	0	0	0
CAGCCGAAGCCACTAT.1	1.60944	2.70805	0	0	0	0	0	0	2
CAGCGACGTACGACCC.1	1.38629	0.693147	0	0	0	0	0	0	2
CAGCTAATCACCTTAT.1	1.79176	1.94591	0	0	0	0	0	0	2
CAGGTGCCACCACCAG.1	1.79176	1.09861	0	0	0	0	0	0	2
CAGGTGCTCCGCGTTT.1	1.79176	1.09861	0	0	0	0	0	0	2
CATATTCCACATGGGA.1	2.07944	1.09861	0	0	0	0	0	0	1
CATCAGATCCTGTAGA.1	1.38629	3.29584	0	0	0	0	0	0.693147	2
CATCCACAGAGGGCTT.1	1.60944	1.60944	0	0	0	0	0	0	2
CATCCACCAATCTACG.1	1.09861	2.07944	0.693147	0	0	0	0	0	1
CATCGAAAGGCTATCT.1	0	0.693147	0	0	0	0	0	0	1
CATCGAAGTACTTGAC.1	1.79176	2.19722	0	0	0	0	0.693147	0	2
CATCGGGTCTCCCTGA.1	2.19722	0	0	0	0	0	0	0	1
CATGCCTCAAGTCTAC.1	2.19722	0.693147	0	0	0	0	0	0	2
CATTCGCAGGTAAACT.1	1.60944	0	0	0	0	0	0	0	1
CATTCGCTCGCCGTGA.1	2.30259	0.693147	0	0	0	0	0	0	1
CCAATCCCAAAGGCGT.1	2.07944	1.94591	0	0	0	0	0	0	0
CCACGGATCTTGCCGT.1	1.38629	0	0	0	0	0	0	0.693147	1
CCACTACCACAAGACG.1	1.60944	0.693147	0	0	0	0	0	0	2
CCACTACTCACCCTCA.1	1.94591	1.38629	0	0	0	0	0	0.693147	2
CCAGCGAAGCCAACAG.1	1.38629	1.79176	0	0.693147	0	0	0	0	2
CCAGCGAAGGTGATTA.1	1.09861	2.89037	0	0	0	0	0	1.38629	2
CCAGCGATCCTGCTTG.1	1.09861	1.09861	0	0	0	0	0	0	1
CCATGTCCAAGTTAAG.1	1.38629	1.94591	0	0	0	0	0	0	2
CCATGTCCAATGTTGC.1	1.38629	1.38629	0	0	0	0	0	0.693147	2
CCATGTCTCTAACTGG.1	1.09861	1.94591	0	0	0	0	0	0	2
CCCATACAGCCAGTAG.1	0.693147	1.38629	0	0	0	0	0.693147	0	0
CCGGGATCAGCTGTAT.1	0.693147	1.09861	0	0	0	0	0	0	2
CCGGTAGAGTGACTCT.1	1.60944	1.60944	0	0	0	0	0	0	0
CCGTTCAGTCTCATCC.1	1.38629	0.693147	0	0	0	0	0	0	2
CCGTTCATCAGAGACG.1	1.79176	0	0	0	0	0	0	0	2
CCTACCAAGAGTCTGG.1	1.60944	1.38629	0	0	0	0	0.693147	0	2
CCTACCACAAAGAATC.1	1.38629	1.09861	0	0	0	0	0	0	2
CCTCAGTTCCGGGTGT.1	1.60944	0.693147	0	0	0.693147	0	0.693147	0	2
CCTCAGTTCGCCAGCA.1	0.693147	0.693147	0	0	0	0	0	0	2
CCTTCCCCATATACGC.1	1.38629	1.60944	0	0	0	0	0.693147	0	2
CCTTTCTCACTCTGTC.1	1.94591	2.19722	0	0	0	0	0.693147	0	1
CGAGCCAAGTACTTGC.1	2.70805	0.693147	0	0	0	0	0	0	1
CGAGCCAAGTAGGTGC.1	1.09861	1.09861	0	0	0	0	0	0	2
CGATCGGAGGTGCAAC.1	2.07944	0.693147	0	0	0	0	0	0	2
CGATCGGCACGAAGCA.1	1.09861	0.693147	0	0	0	0	0	0	1
CGATCGGTCAAACGGG.1	2.48491	1.09861	0	0	0	0	0	0	2
CGATGGCGTGTTGAGG.1	1.79176	1.09861	0	0	0	0	0.693147	0	2
CGATGTACAGCTGTGC.1	2.19722	0.693147	0	0	0	0	0	0	0
CGCGTTTCACAACGCC.1	1.94591	1.38629	0	0	0	0	0	0	1
CGCGTTTCACACAGAG.1	2.07944	1.60944	0	0	0	0	0.693147	0	2
CGCGTTTCATCTCCCA.1	1.38629	0.693147	0	0	0	0	0	0	2
CGGACTGTCAACACAC.1	0.693147	1.38629	0	0	0	0	0	0	1
CGGAGCTGTCGAGTTT.1	0.693147	0.693147	0	0	0	0	0	0	2
CGGAGTCAGTATTGGA.1	0.693147	1.60944	0	0	0	0	0	0	1
CGGGTCAGTTCAGACT.1	1.94591	1.09861	0	0	0	0	0	0	2
CGTAGCGGTCGCTTCT.1	1.79176	0	0	0	0	0	0	0	2
CGTAGGCCAGGAACGT.1	2.07944	0	0	0	0	0	0	0.693147	0
CGTCACTTCTCGTATT.1	1.09861	1.79176	0	0	0	0	0	0	2
CGTCTACAGGCCGAAT.1	1.79176	1.79176	0	0	0	0	0	0	1
CGTCTACCACCTTGTC.1	0.693147	0.693147	0	0	0	0	0	0	2
CGTTCTGAGCACCGCT.1	1.79176	0.693147	0	0	0	0	0	0	2
CTAATGGTCTTAGAGC.1	1.60944	2.70805	0	0	0	0	0	0	2
CTACATTCATGATCCA.1	2.07944	3.4012	0	0	0	0	0	0	2
CTAGCCTCACGGTAGA.1	1.60944	1.38629	0	0	0	0	0	0	0
CTCCTAGTCAGCGACC.1	1.38629	0	0	0	0	0	0	0	0
CTCGGGAGTTGGACCC.1	1.38629	1.79176	0	0	0	0	0	0	0
CTCGTACAGGGAACGG.1	2.19722	1.60944	0	0	0	0	0	0.693147	0
CTCGTCAGTGCAACTT.1	1.79176	1.60944	0	0	0	0	0	0	2
CTCGTCATCGACAGCC.1	2.07944	1.09861	0	0	0	0	0	1.09861	1
CTGATAGCAACTGCTA.1	1.38629	1.38629	0	0	0	0	0	0	2
CTGCTGTCAGGATCGA.1	1.09861	1.09861	0	0	0	0	0	0	2
CTGTTTAAGTGGAGTC.1	1.60944	1.09861	0	0	0	0	0	0	2
CTGTTTATCCCGACTT.1	1.60944	2.99573	0	0	0	0	0	0	0
CTTACCGCAAACGCGA.1	1.38629	1.60944	0	0	0	0	0.693147	0	1
GAAACTCAGTGGACGT.1	1.38629	0.693147	0	0	0	0	0	0	2
GAAACTCTCTCGTATT.1	1.94591	2.30259	0	0	0	0	0	0	2
GAACATCTCCGCGGTA.1	0.693147	1.09861	0	0	0	0	0	0	1
GAACCTATCCCACTTG.1	2.30259	2.63906	0	0	0	0	0	0	0
GAACGGAAGACTAAGT.1	1.38629	3.13549	0	0	0	0	0	0	2
GAACGGAAGATGTCGG.1	2.07944	0	0	0	0	0	0	0	1
GAAGCAGTCGACCAGC.1	1.38629	1.60944	0	0	0	0	0	0	0
GACAGAGAGGCTCTTA.1	1.09861	1.38629	0	0	0	0	0	0	1
GACCAATCACTCTGTC.1	1.79176	1.94591	0	0	0	0	0	0	2
GACCAATGTCCGAAGA.1	1.09861	1.38629	0	0	0	0	0	0.693147	0
GACCTGGAGAGACGAA.1	1.60944	1.94591	0	0	0	0	0	0	2
GACCTGGGTTAAGAAC.1	1.38629	2.3979	0	0	0	0	0.693147	0.693147	2
GACGTTATCTACCAGA.1	1.79176	2.3979	0	0	0	0	0.693147	0	2
GAGCAGAAGGGATACC.1	1.79176	1.60944	0	0	0	0	0	0.693147	1
GAGTCCGCACACCGCA.1	2.07944	0	0	0	0	0	0	0	1
GATCGTAGTAGCCTAT.1	1.09861	1.94591	0	0	0	0	1.09861	0	2
GATCTAGGTTACCAGT.1	2.30259	0	0	0	0	0.693147	0	1.79176	1
GATCTAGTCGGATGTT.1	2.30259	2.83321	0	0	0	0	0	0	2
GATGAAAGTTCGAATC.1	1.60944	1.60944	0	0	0	0	0	0	2
GCAAACTTCTGCCCTA.1	1.60944	1.09861	0	0	0	0	0	0	2
GCAATCACAGCTGTAT.1	1.79176	1.60944	0	0	0	0	0	0	3
GCACATAGTGCACTTA.1	1.09861	1.09861	0	0	0	0	0	0	2
GCAGCCATCTGCTGCT.1	1.79176	2.07944	0	0	0	0	0	0.693147	1
GCCTCTATCTGCGACG.1	0.693147	1.09861	0	0	0	0	0	0	2
GCGCGATAGTTCCACA.1	1.09861	0	0	0	0	0	0	0	0
GCTCCTAAGGGTATCG.1	1.79176	0.693147	0	0	0	0	0	0	1
GCTCCTACAACACCTA.1	1.60944	0	0	0	0	0	0	0	1
GCTCCTATCACATACG.1	1.60944	1.94591	0	0	0	0	0	0	0
GCTGCAGCAATTGCTG.1	0.693147	0	0	0	0	0	0	0	2
GCTGCAGCAGAAGCAC.1	1.38629	0.693147	0	0	0	0	0	0	2
GCTGCTTGTCATATGC.1	1.94591	1.38629	0	0	0	0	0	0	2
GGAAAGCCAGTTAACC.1	1.60944	0	0	0	0	0	0.693147	0	2
GGACAGACACAGACAG.1	1.09861	0	0	0	0	0.693147	0	0	2
GGAGCAAGTAACGCGA.1	1.94591	1.94591	0	0	0	0	0	0	0
GGAGCAATCTGTTGAG.1	0.693147	2.48491	0	0	0	0	0	0	2
GGATTACCATCGGGTC.1	1.60944	1.94591	0	0	0	0	0.693147	0	1
GGCCGATCAGTTAACC.1	1.38629	1.60944	0	0	0	0	0	0	1
GGCGTGTTCCAAGTAC.1	2.19722	0.693147	0	0	0	0	0	0	0
GGCGTGTTCTTACCTA.1	1.60944	1.09861	0.693147	0	0	0	0	0	1
GGCTGGTGTTAAGTAG.1	0	1.09861	0	0	0	0	0	0	2
GGGAATGTCGCCCTTA.1	1.60944	0.693147	0	0	0	0	0	0	2
GGGACCTTCACCAGGC.1	2.30259	1.79176	0	0	0	0	0	0	0
GGGCACTCATTAGCCA.1	1.38629	0.693147	0	0	0	0	0	0	2
GGGCATCAGAGAACAG.1	1.38629	1.79176	0	0	0	0	0	0	2
GGGCATCGTGAGTGAC.1	2.48491	1.38629	0	0	0	0	0	0	2
GGTATTGAGCGGCTTC.1	1.94591	2.07944	0	0.693147	0	0	0	0	0
GTAACTGAGTTGTAGA.1	1.94591	2.89037	0	0	0	0	0	0	0
GTACGTATCGCTTAGA.1	3.21888	1.60944	0	0	0	0	0	0	1
GTAGGCCAGTCCGTAT.1	2.83321	0.693147	0	0	0	0	0	0.693147	1
GTATTCTTCTAACTTC.1	1.38629	2.63906	0	0	0	0	0.693147	0	2
GTCAAGTAGTTAGCGG.1	1.38629	1.09861	0	0	0	0	0	0	2
GTCGGGTGTCGGGTCT.1	2.19722	0.693147	0	0	0	0	0	0	1
GTGAAGGTCGGCGCAT.1	1.38629	0.693147	0	0	0	0	0	0	2
GTGCAGCGTGTAACGG.1	1.09861	0	0	0	0	0	0	0	3
GTGCATAAGCGTTTAC.1	1.79176	1.60944	0	0	0	0	0	0	1
GTGCGGTGTCAAAGCG.1	0	1.60944	0	0	0	0	0	0	2
GTGCGGTGTCACAAGG.1	1.94591	1.94591	0	0	0	0	0	0	0
GTGTGCGTCTAACTGG.1	2.19722	0.693147	0	0	0	0	0	0.693147	2
GTTAAGCTCTGGCGTG.1	1.94591	1.38629	0	0	0	0	0	0	2
GTTACAGGTACTCAAC.1	1.60944	2.48491	0	0	0	0	0	0	2
GTTCTCGTCGGTCTAA.1	1.60944	1.38629	0	0	0	0	0	0	1
TAAACCGGTCACACGC.1	2.19722	1.60944	0	0	0	0	0	1.09861	1
TAAGCGTGTGAAATCA.1	1.60944	2.30259	0	0	0	0	0	0	2
TAAGTGCCAATAAGCA.1	1.94591	1.94591	0	0	0	0	0	0	2
TACACGACAAAGAATC.1	2.30259	3.17805	0	0	0	1.38629	0.693147	0	2
TACAGTGCATGTTGAC.1	1.38629	2.30259	0	0	0	0	0.693147	0	0
TACCTATGTCGAATCT.1	1.09861	2.63906	0	0	0	0	0	0	2
TACGGGCCATCTCCCA.1	1.60944	2.19722	0	0	0	0	0	0	2
TACGGGCTCTGCAAGT.1	1.60944	0	0	0	0	0	0	0	1
TACTTGTCAGTCGATT.1	1.94591	1.38629	0	0	0	0	0	0	0
TAGAGCTAGCTGGAAC.1	1.79176	1.94591	0	0	0	0	0	0	2
TAGAGCTTCACCATAG.1	1.60944	2.07944	0	0	0	0	0.693147	0	1
TAGTTGGAGTGGAGAA.1	1.38629	2.3979	0	0	0	0	0	0	2
TATGCCCCATTATCTC.1	1.09861	2.3979	0	0	0	0	0	0	2
TCAACGAGTCCGAGTC.1	1.79176	0.693147	0	0	0	0	0	0	2
TCAGGATGTAGGACAC.1	2.07944	1.79176	0	0	0	0	0	0	0
TCCCGATCACGGACAA.1	1.94591	1.38629	0	0	0	0	0	0	2
TCGCGAGAGAGACTAT.1	1.79176	2.3979	0	0	0	0	0	0	0
TCGCGTTCAGCCAATT.1	3.04452	0	0	0	0	0	0	0	1
TCGCGTTTCATCGCTC.1	1.09861	1.09861	0	0	0	0	0	0	2
TCGGGACAGTACGCGA.1	1.60944	0	0	0	0	0	0	0	0
TCTATTGAGGCACATG.1	1.60944	1.94591	0	0	0	0	0	0	2
TGACTTTCAGTGGGAT.1	1.38629	1.38629	0	0	0	0	0	0	2
TGAGAGGAGGATGGAA.1	2.19722	2.94444	0	0	0	0	0.693147	0	0
TGAGCCGCAGTGAGTG.1	1.38629	0.693147	0	0	0	0	0	0	1
TGAGCCGGTGTGACGA.1	1.60944	1.60944	0	0	0	0	0	0	2
TGAGCCGTCGGCTACG.1	2.19722	0.693147	0	0	0	0	0	0	2
TGAGGGAAGTGAATTG.1	1.94591	1.94591	0.693147	0	0	0	0	0	2
TGAGGGAGTAGCACGA.1	1.60944	1.60944	0	0	0	0	0	0	1
TGCACCTCATTCCTGC.1	2.07944	2.30259	0	0	0	0	0	0	2
TGCACCTTCACGCATA.1	1.60944	2.19722	0	0.693147	0	0	0.693147	0	2
TGCCAAAGTTCAGGCC.1	1.79176	1.38629	0	0	0	0	0	0	0
TGCTACCTCGACGGAA.1	2.48491	1.09861	0	0	0	0	0	0	0
TGGCGCAAGTGGTAGC.1	2.07944	0.693147	0	0	0	0	0.693147	0	1
TGGCTGGCATCCCATC.1	1.38629	0	0	0	0	0	0	0	2
TGGCTGGTCGAGAACG.1	1.79176	0	0	0	0	0	0	0	2
TGGTTAGCACCGGAAA.1	2.07944	2.07944	0	0	0	0	0	0	0
TGTCCCACAAGTACCT.1	0.693147	0.693147	0	0	0	0	0	0	2
TGTGTTTAGTGTCCCG.1	1.79176	1.09861	0	0	0	0	0	0	0
TGTGTTTCATTGCGGC.1	0	0	0	0	0	0	0	0	1
TTAGGCAAGCGACGTA.1	0.693147	1.38629	0	0	0	0	0	0	2
TTAGGCAAGCTGTTCA.1	1.38629	2.07944	0	0	0	0	0	0	2
TTCCCAGCAGACAGGT.1	1.60944	1.09861	0	0	0	0	0	0	1
TTCTACACACCTCGTT.1	1.79176	2.30259	0	0	0	0	0	0	0
TTGACTTTCAGCAACT.1	2.30259	0.693147	0	0	0	0	0	0	2
TTGGCAAGTCATATCG.1	1.09861	2.07944	0	0	0	0	0	0	0
TTGTAGGAGGAACTGC.1	1.09861	0	0	0	0	0	0	0	1
TTTCCTCAGATATACG.1	1.09861	1.09861	0	0	0	0	0	1.09861	2
TTTCCTCGTTATGCGT.1	0.693147	0	0	0	0	0	0	0	1
TTTCCTCGTTGGTTTG.1	0	0	0	0	0	0	0	0	1
TTTCCTCTCTGCTGCT.1	1.94591	0.693147	0	0	0	0	1.09861	0	1
TTTCCTCTCTGGTTCC.1	1.09861	0.693147	0	0	0	0	0	0	2
AAACCTGCACACCGCA.1	1.09861	2.3979	0	0	0	0	0	0	0
AAACGGGAGGCTCAGA.1	0.693147	1.09861	0	0	0	0	0	0	0
AAATGCCAGAGTTGGC.1	1.60944	1.38629	0	0	0	0	0	0	0
AAATGCCAGTGTGAAT.1	1.09861	3.43399	0	0	0	0	0	0	0
AACCATGTCTCCTATA.1	1.94591	2.56495	0	0	0	0	0	0	2
AACGTTGAGTAACCCT.1	2.19722	2.48491	0	0	0	0	0.693147	0	0
AACGTTGTCCGCAAGC.1	2.19722	1.79176	0	0	0	0	0	0	0
AACTCTTCACTTACGA.1	1.60944	0.693147	0	0	0	0	0	0	0
AACTGGTAGAGACTAT.1	1.09861	3.68888	0	0	0	0	0	0	0
AACTTTCGTTCCACGG.1	2.3979	1.38629	0	0	0	0	0	0	0
AAGCCGCCACGTAAGG.1	2.07944	2.19722	0	0	0	0	0	0	0
AAGGTTCTCTGAGTGT.1	1.38629	2.19722	0	0	0	0	0	0	0
ACACCAAGTGACTCAT.1	0.693147	2.70805	0	0	0	0	0	0	0
ACACCCTGTTCCATGA.1	1.38629	2.19722	0	0	0	0	0	0	0
ACACTGAAGGTCATCT.1	0	3.21888	0	0	0	0	0.693147	0	0
ACAGCCGGTTACGACT.1	1.79176	1.38629	0	0	0	0	1.09861	0	0
ACAGCTACATATGCTG.1	1.09861	3.09104	0	0	0	0	0	0	0
ACATGGTCAAAGCAAT.1	1.79176	3.3673	0	0	0	0	0	0	0
ACCCACTTCGTAGGAG.1	1.60944	1.60944	0	0	0	0	0	0	0
ACGAGCCTCACCAGGC.1	1.60944	2.07944	0	0	0	0	0	0	0
ACGAGGAGTTAAGTAG.1	1.94591	3.3322	0	0	0	0	0	0	0
ACGATACAGGGTCGAT.1	2.63906	2.77259	0	0	0	0	0	0	2
ACGATGTCAGGGAGAG.1	1.79176	0.693147	0	0	0	0	0	0	2
ACGGAGATCAGTACGT.1	1.38629	1.94591	0	0	0	0	0	0	0
ACGGAGATCGGTTCGG.1	1.38629	1.79176	0	0	0	0	0	0	0
ACGGGTCAGATAGTCA.1	0.693147	1.94591	0	0	0	0	0	0	0
ACGGGTCGTACTCAAC.1	2.07944	2.83321	0	0	0	0	0	0	2
ACGTCAATCAACGAAA.1	1.38629	2.77259	0	0	0	0	0	0	0
ACTATCTTCTACTCAT.1	1.94591	3.61092	0	0	0	0	0	0	0
ACTGAACCAAGCGTAG.1	1.09861	0.693147	0.693147	0	0	0	0.693147	0	0
ACTGAGTGTACCTACA.1	1.79176	2.63906	0	0	0	0	1.09861	0	0
ACTGATGGTCAAAGAT.1	1.94591	1.79176	0	0	0	0.693147	0	0	2
ACTGTCCAGGTGATTA.1	2.19722	2.99573	0	0	0	0	0	0	2
ACTGTCCTCTGGTATG.1	1.38629	2.77259	0	0	0	0	0	0	0
ACTTGTTTCAGTCCCT.1	1.60944	1.79176	0	0	0	0	0.693147	0	0
ACTTTCAAGTGGTAAT.1	1.79176	1.38629	0	0	0	1.09861	0	0	0
AGAATAGAGGTGCAAC.1	2.07944	3.04452	0	0	0	0	1.09861	0	0
AGAGCTTTCTTACCGC.1	1.79176	1.60944	0	0	0	0	0	0	0
AGATCTGGTGACTCAT.1	1.94591	3.2581	0	0	0	0	0	0	0
AGATTGCAGAATCTCC.1	1.38629	2.70805	0	0	0	0	0	0	0
AGATTGCAGTCAATAG.1	2.63906	2.56495	0	0	0	0	0	0	2
AGCTCCTAGAGCAATT.1	1.38629	3.04452	0	0	0	0	0	0	0
AGCTCCTTCACTTATC.1	0.693147	1.09861	0	0	0	0	0	0	2
AGCTCCTTCCTGCAGG.1	1.60944	0.693147	0	0	0	0	0	0	0
AGCTCCTTCTAGCACA.1	1.38629	2.3979	0	0	0	0	0	0.693147	0
AGCTCTCCACCTATCC.1	2.07944	0.693147	0	0	0	0	0	0	0
AGGCCACGTAAATACG.1	1.09861	0	0	0	0.693147	0	0	0	0
AGGCCACTCGGATGGA.1	1.09861	3.3673	0	0	0	0	0	0	0
AGGGTGACATCCAACA.1	2.56495	1.60944	0	0	0	0	0	0	0
AGTGGGAGTGGTAACG.1	2.19722	2.56495	0	0	0	0	0.693147	0	0
AGTTGGTGTGCAGTAG.1	2.07944	1.60944	0	0	0	0	0	0	0
ATAGACCCAGCGTAAG.1	0	0	0	0.693147	0	0	0	0	0
ATAGACCCATATGCTG.1	1.38629	2.63906	0.693147	0	0	0	0	0	0
ATCATCTAGAGTACAT.1	2.07944	1.09861	0	0	0	0	0.693147	0	3
ATCATCTAGTCATGCT.1	1.38629	2.83321	0	0	0	0	1.09861	0.693147	0
ATCATGGCAGTCTTCC.1	0.693147	1.79176	0	0	0	0	0	0	0
ATCCACCAGGCTCAGA.1	1.79176	1.79176	0	0	0	0	0.693147	0	0
ATCCGAACACTTGGAT.1	2.30259	2.77259	0	0	0	0	0	0	2
ATCTACTCAAAGGTGC.1	1.09861	2.70805	0	0	0	0	0	0	0
ATGCGATCAGCCAATT.1	1.60944	1.38629	0	0	0	0	0	0	0
ATTCTACCAATTGCTG.1	1.79176	2.70805	0	0	0	0	0	0	0
ATTGGTGAGTCAATAG.1	1.60944	2.3979	0	0	0	0	0.693147	0	0
ATTGGTGCAAGACGTG.1	1.38629	1.09861	0	0	0	0	0	0	0
CAACCAAGTCAAAGAT.1	1.60944	3.3322	0	0	0	0	0	0	0
CAACCTCGTACCAGTT.1	0.693147	1.94591	0	0	0	0	0.693147	0	0
CAACCTCTCTGCTGTC.1	1.94591	0.693147	0	0	0	0	0	0	0
CAAGAAACATTTCAGG.1	1.09861	1.60944	0	0	0	0	0	0	0
CAAGAAATCTTGCAAG.1	2.07944	2.83321	0	0	0	0	0	0	0
CAAGATCAGATCCCGC.1	1.09861	2.19722	0	0	0	0	0	0	0
CACACAAAGATATACG.1	1.60944	2.94444	0	0	0	0	0	0	2
CACAGGCTCTCTGTCG.1	1.38629	2.70805	0	0	0	0	0	0	2
CACAGTACATATGGTC.1	1.38629	2.83321	0	0	0	0	0	0	0
CACATAGTCCACTGGG.1	1.09861	2.19722	0	0	0	0	0	0	0
CACCACTAGAGACTAT.1	1.79176	3.49651	0	0	0	0	0.693147	0	2
CACCTTGAGAATGTTG.1	1.60944	2.94444	0	0	0	0	0	0	0
CACCTTGAGACAGGCT.1	1.38629	2.56495	0	0	0	0	0	0	0
CAGAGAGGTATGAATG.1	1.38629	3.3322	0	0	0	0	0	0	0
CAGATCATCCCTTGTG.1	1.38629	2.83321	0	0	0	0.693147	0	0	0
CAGCATAAGGGTTTCT.1	2.30259	2.63906	0	0	0	0	0	0	0
CAGCATATCAGTGTTG.1	1.60944	1.09861	0	0	0	0	0	0	0
CAGCGACAGCCAGGAT.1	2.30259	2.07944	0	0	0	0	0	0	0
CAGCGACTCCTTTACA.1	1.79176	2.30259	0	0	0	0	0	0	0
CAGGTGCAGTATCGAA.1	2.07944	1.94591	0	0	0	0	0	0	0
CAGTAACAGGGCTCTC.1	2.07944	1.38629	0	0	0	0	0	0	3
CAGTAACCATCGGACC.1	1.60944	2.99573	0	0	0	0	0	0	0
CATATGGTCATAAAGG.1	2.19722	0.693147	0	0	0	0	0	0	3
CATCCACTCAGTTTGG.1	1.94591	2.48491	0	0	0	0	0	0	0
CATCGGGAGCTGGAAC.1	1.94591	1.09861	0	0	0	0	0	0	0
CATGACACAAATACAG.1	1.60944	2.19722	0	0	0	0	0	0	0
CATGCCTGTATCGCAT.1	2.3979	0.693147	0	0	0	0	0	0	0
CCACCTACAATGTTGC.1	1.38629	1.60944	0	0	0	0	0	0	0
CCCAATCCAGACTCGC.1	1.60944	3.17805	0	0	0	0	0	0	0
CCCAGTTCACGCATCG.1	1.94591	0	0	0	0	0	0.693147	0	0
CCCAGTTGTCCCTTGT.1	1.79176	1.94591	0	0	1.09861	0	0	0	0
CCCATACGTCTTTCAT.1	2.30259	1.38629	0	0	0	0	0	0	0
CCGGTAGAGATCCCGC.1	1.09861	0	0	0	0	0	0	0	0
CGAACATCAAGCCCAC.1	0	0	0	0	0	0	0	0	0
CGACTTCTCCACGAAT.1	1.38629	2.89037	0	0	0	0	0	0	2
CGAGAAGAGAGGTACC.1	1.94591	3.04452	0	0	0	0	0	0	2
CGAGCACAGAATTGTG.1	1.38629	1.94591	0	0	0	0	0.693147	0	0
CGAGCACAGACAAAGG.1	1.94591	1.79176	0	0	0	0	0	0	0
CGAGCACCAATAAGCA.1	2.94444	0.693147	0	0	0	0	0	0	3
CGAGCACTCCGAGCCA.1	1.94591	2.07944	0	0	0	0	0.693147	0	0
CGAGCACTCGCCCTTA.1	1.60944	2.83321	0	0	0	0	0	0	0
CGATGGCAGACAAAGG.1	1.79176	1.79176	0.693147	0	0	0	0	0	0
CGATGTAAGTGAAGAG.1	0	2.70805	0	0	0	0	0	0	3
CGATGTAGTACCGTAT.1	1.38629	2.94444	0	0	0	0	0	0	0
CGATGTAGTCATCCCT.1	2.30259	2.56495	0	0	0	0	0	0.693147	0
CGCGTTTGTACCATCA.1	1.79176	1.60944	0	0	0	0	0	0	0
CGCTGGAAGACGACGT.1	1.38629	0	0	0	0	0	0	0	0
CGCTGGAGTCCAACTA.1	1.60944	1.38629	0	0	0	0	0	0	0
CGCTTCATCCTCGCAT.1	2.19722	0.693147	0	0	0	0	0	0	0
CGGACACGTGTGGTTT.1	1.94591	0	0	0	0	0	0	0.693147	0
CGGACGTTCAACGAAA.1	1.94591	1.79176	0	0	0	0	0	0	0
CGGTTAATCGGAGCAA.1	1.38629	1.60944	0	0	0	0	0	0	3
CGTAGGCTCCGAGCCA.1	2.48491	1.09861	0	0	0	0	0	0	0
CGTCCATGTACCGAGA.1	0.693147	1.09861	0	0	0	0	0	0	0
CGTGAGCGTAGAAGGA.1	1.94591	0.693147	0	0	0	0	0	0	0
CGTGTCTCAATGGTCT.1	1.94591	1.60944	0	0	0	0	0	0	0
CGTTGGGCAAAGAATC.1	1.60944	2.3979	0	0	0	0	0	0	1
CGTTGGGGTAAGTTCC.1	1.38629	1.79176	0	0	0	0	0	0	0
CTAATGGTCTGTTGAG.1	1.60944	2.83321	0	0	0	0	0	0	0
CTACACCAGCCTCGTG.1	1.09861	0.693147	0	0	0	0	0.693147	0	0
CTACATTAGCATGGCA.1	0.693147	1.09861	0	0	0	0	0	0	3
CTACATTCAAAGGAAG.1	1.60944	3.09104	0	0	0	0	0.693147	0	2
CTAGAGTGTACGACCC.1	1.09861	2.30259	0	0	0	0	0	0	2
CTAGCCTCATCTGGTA.1	0.693147	1.60944	0	0	0	0	0	0	0
CTCACACGTCATATCG.1	0.693147	1.79176	0	0	0	0	0	1.09861	0
CTCACACGTTCTCATT.1	1.38629	1.09861	0	0	0	0	0	0	3
CTCAGAACATACCATG.1	1.94591	2.94444	0	0	0	0	0.693147	0	2
CTCATTAGTTGAGGTG.1	2.19722	2.30259	0	0	0	0	0.693147	0	0
CTCCTAGTCCCAAGAT.1	1.09861	3.29584	0	0	0	0	0.693147	0	0
CTCGAAATCCAAAGTC.1	2.48491	2.70805	0	0	0	0	0	0	0
CTCGAGGAGATCCCGC.1	1.60944	1.09861	0	0	0	0	0	0.693147	0
CTCGGAGAGCTGAACG.1	0.693147	3.21888	0	0	0	0	0	0	0
CTCGGGAAGCGATTCT.1	1.60944	1.60944	0	0	0	0	0	0	0
CTCGGGACATCCCACT.1	1.79176	0	0	0	0	0	0	0	1
CTCGTACGTTTGTTTC.1	1.38629	3.09104	0	0	0	0	0	0	0
CTCGTCATCAGCTCTC.1	1.09861	1.38629	0	0	0	0	0	0	0
CTGAAACAGGAATTAC.1	1.38629	2.30259	0	0	0	0	0	0	0
CTGATCCGTAATTGGA.1	1.09861	0	0	0	0	0	0	0	0
CTGTGCTGTGTGGCTC.1	1.09861	0	0	0	0	0	0.693147	0	2
CTGTTTATCATATCGG.1	2.19722	1.09861	0	0	0	0	0	0	0
CTTAACTTCCTTGACC.1	1.79176	2.89037	0	0	0	0	0	0	2
CTTTGCGGTAGAAAGG.1	1.60944	1.94591	0	0	0	0	0.693147	0	0
GAAACTCAGAGTCTGG.1	1.94591	0.693147	0	0	0	0	0	0	0
GAAATGATCGGTGTTA.1	1.38629	2.83321	0	0	0	0	0	0	0
GAACATCTCACGAAGG.1	0.693147	2.56495	0	0	0	0	0	0	2
GAACGGAGTACTTGAC.1	1.09861	1.79176	0	0	0	0	0	0	3
GAACGGATCATAACCG.1	0.693147	3.09104	0	0	0	0	0	0	2
GAAGCAGAGATGTCGG.1	1.60944	1.79176	0	0	0	0	0	0	0
GAAGCAGAGGCTATCT.1	1.09861	0.693147	0	0	0	0	0	0	0
GACACGCAGGACAGAA.1	1.38629	2.77259	0	0	0	0	0	0	0
GACAGAGCAAGAGGCT.1	1.60944	0.693147	0	0	0	0	0	0.693147	0
GACCTGGGTAAGAGAG.1	2.07944	1.79176	0	0	0	0	0	0	0
GACGTTAAGGGCACTA.1	1.38629	1.79176	0	0	0	0	0	0	0
GACTAACCATTCACTT.1	1.60944	2.99573	0	0	0	0	0.693147	0.693147	2
GATCAGTCACATAACC.1	1.94591	2.30259	0	0	0	0	0	0	0
GATCAGTGTATAGGTA.1	1.38629	2.3979	0	0	0	0	0	0	2
GATCGCGTCCAAACTG.1	1.79176	1.60944	0	0	0	0	0	0	0
GATCTAGGTCAAAGAT.1	1.09861	2.70805	0	0	0	0	0.693147	0	0
GATGAGGAGTTTAGGA.1	1.79176	2.3979	0	0	0	0	0.693147	0.693147	0
GATGCTAAGGAATTAC.1	1.09861	2.77259	0	0	0	0	0	0	2
GCAATCATCGGACAAG.1	2.07944	0.693147	0	0	0	0	0	0	0
GCACATATCGGCTACG.1	1.38629	0.693147	0	0	0	0	0	0.693147	2
GCACTCTTCACGACTA.1	1.09861	1.09861	0	0	0	0	0	0	0
GCAGTTAGTGGTTTCA.1	1.09861	1.38629	0	0	0	0	0.693147	0	0
GCAGTTATCAACGCTA.1	1.94591	2.70805	0	0	0	0	0	0	0
GCATGATGTACAGTTC.1	1.38629	1.94591	0	0	0	0	0	0	0
GCGGGTTAGTAGCCGA.1	2.63906	1.79176	0	0	0	0	0	0.693147	0
GCTGCTTCATCTCCCA.1	1.60944	1.09861	0	0	0	0	0	0	0
GCTTCCAGTTGGTTTG.1	2.19722	2.63906	0	0	0	0	0	0	2
GCTTGAAGTTCGGGCT.1	1.60944	1.09861	0	0	0	0	0	0	0
GGATGTTAGTTGTAGA.1	1.38629	0	0	0	0	0	0	0	0
GGATTACTCCACGTGG.1	1.38629	2.19722	0	0	0	0	0.693147	0	0
GGGAGATAGACCTAGG.1	2.07944	3.04452	0	0	0	0	0	0	0
GGGTCTGGTCGCATAT.1	1.60944	0.693147	0	0	0	0	0	0	0
GGGTTGCCATGATCCA.1	1.79176	2.30259	0	0	0	0	0	0	0
GTAACTGAGTACGCCC.1	0.693147	1.09861	0	0	0	0	0	0	0
GTAACTGTCAGGCGAA.1	2.07944	2.19722	0	0	0	0	0	0	2
GTACTTTCAAGGTTTC.1	1.09861	3.09104	0	0	0.693147	0	0	0	2
GTCAAGTGTTGGTAAA.1	0.693147	1.60944	0	0	0	0	0.693147	0	0
GTCATTTCAATAGCAA.1	2.19722	3.13549	0	0	0	0	0.693147	0	2
GTCCTCACACAGGCCT.1	0.693147	1.09861	0	0	0	0	0	0.693147	0
GTCCTCATCAGAGGTG.1	2.48491	1.09861	0	0	0	0	0	0	0
GTGCAGCAGAAAGTGG.1	0.693147	2.19722	0	0	0	0	0	0	0
GTTAAGCAGCGATTCT.1	1.09861	1.09861	0	0	0	0	0	0	0
GTTCATTAGTGTCCCG.1	2.48491	2.70805	0	0	0	0	0	0	0
TAAACCGAGTAAGTAC.1	1.79176	2.89037	0	0	0	0	0	0.693147	0
TACACGAAGGCGTACA.1	0.693147	1.94591	0	0	0	0	0.693147	0	0
TACACGATCACCTTAT.1	1.60944	2.99573	0	0	0	0	0	0	0
TACCTTAGTCTAAACC.1	1.60944	2.89037	0	0	0	0	0	0	0
TACGGATGTTGACGTT.1	0.693147	1.09861	0	0	0	0	1.09861	0	2
TACGGATTCTCGAGTA.1	1.60944	2.89037	0	0	0	0	0	0	0
TACTCATGTATAGGTA.1	1.60944	2.07944	0	0	0	0	0	0	0
TACTTGTCACCATGTA.1	2.19722	1.94591	0	0	0	0	0	0	0
TACTTGTGTAGTACCT.1	1.09861	2.48491	0	0	0	0	0	0	0
TACTTGTTCGTAGATC.1	2.07944	1.09861	0	0	0	0	0	0	0
TAGACCATCTTCATGT.1	1.38629	3.09104	0.693147	0	0	0	0.693147	0.693147	0
TAGAGCTCACATGACT.1	0	1.60944	0	0	0	0	0	0	0
TAGCCGGGTCATGCAT.1	1.79176	2.30259	0	0	0	0.693147	0	0	2
TAGGCATAGATGGCGT.1	1.94591	1.09861	0	0	0	0	0	0	2
TAGGCATCAAGTAGTA.1	0	1.38629	0	0	0	0	0	0	0
TAGGCATCACCACCAG.1	1.38629	0	0	0	0	0	0.693147	0.693147	0
TAGTGGTAGAATTCCC.1	1.09861	3.04452	0	0	0	0	0	0	2
TATCAGGAGTGCCAGA.1	1.60944	0.693147	0.693147	0	0	0	0	0	0
TATCTCATCACATACG.1	1.60944	2.70805	0	0	0	0	0.693147	0	0
TCAATCTAGTCCAGGA.1	1.09861	3.3673	0	0	0	0	0	0	0
TCAATCTAGTGAATTG.1	1.94591	2.63906	0	0	0	0	0	0	0
TCAGGATGTGCAACTT.1	1.79176	2.70805	0	0	0	0	0.693147	0	0
TCAGGTACAATCGGTT.1	1.09861	3.78419	0	0	0	0	0	0	0
TCATTTGGTTTCCACC.1	1.09861	0.693147	0	0	0	0	0	0	0
TCCCGATGTCCTCCAT.1	2.07944	1.38629	0	0	0	0	0	0	2
TCGCGTTCACCGAATT.1	2.56495	2.56495	0	0	0	0	0	0	0
TCGGTAATCTTGTATC.1	1.79176	3.52636	0	0	0	0	0.693147	0	0
TGAGAGGAGAGTAATC.1	1.38629	3.04452	0	0	0	0	0	0	2
TGAGAGGGTCCTGCTT.1	1.60944	0.693147	0	0	0	0	0	0.693147	1
TGAGAGGTCCAAGTAC.1	1.60944	1.38629	0	0	0	0	0	0	0
TGAGCATCACAGAGGT.1	2.07944	1.38629	0	0	0	0	0	0	0
TGAGCCGCATGCATGT.1	1.94591	1.60944	0	0	0	0.693147	0.693147	0	1
TGAGGGAGTTGTGGCC.1	1.94591	1.60944	0	0	0	0	0	0	0
TGAGGGATCGAACTGT.1	1.09861	1.60944	0	0	0	0	0.693147	0	0
TGATTTCAGTCGTTTG.1	2.48491	3.29584	0	0	0	0	0	0.693147	0
TGCACCTGTCTCCCTA.1	1.38629	2.19722	0	0	0	0	0	0	2
TGCCCATCATGCCCGA.1	1.60944	0	0	0	0	0	0	0	1
TGCGGGTCATTCTTAC.1	1.60944	2.07944	0	0	0	0.693147	0	0	0
TGCGTGGAGAACTGTA.1	1.94591	1.94591	0	0	0	0	0	0.693147	0
TGGACGCCAAGGTGTG.1	1.79176	1.09861	0	0	0	0	0	0	0
TGGCTGGGTGTAATGA.1	1.94591	1.09861	0	0	0	0	0.693147	0	0
TGGCTGGTCCTAGTGA.1	1.09861	1.38629	0	0	0	0	0	0	0
TGTATTCAGCCCTAAT.1	1.60944	1.94591	0	0	0	0	0.693147	0	0
TGTCCCACAGGACGTA.1	1.09861	1.79176	0	0	0	0	0	0	0
TGTGGTATCCTGTACC.1	1.60944	2.48491	0	0	0	0	0.693147	0.693147	0
TGTGTTTGTGTGAATA.1	0.693147	3.29584	0	0	0	0	0	0	0
TGTTCCGAGTCTTGCA.1	1.09861	0.693147	0	0	0	0	0	0	1
TTAACTCGTAATTGGA.1	1.60944	2.63906	0	0	0	0	0	0.693147	2
TTAACTCTCCGTCATC.1	1.94591	2.70805	0	0	0	0	0	0	0
TTAGGCATCCCAAGAT.1	1.09861	1.09861	0	0	0	0	0.693147	0	0
TTAGTTCCATCCTAGA.1	2.70805	0	0	0	0	0	0	0.693147	0
TTATGCTAGAATGTTG.1	1.09861	2.83321	0	0	0	0	0.693147	0	0
TTATGCTTCGGTCTAA.1	1.38629	1.79176	0	0	0	0	0.693147	0	0
TTCCCAGCAACGCACC.1	1.38629	0	0	0	0	0	0	0.693147	0
TTCCCAGGTTTCCACC.1	1.94591	2.07944	0	0	0	0	0	0	2
TTCGGTCAGAACAATC.1	1.79176	2.70805	0	0	0	0	0	0	0
TTCTACATCGTAGGAG.1	1.38629	2.99573	0	0	0	0	0	0	2
TTGACTTAGAAACCTA.1	1.79176	2.77259	0	0	0	0	0	0	2
TTGCCGTCAGTGACAG.1	2.94444	1.09861	0	0	0	0	0	0	3
TTTGGTTAGTACGATA.1	1.09861	1.79176	0	0	0	0	0	0	0
TTTGTCAAGCTAGTCT.1	2.07944	2.77259	0	0	0	0	0	0.693147	2
TTTGTCATCATGTCTT.1	1.38629	3.21888	0	0	0	0	0.693147	0	0
AAGACCTAGATACACA.1	2.48491	0.693147	0	0	0	0	0.693147	0	1
AAGGCAGCAGTCACTA.1	1.38629	1.09861	0	0	0	0	0	0	0
AAGGCAGTCCCTTGTG.1	1.79176	0.693147	0	0	0	0	0	0	1
ACACCGGAGAAGGCCT.1	1.94591	0.693147	0	0	0	0	0.693147	0	1
ACAGCCGTCTACGAGT.1	1.09861	0	0	0	0	0	0	0	1
ACCTTTATCTGACCTC.1	1.79176	2.3979	0	0	0	0	0	0	1
ACGAGCCAGCGTCTAT.1	2.3979	1.38629	0	0	0	0	0	0	1
ACGCCAGAGTGAACGC.1	0.693147	0.693147	0	0	0	0	0	0	1
ACGCCGAAGTACGTTC.1	1.94591	0	0.693147	0	0	0	0	0	1
ACGGAGATCGCCAGCA.1	1.38629	1.60944	0	0	0	0	0	0.693147	1
ACGGGTCTCGCTTGTC.1	1.38629	0	0	0	0	0	0	0	1
ACTATCTGTTGACGTT.1	1.79176	0.693147	0	0	0	0	0.693147	0	1
ACTGATGGTCGCCATG.1	1.38629	1.09861	0	0	0	0	0	0	1
ACTTGTTCATACGCTA.1	1.09861	1.38629	0	0	0	0	0	0	1
ACTTTCATCGCCCTTA.1	1.38629	0	0	0	0	0	0	0	1
AGAGTGGCACGGATAG.1	1.94591	0	0	0	0	0	0	0	1
AGAGTGGCATCGACGC.1	2.07944	1.60944	0	0	0	0	0.693147	0	1
AGATCTGCAAGAAGAG.1	1.38629	2.56495	0	0	0	0	0	0	1
AGATTGCCATGTAAGA.1	2.30259	0.693147	0	0	0	0	0	0	3
AGCCTAATCCATGCTC.1	1.94591	2.19722	0	0	0	0	0	0.693147	1
AGCTCCTCATTCTCAT.1	1.79176	1.94591	0	0	0	0	0	0	1
AGGCCACTCGGCTACG.1	1.60944	1.38629	0	0	0	0	0.693147	0	1
AGGGATGCATACGCCG.1	0	0	0	0	0	0	0	0	1
AGGGTGACACCAGCAC.1	1.60944	0	0	0	0	0	0	0	1
AGGGTGAGTAGCCTCG.1	1.60944	0	0	0	0	0	0	0	1
AGGGTGATCTGTACGA.1	2.30259	1.09861	0	0	0	0	0	0	1
AGTAGTCTCCCTTGTG.1	1.94591	0	0	0	0	0	0	0	1
AGTGGGATCCAAAGTC.1	1.38629	1.09861	0	0	0	0	0	0	0
AGTTGGTAGTTTCCTT.1	2.63906	1.09861	0	0	0	0	0	0	1
ATAACGCAGATGCCTT.1	0	0	0	0	0	0	0	0	1
ATAAGAGGTCTAGGTT.1	2.19722	0.693147	0.693147	0	0	0	0	0	1
ATGTGTGAGGCAGTCA.1	1.79176	0	0	0	0	0	0	0	1
CAACCAACATATGGTC.1	1.60944	2.94444	0	0	0	0	0	0	1
CAACCTCAGAATCTCC.1	2.30259	0	0	0	0	0	0	0	3
CAAGATCAGTTTGCGT.1	1.60944	1.60944	0	0	0	0	0	0	1
CAAGTTGAGTGGTCCC.1	2.30259	1.38629	0	0	0	0	0	0	1
CACAAACCACTTAACG.1	1.38629	1.38629	0	0	0	0	0	0	1
CACACCTCACCATCCT.1	2.3979	1.09861	0	0	0	0	0	0	1
CACAGGCGTGACTACT.1	2.07944	1.09861	0	0	0	0	0	0	1
CACCACTGTCGAGATG.1	1.79176	0.693147	0	0	0	0	0	0	1
CAGAATCAGCTGCAAG.1	1.60944	0.693147	0	0	0	0	0	0	1
CAGAGAGAGCTGAACG.1	2.48491	1.79176	0	0	0	0	0	0	1
CAGCATAGTCCGAACC.1	2.19722	1.60944	0	0	0	0	0	0	1
CAGCGACGTAAACACA.1	1.79176	0.693147	0.693147	0	0	0	0	0	1
CAGCTAATCGGTGTCG.1	1.94591	0	0	0	0	0	0	0	1
CATATTCAGTAGGCCA.1	1.38629	2.07944	0	0	0	0	0	0	1
CATATTCGTTATCCGA.1	1.09861	2.48491	0	0	0	0	0	0	1
CCACCTAAGCGTGAGT.1	1.09861	1.09861	0	0	0	0	0	0	1
CCACTACTCATGCAAC.1	1.09861	1.09861	0	0	0	0	0.693147	0	1
CCAGCGATCCCGACTT.1	2.07944	1.09861	0	0	0	0	0	0	1
CCATGTCAGGTGTGGT.1	2.30259	0.693147	0	0	0	0	0	0	1
CCCATACAGGAGCGAG.1	0.693147	0.693147	0	0	0	0	0	0	1
CCGGGATGTGACTCAT.1	1.60944	0	0	0	0	0	0	0	1
CCGTGGACAATGTAAG.1	1.94591	2.07944	0	0	0	0	0	0	1
CCTCAGTGTCCAAGTT.1	1.79176	0	0	0	0	0	0	0	1
CCTTCCCTCGGTCTAA.1	0.693147	0.693147	0	0	0	0	0	0	1
CCTTCGAAGGACAGAA.1	1.60944	1.09861	0	0	0	0	0	0	1
CGAGCCATCTGAAAGA.1	1.09861	0	0	0	0	0	0	0	1
CGCGGTATCACAGGCC.1	2.3979	0.693147	0	0	0	0	0	0	1
CGCTATCCATTCCTCG.1	1.09861	1.79176	0	0	0	0	0	0	1
CGCTTCACATGCTAGT.1	1.38629	0.693147	0	0	0	0	0	0	1
CGGACTGTCCGTTGCT.1	2.07944	0	0	0	0	0	0	0	1
CGGAGTCAGCTAAACA.1	1.60944	0	0	0	0	0	0	0	1
CGTAGCGAGTGAACGC.1	2.70805	0.693147	0	0	0	0	0	0	1
CGTAGCGGTTGAGGTG.1	1.38629	1.60944	0	0	0	0	0	0	1
CGTAGGCTCTCCAACC.1	0	0	0	0	0	0	0	0	1
CGTCTACTCCTTTACA.1	2.07944	1.09861	0	0	0	0	0	0	1
CTAATGGAGGCCCTTG.1	1.94591	0	0	0	0	0	0	0	1
CTAGAGTTCATGCATG.1	2.07944	0.693147	0	0	0	0	0	0	1
CTCACACCACGGCTAC.1	1.79176	1.38629	0	0	0	0	0	0	1
CTCACACCAGGTCCAC.1	1.94591	0	0	0	0	0	0	0	3
CTCACACGTTCAGCGC.1	1.94591	0.693147	0	0	0	0	0	0	1
CTCAGAAGTTACGCGC.1	1.38629	0.693147	0	0	0	0	0.693147	0	1
CTCGAAACAGTCTTCC.1	1.38629	0.693147	0	0	0	0	0	0	1
CTGAAACTCGTTACGA.1	2.07944	1.38629	0	0	0	0	0	0.693147	1
CTGAAGTGTGCACCAC.1	2.30259	0.693147	0	0	0	0	0	0	1
CTGTTTACAGTCACTA.1	1.79176	2.30259	0	0	0	0	0	0	1
CTTACCGCAGTTAACC.1	1.79176	1.94591	0	0	0	0	0	0	1
CTTGGCTTCTCTAGGA.1	2.07944	1.79176	0	0	0	0	0	0	1
CTTTGCGAGATACACA.1	1.38629	1.60944	0	0	0	0	0	0	1
GAACCTAAGTGCGATG.1	2.48491	1.09861	0	0	0	0	0	0.693147	1
GAACGGAAGAGTACAT.1	2.19722	0.693147	0	0	0	0	0	0	3
GAAGCAGCACAGGAGT.1	1.38629	2.19722	0.693147	0	0	0	0	0.693147	1
GAATGAAGTTGTACAC.1	1.60944	2.3979	0	0	0	0	0.693147	0	1
GACAGAGCAACACGCC.1	1.79176	1.60944	0	0	0	0	0.693147	0	1
GACGCGTGTACTCTCC.1	2.30259	0	0	0	0	0	0	0	1
GACGTTAAGCCAGGAT.1	1.94591	0.693147	0	0	0	0	0	0	1
GACGTTAGTCTAAACC.1	0	0	0	0	0	0	0	0	1
GACTAACGTGCCTGTG.1	1.09861	1.09861	0	0	0	0	0	0	1
GAGCAGATCCAACCAA.1	2.48491	2.07944	0	0	0	0	0	0	1
GAGTCCGGTTAAGATG.1	2.07944	1.60944	0	0	0	0	0	0	1
GATGAGGTCCGCGGTA.1	2.07944	0	0	0	0	0	0.693147	0	1
GATGCTATCAAGCCTA.1	2.48491	0	0	0	0	0	0	0	1
GATTCAGGTGCAGACA.1	1.38629	0	0	0	0	0	0	0	1
GCAGTTAAGGAATTAC.1	0	0	0	0	0	0	0	0	1
GCATACAGTCGAGATG.1	2.19722	2.07944	0	0	0	0	0	0	1
GCATGCGGTGGACGAT.1	2.30259	0	0	0	0	0	0	0	1
GCCTCTACAGGTGCCT.1	2.30259	0	0	0	0	0.693147	0	0	1
GCGACCAGTCATACTG.1	0.693147	0.693147	0	0	0	0	0	0	1
GCGACCATCCCAACGG.1	1.38629	0	0	0	0	0	0	0	1
GCGCCAAGTTAAGATG.1	1.79176	0.693147	0	0	0	0	0	0	1
GCTCCTATCGTACGGC.1	1.60944	1.38629	0	0	0	0	0	0	1
GGACAGAAGCTTATCG.1	1.09861	1.09861	0	0	0	0	0	0	1
GGCAATTAGCTGCCCA.1	1.38629	0.693147	0	0	0	0	0.693147	0	1
GGCTGGTAGGATGGAA.1	2.07944	1.09861	0	0	0	0	0	0	1
GGCTGGTGTATATCCG.1	1.60944	2.07944	0	0	0	0	0	0.693147	1
GGGAGATGTTCGCGAC.1	1.79176	1.60944	0.693147	0	0	0	0	0	1
GGGATGAAGTCCATAC.1	1.60944	2.3979	0	0	0	0	0.693147	0.693147	1
GGGCATCAGATCCTGT.1	1.38629	0.693147	0	0	0	0	0	0	1
GGGTCTGAGCCACTAT.1	2.19722	0	0	0	0	0	0	0	1
GGTGCGTAGGCATTGG.1	1.79176	1.09861	0	0	0	0	0	0.693147	1
GGTGCGTCAGCGTAAG.1	1.38629	1.60944	0	0	0	0	0.693147	0	1
GGTGTTACAGTGAGTG.1	1.94591	2.07944	0	0	0	0	0	0	1
GTACTTTCACTTAAGC.1	1.79176	1.38629	0	0	0	0	0	0.693147	3
GTCAAGTCACGAAAGC.1	1.60944	1.38629	0	0	0	0	0	0	1
GTCACGGAGTACATGA.1	1.94591	1.60944	0	0	0	0	0	0	1
GTCACGGAGTGTGGCA.1	2.07944	0	0	0	0	0	0	0	1
GTTAAGCTCCCAAGTA.1	2.30259	1.09861	0	0	0	0	0	0	1
GTTCATTAGCCAGAAC.1	1.60944	0	0	0	0	0	0	0.693147	1
GTTCGGGTCTTCGAGA.1	1.38629	1.09861	0	0	0	0.693147	0.693147	0	1
GTTCTCGTCTGATACG.1	1.09861	0	0	0	0	0	0	0	1
TAAGAGATCCGCGCAA.1	1.79176	1.38629	0	0	0	0	0	0	1
TACAGTGAGCTGGAAC.1	1.60944	0.693147	0	0	0	0	0.693147	0	1
TACTCGCCAGTGGAGT.1	2.19722	0.693147	0	0	0	0	0	0	1
TAGTGGTCAATTGCTG.1	0.693147	1.38629	0	0	0	0	0	0.693147	1
TAGTTGGGTCAGATAA.1	2.3979	1.94591	0	0	0	0	0	0	1
TATGCCCAGTCTCAAC.1	1.60944	0.693147	0	0	0	0	0	0	1
TCAACGAGTAAATACG.1	1.60944	1.79176	0	0	0	0	0	0	1
TCACAAGGTTGGTGGA.1	1.09861	1.79176	0	0	0	0	0	0	1
TCACAAGTCCACGCAG.1	1.38629	1.38629	0	0	0	0	0.693147	0	1
TCAGCTCCAGACGCTC.1	2.07944	1.09861	0	0	0	0	0	0	1
TCATTACGTTGGACCC.1	0	0	0	0	0.693147	0	0	0	1
TCATTTGCATATGCTG.1	2.19722	0.693147	0	0	0	0	0	0	1
TCGAGGCGTTAAAGAC.1	0.693147	0	0	0	0	0	0	0	1
TCGAGGCTCGAATGCT.1	1.09861	0.693147	0	0	0	0	0	0	1
TCGAGGCTCTCTTGAT.1	1.09861	0	0	0	0	0	0	0	1
TCGCGAGTCTGCTTGC.1	0.693147	0	0	0	0	0	0.693147	0.693147	1
TCGCGTTCAAGCGCTC.1	1.60944	0	0	0	0	0	0	0	1
TCTTCGGGTCATCCCT.1	2.07944	0	0	0	0	0	0	0	1
TGACAACAGGCGTACA.1	2.19722	0.693147	0	0	0	0	0.693147	0	0
TGACGGCCAAGCCGTC.1	1.60944	0	0	0	0	0	0	0	1
TGACTTTGTTATCACG.1	2.07944	0	0	0	0	0	0.693147	0	1
TGAGGGAGTCGTCTTC.1	1.09861	0	0	0	0	0	0	0.693147	1
TGATTTCGTGCACTTA.1	1.38629	0.693147	0	0	0	0	0.693147	0	1
TGCCCTACATGCCCGA.1	0.693147	0.693147	0	0	0	0	0	0	1
TGGACGCTCGGTCTAA.1	1.09861	0	0	0	0	0	0	0	1
TGGCTGGTCATCTGTT.1	1.60944	0	0	0	0	0	0	0	1
TGTATTCTCGCATGGC.1	1.79176	1.38629	0	0	0	0	0.693147	0.693147	0
TGTGGTACAGCTTAAC.1	1.94591	2.19722	0	0	0	0	0.693147	0	2
TTAACTCTCTCGGACG.1	1.09861	0	0	0	0	0	0	0	1
TTAGGCAGTGGTCTCG.1	1.38629	1.38629	0	0	0	0	0	0	1
TTCTTAGAGACTGGGT.1	1.94591	2.07944	0	0	0	0	0	0	1
TTGACTTAGATGGCGT.1	0	1.09861	0	0	0	0	0	0.693147	1
TTTGTCACAATCGGTT.1	1.94591	1.79176	0	0	0	0	0	0	1
TTTGTCAGTGGCGAAT.1	2.19722	1.09861	0	0	0	0	0	0	1
AAGCCGCCAACACCCG.1	2.30259	0.693147	0	0	0	0	0	0	3
AATCCAGAGATATACG.1	2.19722	2.99573	0	0	0	0	0	0.693147	3
AATCGGTGTCAGAGGT.1	1.79176	2.30259	0	0	0	0	0	0	3
ACACCGGCACAGAGGT.1	2.48491	0	0	0	0	0	0	0	3
ACATCAGAGAGTGACC.1	2.07944	1.60944	0	0	0	0	0.693147	0	3
ACATGGTCATGTTCCC.1	1.94591	1.79176	0	0	0	0	0	0	3
ACCTTTACAAGACACG.1	1.94591	2.56495	0	0	0	0	0	0	3
ACGATACAGGAGTACC.1	1.94591	2.89037	0	0	0	0	0	0	3
ACGCAGCCAAACTGCT.1	2.56495	0.693147	0	0	0	0	0	0	3
ACGGGTCTCGCGATCG.1	1.38629	0.693147	0	0	0	0	0	0	3
ACTATCTCACGGCCAT.1	0.693147	0	0	0	0	0	0	0	3
ACTATCTGTGAGTGAC.1	0.693147	0.693147	0	0	0	0	0	0	3
ACTGAACAGATAGGAG.1	1.60944	0	0	0	0	0	0	0	3
AGAGTGGGTGGTTTCA.1	1.60944	1.09861	0	0	0	0	0	0	3
AGCAGCCTCTTATCTG.1	1.38629	0	0	0	0	0	0	0	3
AGGCCGTGTTCAGTAC.1	2.07944	0.693147	0	0	0	0	0	0	3
AGGTCCGCACACTGCG.1	0.693147	0	0	0	0	0	0	0	3
AGTGTCACAGGGCATA.1	1.60944	2.30259	0	0	0	0	0	0	3
ATAACGCGTCAACTGT.1	2.30259	0	0	0	0	0	0	0	3
ATCATCTGTGCGGTAA.1	1.38629	0.693147	0	0	0	0	0	0	3
ATCCACCAGGCATTGG.1	1.79176	1.60944	0	0	0	0	0	0.693147	3
ATCGAGTAGCTGAACG.1	1.60944	2.70805	0	0	0	0	0	0	3
CAAGTTGCATCACCCT.1	1.94591	0	0	0	0	0	0	0.693147	3
CAAGTTGTCTCCCTGA.1	2.07944	2.3979	0	0	0	0	0	0	3
CACAAACGTAATTGGA.1	2.07944	0.693147	0	0	0	0	0	0	3
CACACTCCAGGCGATA.1	2.07944	0	0	0	0	0	0.693147	0	3
CACACTCTCACCACCT.1	1.38629	0	0	0	0	0	0	0	3
CACCACTTCAGTTCGA.1	2.07944	0	0	0	0	0	0	0.693147	3
CAGCAGCTCTGTCCGT.1	2.07944	1.38629	0	0	0	0	0	0	3
CAGTCCTCACGCTTTC.1	2.07944	0.693147	0	0	0	0	0	0	3
CATGCCTCATAAAGGT.1	2.19722	3.04452	0	0	0	0	0	0	3
CCACTACCAATGGAGC.1	2.63906	0	0	0	0	0	0	0	3
CCCTCCTCAATAACGA.1	1.38629	2.83321	0	0	0	0	0	0	3
CCGTACTGTTACGCGC.1	2.07944	1.09861	0	0	0	0	0	0	3
CCTAAAGGTAACGTTC.1	1.38629	2.70805	0	0	0	0	0	0	3
CCTTTCTCAAGCGATG.1	2.19722	1.09861	0	0	0	0	0.693147	0	3
CGACCTTGTCGCATAT.1	2.19722	0	0	0	0	0	0	0	3
CGATCGGGTCGCTTCT.1	1.79176	0.693147	0	0	0	0	0	0	3
CGGAGCTAGGATATAC.1	1.94591	2.3979	0	0	0	0	0	0	3
CGGCTAGGTAGCTAAA.1	2.07944	1.60944	0	0	0	0	0	0	2
CGGCTAGTCCGTAGGC.1	2.19722	1.38629	0	0	0	0	0.693147	0	3
CTACACCTCACAGTAC.1	1.38629	1.09861	0	0	0	0	0.693147	0	3
CTAGTGACAGCCTGTG.1	1.60944	1.38629	0	0	0	0	0	0	3
CTCCTAGAGGCGTACA.1	1.09861	1.38629	0	0	0	0	0	0	3
CTCGGAGGTAAGCACG.1	2.48491	1.60944	0	0	0	0	0	0	3
CTCGTACGTGCCTGGT.1	0.693147	1.09861	0	0	0	0.693147	0	0	3
CTGCCTATCGGGAGTA.1	1.60944	1.79176	0	0	0	0	0	0	3
CTTAACTGTACGCACC.1	2.30259	0.693147	0	0	0	0	0	0	3
CTTACCGGTCTTGTCC.1	1.09861	2.30259	0	0	0	0	0	0	3
CTTACCGTCCTGCCAT.1	1.60944	0.693147	0	0	0	0	0	0	3
GAATAAGTCGGTTCGG.1	1.79176	0	0	0	0	0	0.693147	0	3
GAATGAATCTCGTTTA.1	1.94591	2.77259	0	0	0	0	0	0	3
GACCAATGTAGGGTAC.1	1.79176	1.94591	0	0	0	0	0	0	3
GACGTTACAGAGTGTG.1	1.94591	0	0	0	0	0	0	0.693147	3
GAGTCCGTCAACACCA.1	1.94591	1.09861	0	0	0	0	0	0	3
GCAATCAAGCGCCTTG.1	2.48491	0	0	0	0	0	0	0	3
GCATGATCATCGACGC.1	0.693147	0	0	0	0	0	0	0.693147	3
GCATGTAAGAACAACT.1	2.94444	1.09861	0	0	0	0	0	0	3
GCGACCATCTGCTTGC.1	1.79176	0.693147	0	0	0	0	0	0	3
GCGCCAACAAGGTGTG.1	2.89037	0	0	0	0	0	0	0	3
GCTCTGTGTATGAATG.1	2.63906	2.19722	0	0	0	0	0	0	3
GCTCTGTGTCGATTGT.1	1.38629	1.38629	0	0	0	0	0	0	3
GCTGCAGCATACTACG.1	1.60944	0	0	0	0	0	0	0	3
GCTGCGATCCCTAACC.1	1.60944	1.60944	0	0	0	0	0	0	3
GCTGCGATCTCTAGGA.1	1.60944	1.94591	0	0	0	0	0	0	3
GCTTGAACATATGAGA.1	2.77259	1.09861	0	0	0	0	0	0	3
GGAACTTGTACTCGCG.1	2.07944	0	0	0	0	0.693147	0	0	3
GGAACTTTCTCTTGAT.1	1.09861	0	0	0	0	0	0.693147	0	3
GGAATAATCACGCGGT.1	0	2.3979	0	0	0	0	0	0	3
GGACAAGCACGGCGTT.1	2.19722	0.693147	0	0	0	0	0	0	2
GGACAGAAGGTGTTAA.1	0.693147	2.30259	0	0	0	0	0	0	3
GGATTACAGACACTAA.1	2.30259	2.07944	0	0	0	0	0	0	3
GGCTGGTTCCTTTCTC.1	1.60944	2.48491	0	0	0	0	0	0	3
GGGATGATCGGGAGTA.1	2.19722	1.09861	0	0	0	0	0	0	3
GGGCATCAGAATGTGT.1	1.09861	1.94591	0	0	0	0	0	0	3
GGGTTGCTCGGGAGTA.1	1.79176	0.693147	0	0	0	0	0	0	3
GGTATTGAGAAGAAGC.1	2.3979	2.19722	0	0	0	0	0	0	3
GGTGCGTCATGCCACG.1	1.94591	0.693147	0	0	0	0	0	0	1
GTACTCCGTGAACCTT.1	1.79176	0.693147	0	0	0	0	0	0	3
GTATCTTCATTTGCCC.1	2.19722	1.09861	0	0	0	0	0	0	3
GTATCTTGTCGCTTCT.1	1.79176	0	0	0	0	0	0	0	3
GTATTCTAGTGTGGCA.1	1.94591	1.09861	0	0	0	0	0	0	3
GTATTCTCAGGGATTG.1	1.38629	1.38629	0	0	0	0	0	0	3
GTATTCTGTACCGTAT.1	2.3979	1.94591	0	0	0	0	0	0	3
GTATTCTTCTTGTACT.1	1.38629	0	0	0	0	0	0	0	3
GTCGTAACATGAACCT.1	1.09861	0.693147	0	0	0	0.693147	0	0	3
GTGCATATCGGCTACG.1	1.09861	1.38629	0	0	0	0	0	0	3
GTGCTTCGTAGCGTAG.1	1.94591	0	0	0	0	0	0	0	3
GTGTGCGTCCGTAGTA.1	1.38629	0	0	0	0	0	0	0	3
GTTCATTCACATAACC.1	1.94591	2.30259	0	0	0	0	0	0	3
GTTCGGGGTCCTCTTG.1	1.60944	2.07944	0	0	0	0	0.693147	0	3
TAAGAGACACCGTTGG.1	1.60944	1.79176	0	0	0	0	0	0	3
TAGGCATCAAATACAG.1	2.70805	1.09861	0	0	0	0	0	0	3
TAGTGGTCAAGAAAGG.1	1.94591	2.70805	0	0	0	0	0	0	3
TAGTTGGGTTGCTCCT.1	2.07944	2.07944	0	0	0	0	0	0	3
TCAACGATCTGGTGTA.1	2.48491	0	0	0	0	0	0	0	3
TCAGCAAAGGCTCTTA.1	1.60944	1.79176	0	0	0	0	0	0	3
TCGCGAGAGGTGCTAG.1	1.60944	1.79176	0	0	0	0	0	0	3
TCGCGTTGTTACGCGC.1	2.19722	1.09861	0	0	0	0	0	0	3
TCGTAGAGTAGGCATG.1	2.07944	0	0	0	0	0	0	0	3
TCTCTAACATGGAATA.1	1.79176	1.60944	0	0	0	0	0	0	3
TGACTTTTCAGCTCGG.1	1.38629	1.38629	0	0	0	0	0	0.693147	3
TGAGCATGTATGCTTG.1	1.38629	0.693147	0	0	0	0	0	0	3
TGCACCTGTGGTTTCA.1	1.94591	1.09861	0	0	0	0	0	0	3
TGCGCAGTCAATCTCT.1	1.38629	0	0	0	0	0	0	0	3
TGCGTGGGTCCATGAT.1	1.09861	0	0	0	0	0	0	0.693147	3
TGTATTCTCGGCGCTA.1	1.94591	0.693147	0	0	0	0	0	0	3
TGTCCCAGTATGGTTC.1	1.79176	0	0	0	0	0	0	0	3
TGTGTTTAGTATTGGA.1	1.79176	1.09861	0	0	0	0	0	0	3
TTCCCAGAGCTTATCG.1	1.38629	0.693147	0	0	0	0	0	0	3
TTCTTAGTCCTATTCA.1	1.09861	1.38629	0	0	0	0	0	0	3
TTTGCGCGTTACAGAA.1	2.19722	0	0	0	0	0	0.693147	0	3
TTTGTCATCTCGTATT.1	2.07944	1.60944	0	0	0	0	0	0	3
AACCATGTCCGCGGTA.1	2.30259	1.38629	0	0	1.60944	1.79176	0	0	4
AACTCAGTCTTTCCTC.1	2.07944	0	0	0	0	1.38629	0	0	4
AACTCTTAGCTGATAA.1	2.70805	0	0	0	1.09861	1.38629	0	0.693147	4
AAGCCGCCAACTGCGC.1	2.94444	0	0	0	0	1.38629	0	0	4
AAGGCAGGTTCAACCA.1	1.60944	0	0	0	1.94591	0.693147	0	0	4
ACACCCTAGTGAAGAG.1	2.48491	0.693147	0	0	0	1.38629	0.693147	0	4
ACACCCTAGTGAAGTT.1	2.70805	0.693147	0	0	2.30259	2.19722	0	0	4
ACGCAGCTCAGTTTGG.1	2.48491	0.693147	0	0	0	0.693147	0	0	4
ACGCCGAGTAAAGTCA.1	2.07944	1.79176	0	0	0	0	0	0	4
ACGCCGATCCTAAGTG.1	2.30259	0.693147	0	0	1.60944	0	0	0	4
ACGGAGAAGAGGTTGC.1	2.30259	0	0	0	1.09861	1.09861	0	0	4
ACGGCCACAGTCGATT.1	2.99573	1.09861	0	0	0	0.693147	0	0	4
ACTTACTCATCATCCC.1	2.63906	0	0	0	1.09861	1.09861	0	0	4
ACTTGTTCATGCATGT.1	1.94591	1.09861	0	0	0.693147	1.60944	0	0	4
AGATCTGGTAAACCTC.1	2.70805	2.56495	0	0	0	0	0	0	4
AGCGGTCCAGGCAGTA.1	2.56495	0	0	0	1.60944	1.60944	0	0.693147	4
AGCGTCGTCTCACATT.1	3.3673	0.693147	2.07944	0.693147	1.38629	0.693147	0	0	4
AGGTCATAGCGATGAC.1	2.3979	0	0	0	0	0	0	0	4
ATAGACCCATTGAGCT.1	2.3979	0	0	0	0	0.693147	0	1.09861	4
ATCACGAAGCGTCAAG.1	0.693147	0.693147	0	0	0	0	0.693147	0	4
ATCCACCGTTACGTCA.1	1.79176	0.693147	0	0	0	0	0	0	4
ATCCACCTCAATCTCT.1	2.56495	0	0	0	0	0	0	0	4
ATGAGGGAGACTTTCG.1	1.38629	0	0.693147	1.09861	1.09861	1.09861	0	0	4
ATGGGAGAGTTAGCGG.1	2.30259	1.09861	0	0	0.693147	0	0	0	4
ATTGGACAGTACCGGA.1	2.56495	0	0	0	0	1.09861	0	0.693147	4
ATTTCTGGTGCCTGTG.1	2.99573	0	0	0	0.693147	0.693147	0	0.693147	4
CAAGTTGCAGGCAGTA.1	3.09104	0	0	0	1.09861	2.3979	0	0	4
CACAAACTCAGTGCAT.1	2.56495	0	0	0	0.693147	1.94591	0	0	4
CACACCTTCATTATCC.1	1.60944	1.09861	0	0	0.693147	0	0	0	4
CACAGTAAGAGCTATA.1	3.17805	0.693147	0	0	1.79176	1.79176	0	0	4
CAGATCATCCTGTACC.1	2.63906	0	0	0	0	0	0	0	4
CAGCCGACAGCAGTTT.1	2.19722	0	0	0	1.60944	1.38629	0	0	4
CAGTCCTGTGTAATGA.1	3.17805	0	0	0	1.38629	1.38629	0	0.693147	4
CATCAAGGTCCGTTAA.1	2.30259	0.693147	1.09861	0	0	2.3979	0	0	4
CATCAGAAGTTCGATC.1	2.3979	1.60944	0	0	0.693147	1.60944	0	0	4
CATGACAAGTGGACGT.1	1.94591	0	0	0	0	1.60944	0	0	4
CCATGTCAGTGATCGG.1	2.83321	0	0.693147	0	1.94591	1.38629	0	0	4
CCGTGGAAGGCATGGT.1	2.70805	0	0	0	0	1.38629	0	0	4
CCGTGGACATGTTCCC.1	2.89037	0	0	0	1.38629	1.38629	0	0	4
CCGTGGAGTAGGCTGA.1	2.07944	0	0	0	2.07944	1.94591	0.693147	0	4
CCTTCCCGTCTCCACT.1	2.70805	0	0	0	1.09861	1.79176	0.693147	0	4
CCTTTCTCAGTCTTCC.1	1.79176	1.38629	0	0	1.60944	0.693147	0	0	4
CGACTTCAGGCCCTCA.1	2.30259	0.693147	0	0	0	0.693147	0	0	4
CGACTTCTCCTTTACA.1	2.07944	2.07944	0	0	0	0.693147	0	0	6
CGAGCCAGTCAAGCGA.1	1.79176	0.693147	0	0	0	1.79176	0	0	4
CGATCGGGTGATAAGT.1	2.07944	0.693147	0	0	0	1.60944	0	0	4
CGCCAAGCACGCTTTC.1	1.94591	1.09861	0	0	1.09861	2.48491	0	0	4
CGGAGTCAGTGGTCCC.1	2.3979	0	0	0	0.693147	2.48491	0	0	4
CGGAGTCAGTGTTGAA.1	2.89037	0.693147	0	0	0	1.38629	0	0	4
CGGAGTCGTCATACTG.1	2.30259	1.09861	0	0	0	0	0	0	4
CGTAGCGGTACCGCTG.1	2.30259	0	0	0	1.09861	0	0	0	4
CGTCAGGAGTGGTAAT.1	2.48491	0.693147	0	0	1.38629	1.79176	0	0	4
CTAGTGAAGAAGGTGA.1	1.60944	0	0	0	0	0	0	0	4
CTCACACAGGGATGGG.1	2.30259	1.09861	0	0	0.693147	2.07944	0	0	4
CTCAGAAAGCTAAACA.1	1.79176	0.693147	0	0	0.693147	1.60944	0	0	4
CTCGAAACATTGGGCC.1	3.17805	0	0	0	0	0	0	0	4
CTCGGGAGTACGCACC.1	2.30259	0.693147	0	0	1.38629	1.38629	0	0	4
CTCGTCATCACAAACC.1	2.63906	1.09861	0	0	0	0	0.693147	0	4
CTCTGGTAGATGGCGT.1	2.19722	0	0	0	0.693147	2.19722	0	0	4
CTGTGCTGTCTAGTCA.1	2.48491	1.09861	0	0	0	0	0.693147	0	4
CTGTTTACATTTGCTT.1	1.94591	2.07944	0	0	0	0	0	0	4
GACCAATAGGGATGGG.1	1.60944	0	0	0	1.60944	1.60944	0	0	4
GACGCGTCAGTTCCCT.1	1.94591	0	0	0	1.09861	1.60944	0	0	4
GACGCGTTCTGCGGCA.1	2.48491	0	0.693147	0	0	0	0.693147	0	4
GACGTGCTCTTAGAGC.1	2.19722	0.693147	0	0	0	1.38629	0.693147	0	4
GATCTAGGTCAGAGGT.1	2.19722	1.60944	0	0	0	0.693147	0	0	4
GCAAACTAGTTATCGC.1	2.63906	0	0	0	1.60944	0.693147	0	0	4
GCACTCTAGCTGCGAA.1	2.19722	1.09861	0	0	0.693147	1.38629	0	0	4
GCAGCCACAACTGCTA.1	1.94591	1.60944	0	0	0	0	0	0.693147	4
GCAGCCATCGTAGGTT.1	2.99573	0	0	0	1.79176	0.693147	0	0.693147	4
GCAGCCATCTCGAGTA.1	1.79176	0	0	0	0	1.94591	0.693147	0	4
GCGGGTTTCAAACCAC.1	2.63906	0.693147	0	0	0	0.693147	0	0	4
GCTTCCATCCGTTGCT.1	2.83321	0.693147	0	0	2.19722	1.79176	0	0	4
GGAATAATCTATCCTA.1	2.07944	1.09861	0	0	0	0.693147	0.693147	0	4
GGACAAGTCACGAAGG.1	2.3979	1.09861	0	0	0	1.38629	0	0	4
GGACAGAGTTCAACCA.1	2.56495	0	0	0	0	0.693147	0	0	4
GGATGTTTCGGATGTT.1	2.07944	0	0.693147	0	0.693147	1.79176	0	0.693147	4
GGCGACTGTCATGCAT.1	1.79176	0.693147	0	0	0	0.693147	0	0	4
GGGAGATTCCGCAAGC.1	2.30259	0	0	0	1.09861	1.38629	0	1.09861	4
GTATCTTCATAAGACA.1	2.19722	1.09861	0	0	0.693147	0.693147	0	0	4
GTATCTTCATTGCGGC.1	2.63906	0	0	0	0	1.60944	0	0	4
GTCACAACAAAGGTGC.1	3.91202	1.09861	0	0	0	0	0	0	4
GTCACAACACAGCGTC.1	2.83321	0.693147	0	0	1.38629	1.38629	0	0	4
GTGCGGTGTACAGTTC.1	3.04452	0.693147	0	0	0.693147	0.693147	0	0	4
GTTCGGGTCTGCCAGG.1	2.19722	0	0	0	0	1.94591	0	0	4
GTTCTCGTCAGGATCT.1	2.07944	0.693147	0	0	0	0.693147	0	0	4
GTTTCTAGTGAGCGAT.1	3.3673	0	1.09861	0	0	1.09861	0	0	4
TAAACCGAGAATTCCC.1	1.79176	1.38629	0	0	0.693147	0	0	0	4
TAAGCGTGTAAGAGAG.1	2.56495	1.09861	0	0	1.79176	1.09861	0	0	4
TACAGTGGTGTAATGA.1	2.70805	0	0	0	0	0	0	0	4
TACGGATGTTAAGGGC.1	2.30259	1.09861	0	0	1.38629	1.79176	0	0	4
TCAATCTTCGTTACAG.1	1.94591	3.43399	0	0	0	0	0	0	4
TCACAAGGTCTAAACC.1	2.3979	1.09861	0	0	0	0.693147	0	0	4
TCACGAAGTGGTGTAG.1	1.94591	0.693147	0	0	0	0	0	0	4
TCTCATACAACCGCCA.1	2.3979	0.693147	0	0	2.19722	0	0	0	4
TGACGGCTCTTCCTTC.1	2.30259	0.693147	0	0	0.693147	1.09861	0	0.693147	4
TGACTAGGTACCAGTT.1	1.79176	1.79176	0	0	0	1.09861	0	0	4
TGACTAGTCTCTGCTG.1	2.30259	0.693147	0	0	0	0.693147	0	0.693147	4
TGACTTTAGCTAGTCT.1	2.07944	1.79176	0	0	1.09861	0.693147	0	0	4
TGAGGGACATCACCCT.1	2.07944	0	0.693147	0	0.693147	0.693147	0	0	4
TGAGGGATCACTGGGC.1	2.48491	1.09861	0	0	0.693147	1.60944	0	0	4
TGATTTCCACTTGGAT.1	1.79176	0.693147	0	0	0.693147	1.60944	0	0	4
TGCGTGGGTCTGGAGA.1	3.09104	0	0	0	1.79176	1.38629	0	0	4
TGCTACCAGCCAGTAG.1	2.30259	0.693147	0	0	1.38629	0.693147	0	0	4
TGGCGCATCACATGCA.1	1.94591	0.693147	0.693147	0	0	0	0.693147	0	4
TGGCTGGAGTGAAGTT.1	3.04452	0.693147	0	0	1.60944	1.38629	0	0	4
TGGTTAGAGTACGACG.1	2.48491	0.693147	0	0	1.38629	1.38629	0	0	4
TGTTCCGAGGAATTAC.1	3.17805	0	0	0	0	0.693147	0	0	4
TTAACTCTCCATGAAC.1	1.94591	0.693147	0	0	0	0	0	0	4
TTCTCCTCAAACTGCT.1	2.70805	0	0	0	0	1.38629	0	0	4
TTCTTAGGTACCGTTA.1	2.56495	0	0	0	1.09861	1.79176	0	0	4
TTGACTTAGAAGATTC.1	2.94444	0	0	0	1.09861	2.07944	0	0	4
ACACCAACAATAACGA.1	2.3979	1.09861	0	0	0	0	0.693147	1.09861	5
ACCAGTACAAGTTGTC.1	2.19722	0	0	0	0	0	0	0	5
ACGATACCATAGACTC.1	3.17805	1.79176	0	0	0	0	0	0	5
AGAGCTTCATTTCACT.1	2.3979	0.693147	0	0	0	0	0	1.38629	5
AGCGTATTCACGAAGG.1	1.79176	1.38629	0	0	0	0	0	0	5
AGCTCCTCAAGTTCTG.1	1.94591	0.693147	0	0	0	0	0	0	5
AGTGGGACAAACTGCT.1	1.79176	1.79176	0	0	0	0	0	0	5
AGTTGGTCAAGGTTCT.1	2.30259	0.693147	0	0	0	0	0	0	5
AGTTGGTGTCATTAGC.1	2.19722	1.09861	0	0	0	0	0	0	5
ATAACGCGTTCAGACT.1	2.63906	0	0	0	0	0	0	0	5
ATCCGAACAGCTGTGC.1	2.30259	0	0	0	0	0	0	0	5
ATCGAGTGTTGAGGTG.1	1.38629	1.09861	0	0	0	0	0.693147	1.09861	5
ATGAGGGAGATGTCGG.1	2.07944	0	0	0	0	0	0	0	5
CAAGAAACAGCTGTAT.1	1.60944	0.693147	0	0	0	0	0.693147	1.38629	5
CACACAAGTCCTGCTT.1	3.21888	1.60944	0	0	0	0	0	0	5
CAGATCATCATGCAAC.1	0	0	0	0	0	0	0	0	5
CATCCACGTCTTTCAT.1	2.19722	0	0	0	0	0	0	0.693147	5
CCAGCGACACGAGGTA.1	2.19722	2.07944	0	0	0	0	0	1.09861	5
CCCAATCCAAGGACAC.1	2.56495	0	0	0	0	0	0	1.09861	5
CCCAGTTTCGGAATCT.1	2.07944	1.09861	0	0	0	0	0	1.09861	5
CCTTTCTTCACCATAG.1	2.77259	0	0	0	0	0	0.693147	1.60944	5
CGACCTTCAATAGCGG.1	3.09104	0	0	0	0	0	1.09861	0	5
CGACTTCCAGGACGTA.1	1.60944	0	0	0	0.693147	0	0.693147	0	5
CGATCGGAGGTGGGTT.1	1.79176	0	0	0	0	0	0	0	5
CGCTATCAGACAGACC.1	1.79176	0	0	0.693147	0	0	0.693147	0	1
CGCTATCAGAGGGCTT.1	2.48491	0	0	0	0	0	0	0.693147	5
CGCTGGATCTTTAGTC.1	2.30259	0	0	0	0	0	0	0	5
CGGACACGTCACAAGG.1	1.79176	0	0	0	0	0	0	1.38629	5
CGGGTCAGTCTTGCGG.1	1.60944	0.693147	0	0	0	0	0	0	5
CGTGTAACACTTGGAT.1	2.63906	0.693147	0	0	0	0	0	0	1
CGTTAGATCGTGTAGT.1	1.94591	1.09861	0	0	0	0	1.09861	1.09861	5
CTACCCATCTTGCATT.1	2.07944	1.09861	0	0	0	0	0	0	5
CTCCTAGAGATGTCGG.1	1.38629	1.09861	0	0	0	0	0	0	5
CTCGAAAGTACTTAGC.1	2.48491	1.38629	0	0	0	0	0.693147	0	5
CTCTACGAGGACTGGT.1	2.63906	0	0	0	0	0	0	1.09861	5
CTGTTTAGTGCGCTTG.1	2.19722	0.693147	0	0	0	0	0.693147	0	5
CTTACCGAGATCGATA.1	2.19722	0.693147	0	0	0	0	0.693147	0	5
GAACATCCACCCAGTG.1	2.63906	0	0	0	0	0	0.693147	0.693147	5
GACAGAGAGGGTTCCC.1	2.48491	0	0	0	0	0	0	0	5
GACCAATCACATCTTT.1	2.48491	0	0	0	0	0	0	0.693147	5
GATGAGGGTCCGTTAA.1	2.48491	0	0	0	0	0	0	0	5
GCATGTACAAGGTTCT.1	3.63759	1.60944	0	0	0	0.693147	0.693147	0	5
GCGCAGTAGTTCGCAT.1	2.07944	0.693147	0	0	0	0	0	0	5
GCTCTGTTCACAACGT.1	2.94444	0.693147	0	0	0	0	0	0	5
GCTGCTTAGTACTTGC.1	2.56495	0	0	0	0.693147	1.79176	0	0	5
GGGAATGCACAGATTC.1	2.30259	0	0	0	0	0	0	0	5
GTGAAGGGTGTAACGG.1	2.63906	1.09861	0	0	0	0	0	0.693147	5
TACGGATAGACTCGGA.1	2.99573	2.30259	0	0	0	0	0	0	5
TACGGATGTCTAACGT.1	1.94591	1.38629	0	0	0.693147	0	0.693147	0	5
TAGAGCTCAGATTGCT.1	1.94591	0	0	0	0	0	0.693147	1.94591	5
TAGCCGGTCAGAAATG.1	2.3979	0	0	0	0	0	0	0	5
TAGTGGTGTCCGTTAA.1	2.83321	0	0	0	0	0	0	0	5
TAGTTGGAGGAGTTGC.1	1.09861	0	0	0	0	0	0	0.693147	5
TCACAAGTCTCAAGTG.1	1.79176	0	0	0	0	0	0	0.693147	5
TGACTAGAGATGTCGG.1	2.19722	0	0	0	0	0	0	0	5
TGCCAAACACCGGAAA.1	1.60944	0	0	0	0	0	0	0	5
TGCCAAACAGCCTATA.1	2.77259	0	0.693147	0	0	0	0.693147	0.693147	5
TGGACGCTCAACCAAC.1	3.21888	0.693147	0	0	0	0	0	0	5
TGGTTAGCACAGACTT.1	2.07944	0	0	0	0	0	0	0	5
TTAACTCCACAAGTAA.1	2.83321	0	0.693147	0	0	0	0	0	5
TTTATGCGTCGCGGTT.1	2.63906	0	0	0	0	0	0	1.60944	5
TTTGTCATCTCGGACG.1	2.30259	0	0	0	0	0	0	0.693147	5
AAGTCTGTCCCTTGTG.1	2.63906	0.693147	0	0.693147	0	2.19722	0	0	6
AATCCAGCAGTCACTA.1	2.30259	0.693147	2.30259	0	0	0	0	0	6
ACCCACTTCCCTTGCA.1	2.56495	0.693147	0	0	0	0.693147	0	0	6
ACGGCCAGTAAGGGAA.1	2.19722	0.693147	1.60944	0	0	1.09861	0	0	6
AGGCCACGTGCACTTA.1	1.09861	0.693147	1.09861	0	0	0.693147	0	0	6
ATCTACTCAAGAGTCG.1	2.07944	1.09861	1.60944	0	0	0	0	0	6
ATTCTACTCGCCTGAG.1	2.3979	0.693147	0	0.693147	0	0.693147	0	0	6
ATTTCTGCAAGCCGTC.1	1.60944	0.693147	0.693147	0	0	0.693147	0	0	6
CACACCTGTATGAATG.1	2.3979	1.09861	1.09861	0	0	0	0	0	6
CACACTCTCACTTCAT.1	2.3979	0.693147	0	0	0	1.60944	0	0	6
CACCAGGGTACCATCA.1	1.94591	0.693147	1.94591	0	0.693147	0	0	0	6
CATCGAAGTAGCCTCG.1	2.3979	0.693147	0	1.09861	0	1.60944	0	0	6
CATGCCTGTGATAAGT.1	1.79176	0.693147	1.79176	0	0	0	0	0.693147	6
CATGGCGCACGGTTTA.1	1.94591	0.693147	2.83321	0	0	0.693147	0	0	6
CATGGCGTCTCCAGGG.1	2.56495	0	0.693147	0	0.693147	0	0	0	6
CGAACATAGGAGCGAG.1	2.19722	0.693147	1.38629	0	0	0.693147	0	0	6
CGAACATCATGCAACT.1	1.38629	0	2.3979	0	0	0.693147	0	0	6
CGTAGGCCAGATCGGA.1	1.60944	0	2.19722	0.693147	0	1.60944	0	0	6
CTCCTAGAGTACGCGA.1	2.30259	0	1.60944	0.693147	0	1.38629	0	0	6
CTCGAGGTCAACGGGA.1	1.94591	0.693147	0	0	0	0	0	0.693147	6
CTCGTCACAGTTCCCT.1	1.38629	0	2.77259	0	0	1.09861	0	0	6
CTTCTCTTCTGTGCAA.1	1.79176	0.693147	1.79176	0	0	1.60944	0	0	6
GATCGTATCGCGCCAA.1	1.38629	0.693147	0.693147	0	0	2.07944	0	0	6
GCGACCACACACCGCA.1	2.77259	0.693147	0	0.693147	0	0.693147	0	0	6
GCGCCAATCGGCGCAT.1	1.60944	0	0	0	0	0.693147	0	0	6
GCGCCAATCTACTATC.1	1.94591	0	0.693147	0	0	0	1.09861	0	6
GCTGCGAAGTAGCGGT.1	1.94591	0	2.07944	0.693147	0	1.38629	0	0	6
GGCAATTCAGTCAGCC.1	2.07944	0	1.60944	0	0	1.38629	0	0.693147	6
GGGCACTCACGGTGTC.1	1.38629	0.693147	0	0	0	1.38629	0	0	6
GGTGAAGAGAGTAATC.1	2.19722	0	0.693147	0	0	0	0	0	6
GTACGTACAATAGCAA.1	1.94591	0.693147	2.56495	1.09861	0	1.09861	0	0	6
GTACTCCCACATCCGG.1	2.48491	0	0	0.693147	0	0	0	0	6
GTCACAATCTGGCGAC.1	2.07944	0	1.09861	0.693147	0	0.693147	0	0	6
GTGCGGTTCACCTCGT.1	2.30259	0.693147	0.693147	0	0	1.38629	0	0	6
GTTAAGCAGTCGTACT.1	1.38629	0.693147	0	0	0	1.09861	0	0	6
GTTCTCGCACCAGCAC.1	2.3979	0.693147	0	0	0	0.693147	0	0	6
TACAGTGGTTCTGGTA.1	1.38629	0	1.09861	0.693147	0	0	0	0	6
TACTCATGTGCACGAA.1	2.30259	0.693147	1.38629	0.693147	0	0	0	0	6
TATCTCAGTGCACTTA.1	2.48491	0.693147	1.09861	0.693147	0	1.38629	0	0	6
TCTTCGGAGTGACTCT.1	2.3979	0.693147	1.94591	0.693147	0	0.693147	0	0	6
TGAGGGATCTCGCATC.1	1.60944	0	1.60944	0	0	1.79176	0	0	6
TGTGGTAAGCTTATCG.1	2.30259	1.09861	0.693147	0	0.693147	0.693147	0	0	6
TTCCCAGCAAGCTGTT.1	2.07944	0.693147	1.38629	1.60944	0	0	0.693147	0	6

## Sheet: Fig. 5B
	KRT8	NKX3-1	KRT5	TP63	SYP	CHGB	seurat.clusters
AGGTTGTCATTGCAAC.1	1.60944	1.09861	0	0	0	0	3
CCCGGAAAGGCAGTCA.1	1.38629	1.38629	0	0	0.693147	0	3
CTTCCGATCTCCTACG.1	1.79176	1.09861	0	0	0.693147	0	3
GAGCCTGTCCCTTTGG.1	0	1.38629	0	0	0	0	2
GTCTGTCAGCGGTATG.1	0	1.38629	0	0	0	0	0
AAAGAACAGTAGCATA.1	1.60944	1.79176	0	0	0	0	2
AAAGGGCAGTTTCTTC.1	1.38629	0	0	0	0	0	0
AACACACGTCGAGTTT.1	1.38629	1.38629	0	0	0	0	0
AACACACTCTGAACGT.1	0	0.693147	0	0	0	0	0
AACAGGGGTGTCCACG.1	1.79176	0	0	0	0	0	0
AAGCATCCAACGGCTC.1	1.09861	1.60944	0	0	0	0	0
AAGCGTTAGCCAAGCA.1	2.07944	0	0	0	0	0	2
AAGTCGTGTTCTATCT.1	1.60944	0.693147	0	0	0	0	0
AATCGACAGTTGCCTA.1	1.09861	2.07944	0	0	0	0	0
ACAAGCTAGGGTATAT.1	1.09861	1.79176	0	0	0	0	2
ACAAGCTCACGCGCAT.1	0.693147	0.693147	0	0	0	0	0
ACACAGTGTAAGATAC.1	1.60944	2.94444	0	0	0	0	0
ACAGAAATCCGATTAG.1	2.07944	0	0	0	0	0	0
ACCATTTCATACATCG.1	1.94591	0.693147	0	0	0	0	0
ACCCAAAAGTTACGAA.1	1.94591	2.07944	0	0	0	0.693147	0
ACTCTCGAGGGAGGGT.1	1.60944	1.94591	0	0	0	0	0
ACTGTCCTCGTAGCTA.1	0.693147	1.09861	0	0	0	0	0
ACTTAGGAGCCTGGAA.1	1.79176	1.09861	0	0	0.693147	0	0
ACTTAGGTCAAGTCTG.1	1.09861	2.07944	0	0	0	0	0
ACTTAGGTCATGCCAA.1	0.693147	0	0	0	0	0	0
ACTTTCAAGGTTTACC.1	2.30259	0	0	0	0.693147	0	3
AGAACCTAGTCGGGAT.1	1.09861	0	0	0	0	0	0
AGCATCAGTTGTAGCT.1	1.09861	0.693147	0	0	0	0	0
AGCTACAAGGGTGAGG.1	1.60944	1.38629	0	0	0	0	0
AGGACTTAGCCACCGT.1	1.38629	0	0	0	0	0	0
AGGAGGTTCCTCTAGC.1	1.60944	1.09861	0	0	0	0	0
AGGGTCCCAGCAGACA.1	1.79176	0.693147	0	0	0	0	0
AGGGTCCTCGCGTGCA.1	1.38629	1.79176	0	0	0	0	2
AGTAACCGTTCCGCAG.1	1.38629	1.94591	0	0	0	0	0
AGTAACCTCTTCGATT.1	1.94591	1.38629	0	0	0	0	0
AGTACTGCAAGGTTGG.1	1.94591	0	0	0	0	0	2
AGTCATGAGCGAGTAC.1	1.94591	0	0	0	0	0	0
AGTCATGGTAAGGCCA.1	1.38629	1.94591	0	0	0	0	0
AGTCATGGTCGACTGC.1	1.94591	0	0	0	0	0	0
AGTCTCCCACCGGCTA.1	1.60944	2.07944	0	0	0	0	0
AGTGACTTCGACCAAT.1	1.60944	1.09861	0	0	0	0	0
AGTTCCCGTCGTTATG.1	0	1.09861	0	0	0	0	0
AGTTCGATCAGAACCT.1	1.38629	1.09861	0	0	0	0	0
ATCACAGGTCTAACGT.1	1.09861	1.38629	0	0	0	0	0
ATCACTTCAGTTAGAA.1	1.38629	2.3979	0	0	0	0	0
ATCATTCAGCAAATCA.1	1.09861	1.60944	0	0	0	0	0
ATCCACCAGTAAACGT.1	1.79176	0.693147	0	0	0	0	3
ATGATCGCAGACGCTC.1	1.79176	1.09861	0	0	0	0	0
ATGATCGTCATAGGCT.1	2.07944	0.693147	0	0	0	0	0
ATGCCTCCAGTAGGAC.1	0.693147	2.30259	0	0	0	0	0
ATGGGAGGTAGGCTGA.1	1.60944	1.09861	0	0	0	0	2
ATGTCTTTCACCATAG.1	1.60944	1.60944	0	0	0	0	0
ATTCACTAGACAGCTG.1	0.693147	1.79176	0	0	0	0	0
ATTCCATCACCATAAC.1	0	0	0	0	0	0	0
ATTCTACTCTATCACT.1	1.94591	1.09861	0	0	0	0	0
ATTTACCTCGATGCTA.1	0.693147	1.09861	0	0	0	0	0
ATTTCACGTGTACGCC.1	1.94591	2.56495	0	0	0	0	0
CAAGCTAAGAGGGTAA.1	1.60944	0.693147	0	0	0	0	2
CAATTTCGTGTAACGG.1	0.693147	0	0	0	0	0	0
CACAGATGTTCAAGGG.1	2.3979	0	0	0	0	0	2
CACTGAAAGGAGGTTC.1	1.60944	2.07944	0	0	0	0	0
CACTGTCTCATAGCAC.1	0	0.693147	0	0	0	0	0
CAGGCCAAGGTAGCAC.1	0.693147	0.693147	0	0	0	0	0
CAGTGCGAGAGCATAT.1	1.09861	1.94591	0	0	0	0	0
CATTCATGTAGGTAGC.1	1.09861	0.693147	0	0	0.693147	0	0
CCAAGCGGTGGTAACG.1	1.79176	0	0	0	0	0	0
CCACGTTAGGACTTCT.1	1.94591	0.693147	0	0	0	0	0
CCCTAACAGCGTCAGA.1	1.09861	0.693147	0	0	0	0	0
CCCTAACTCTGGGTCG.1	1.60944	1.09861	0	0	0	0	0
CCGATGGCAGGTAGTG.1	1.38629	1.09861	0	0	0	0	0
CCGGTAGAGTCTCGTA.1	0.693147	0.693147	0	0	0	0	0
CCGGTGACATTGCCGG.1	1.60944	0.693147	0	0	0	0	0
CCGTGAGTCGATTTCT.1	1.79176	1.94591	0	0	0	0	0
CCTAACCTCGGATACT.1	1.09861	0.693147	0	0	0	0	0
CCTCCAAGTATGCGGA.1	1.38629	0.693147	0	0	0	0	0
CCTGCATTCCCTTGTG.1	2.19722	1.79176	0	0	0	0	0
CCTTCAGTCGCGGACT.1	1.79176	1.38629	0	0	0	0	0
CGAAGTTAGTCACACT.1	1.09861	2.30259	0	0	0	0	0
CGATGGCAGACAACTA.1	0.693147	0.693147	0	0	0	0	0
CGCCAGACATCCGGCA.1	1.38629	2.07944	0	0	0.693147	0	2
CGGAGAAGTTAGAGAT.1	1.38629	0	0	0	0	0	0
CGGGACTGTCGTGCCA.1	1.79176	0.693147	0	0	0	0	0
CGGGTGTGTTCTATCT.1	2.30259	0	0	0	0	0	0
CGTCAAAAGCCGCTTG.1	0	1.38629	0	0	0	0	3
CTAACCCAGAAGATCT.1	1.94591	2.19722	0	0	0	0	2
CTAACCCAGGATTTCC.1	1.09861	2.07944	0	0	0	0	0
CTAAGTGCACGGCACT.1	1.09861	1.94591	0	0	0	0	0
CTACATTTCTTAGGAC.1	1.60944	0.693147	0	0	0.693147	0	2
CTACGGGTCGTCCTCA.1	1.79176	1.94591	0	0	0	0	0
CTCAATTCAGTATTCG.1	1.38629	2.19722	0	0	0	0	0
CTCAGAAAGGGTTAAT.1	1.94591	1.09861	0	0	0	0	3
CTGAGGCCACCTTCGT.1	1.94591	1.09861	0	0	0	0	0
CTGGACGGTCGATTCA.1	0.693147	0.693147	0	0	0	0	0
CTGTCGTAGATCGCCC.1	2.19722	0	0	0	0	0	0
GACCCAGTCCTTATGT.1	2.19722	1.09861	0	0	0	0	2
GACTCTCTCATCCTAT.1	0.693147	0	0	0	0	0	2
GAGCTGCCAGTTAGGG.1	1.38629	0.693147	0	0	0	0	3
GAGTCATGTATTAAGG.1	1.60944	0.693147	0	0	0	0	0
GAGTTTGCAGGTACGA.1	1.09861	0	0	0	0	0	0
GATCACATCAAAGAAC.1	2.07944	1.79176	0	0	0	0	2
GATGGAGAGTACTCGT.1	0	0.693147	0	0	0	0	0
GATTGGTTCACCGGGT.1	1.60944	0.693147	0	0	0	0	0
GCACTAAAGCGTCAGA.1	0	0.693147	0	0	0	0	0
GCAGCCATCATTCATC.1	1.09861	0.693147	0	0	0	0	3
GCAGGCTGTCGCTTGG.1	0.693147	0.693147	0	0	0	0	2
GCAGTTAAGAGTATAC.1	0	1.09861	0	0	0	0	0
GCATGATGTCGCTTGG.1	1.94591	1.60944	0	0	0	0	0
GCCAGTGAGATCCAAA.1	0	1.38629	0	0	0	0	0
GCCGATGGTGAGACGT.1	1.09861	1.60944	0	0	0.693147	0	0
GCCGTGACATTACGGT.1	2.07944	0.693147	0	0	0	0	2
GCGATCGAGGGCGAGA.1	1.79176	1.09861	0	0	0	0	0
GCGTTTCGTGTTGATC.1	2.3979	1.38629	0	0	0	0	3
GGAACCCGTGGTAATA.1	1.38629	2.19722	0	0	0	0	0
GGAACCCTCTAGAACC.1	1.60944	0.693147	0	0	0	0	0
GGAATCTAGTATCCTG.1	1.60944	0	0	0	0	0	0
GGATCTACACTGTCGG.1	0	1.79176	0	0	0	0	0
GGATCTAGTCAAGCGA.1	2.30259	1.38629	0	0	0	0	0
GGGACCTTCCGAGCTG.1	1.79176	1.38629	0	0	0	0	0
GGGTAGACAAGTATAG.1	1.38629	1.60944	0	0	0	0	0
GGGTCTGAGTATGCAA.1	0.693147	0.693147	0	0	0	0	0
GGTGATTCAACCGATT.1	1.09861	1.09861	0	0	0	0	0
GGTGTTAGTCGGTACC.1	1.09861	1.09861	0	0	0	0	0
GGTTCTCCACGGCGTT.1	1.09861	0	0	0	0	0	2
GTAATGCGTACCTATG.1	0	1.38629	0	0	0	0	0
GTAGGAGAGTTGAAGT.1	1.60944	1.09861	0	0	0	0	0
GTCCTCATCCTACTGC.1	0	0	0	0	0	0	0
GTCGTAATCGTCACCT.1	1.79176	1.38629	0	0	0	0	0
GTCTTTAGTGCTCGTG.1	0.693147	1.09861	0	0	0	0	0
GTGAGGAAGGGAGGTG.1	1.94591	1.09861	0	0	0	0	3
GTGCTTCCACTAGGCC.1	1.38629	1.38629	0	0	0.693147	0	0
GTGGAAGAGGGAGTTC.1	1.09861	1.94591	0	0	0	0.693147	0
GTGGTTACATCGGAGA.1	2.30259	1.09861	0	0	0	0	4
GTGGTTATCGCAACAT.1	0.693147	0	0	0	0	0	2
GTGTAACCAGGCAATG.1	0.693147	0	0	0	0	0	0
GTGTTCCCATCTAGAC.1	2.07944	1.09861	0	0	0	0	0
GTTAGTGTCCGACGGT.1	1.79176	0.693147	0	0	0.693147	0	0
GTTCCGTAGGGCCTCT.1	0.693147	1.79176	0	0	0.693147	0	0
GTTCTATTCATACGGT.1	2.19722	1.09861	0	0	0	0	0
GTTGAACCAACACAAA.1	1.09861	2.3979	0	0	0	0	2
GTTGCGGCACAAATGA.1	1.79176	1.60944	0	0	0	0	0
GTTGCTCAGACGGTCA.1	1.38629	1.09861	0	0	0	0	0
TAACACGCAACCTAAC.1	0.693147	0.693147	0	0	0	0	0
TAACCAGGTCTAACTG.1	1.09861	0	0	0	0	0	0
TAACGACAGCAAATCA.1	0	1.94591	0	0	1.09861	0	0
TAACTTCGTCCATCTC.1	1.09861	1.09861	0	0	0	0	0
TAAGTCGAGGCATGCA.1	2.07944	1.09861	0	0	0.693147	0	0
TACAGGTCACCAGTTA.1	0	1.38629	0	0	0.693147	0	2
TACAGGTGTGCTCTCT.1	1.38629	1.38629	0	0	0	0	0
TACAGGTTCATCTACT.1	1.94591	1.09861	0	0	0	0	2
TACCGGGAGGTGCATG.1	1.38629	1.09861	0	0	0	0	0
TACCGGGGTATGACAA.1	1.09861	1.38629	0	0	0	0	0
TACTGCCCACAGGATG.1	1.09861	1.94591	0	0	0	0	3
TACTTGTGTGGACAGT.1	1.38629	1.38629	0	0	0	0	0
TACTTGTGTTTCTATC.1	1.38629	0	0	0	0	0	0
TAGATCGAGCCATTTG.1	1.79176	2.99573	0	0	0	0	0
TATACCTCATTGTACG.1	1.94591	0	0	0	0	0	0
TATCTGTCAGTCACGC.1	1.38629	0.693147	0	0	0	0	0
TATTCCAGTCAGTCTA.1	1.38629	0.693147	0	0	0	0	0
TATTTCGTCACGGGCT.1	1.79176	0.693147	0	0	0	0	0
TCACAAGCACTATCCC.1	0	1.79176	0	0	0	0	0
TCAGCCTTCTGTGTGA.1	1.60944	0.693147	0	0	0.693147	0	2
TCAGGGCGTTCGGCCA.1	1.38629	0.693147	0	0	0	0	0
TCAGTTTGTCAAGCCC.1	2.19722	1.79176	0	0	0	0	3
TCCCAGTGTTATGACC.1	2.19722	1.09861	0	0	0	0	0
TCCGAAAGTGTCCGTG.1	1.09861	1.38629	0	0	0	0	0
TCGACCTCACCGGAAA.1	1.09861	0	0	0	0	0	0
TCGATTTGTCATCACA.1	1.09861	1.79176	0	0	0	0	0
TCGATTTTCAGACTGT.1	1.38629	1.38629	0	0	0	0	0
TCGGGACTCACCATGA.1	1.38629	0	0	0	0	0	2
TCGGGCACAGAGTAAT.1	1.94591	0	0	0	0	0	0
TCGGGTGAGTGCACTT.1	1.60944	1.38629	0	0	0	0	0
TCGTCCAAGGGCAACT.1	1.09861	0	0	0	0	0	0
TCTGGCTGTTGCTCAA.1	1.09861	0	0	0	0	0	0
TGAACGTGTCTGTAGT.1	0.693147	1.60944	0	0	0	0	0
TGAATGCCACTTCCTG.1	1.79176	0	0	0	0	0	0
TGACGCGCAGTTGTTG.1	1.79176	0	0	0	0	0	0
TGATCTTTCGCAGTTA.1	2.3979	0.693147	0	0	0	0	2
TGATTTCCACCAGTAT.1	1.38629	0	0	0	0	0	0
TGCACGGCAAGCGGAT.1	1.09861	1.09861	0	0	0	0	0
TGCATCCAGAGTGTGC.1	1.09861	1.09861	0	0	0.693147	0	0
TGGAACTCATAACGGG.1	1.38629	0	0	0	0	0	0
TGGAGGAAGGTTCCGC.1	1.79176	1.60944	0	0	0	0	0
TGGCGTGAGCATCTTG.1	1.38629	0	0	0	0	0	0
TGGTAGTAGTTAGTGA.1	1.60944	1.38629	0	0	0	0	2
TGGTGATTCAGAGCGA.1	1.09861	1.38629	0	0	0	0	0
TGGTTAGAGGGTTAAT.1	2.30259	1.09861	0	0	0	0	2
TGGTTAGTCGACATCA.1	0.693147	1.60944	0	0	0	0	0
TGTAACGGTGTACATC.1	1.09861	1.79176	0	0	0	0	2
TGTAGACAGTTGTCGT.1	1.79176	1.79176	0	0	0	0	2
TGTGCGGTCGCCATAA.1	1.38629	1.60944	0	0	0	0	0
TGTGGCGGTACGTAGG.1	2.19722	1.94591	0	0	0	0	0
TTCACCGAGGACAAGA.1	1.09861	0.693147	0	0	0	0	0
TTCATGTTCACGAGGA.1	1.09861	1.60944	0	0	0	0	0
TTCATTGGTTCGGTCG.1	2.19722	1.09861	0	0	0	0	0
TTCCTAAAGGTGTGAC.1	1.94591	0	0	0	0	0	0
TTCTTGACAAGGTCAG.1	0.693147	2.48491	0	0	0	0	0
TTGAACGAGACATCCT.1	0.693147	1.09861	0	0	0	0	0
TTGATGGCAACGGCTC.1	1.09861	0	0	0	0	0	0
TTGTGTTGTTGCGGAA.1	1.38629	1.60944	0	0	0.693147	0	0
TTTACGTTCGTTGTGA.1	1.60944	0	0	0	0	0	3
TTTACTGCAGAGGAAA.1	1.60944	1.38629	0	0	0	0	0
GTTGTCCGTACCTAAC.1	1.94591	0	0	0	1.38629	0	2
ATGAGGGAGATGACCG.1	1.79176	1.79176	0	0	0	0	0
GCTACAACACACAGCC.1	1.09861	0	0	0	0	0	0
GGGTATTTCCACTTCG.1	1.09861	0	0	0	0	0	0
TTTACCAGTATGGAAT.1	2.63906	1.09861	0	0	0	0	0
AAACGCTAGAGCAGCT.1	1.09861	1.38629	0	0	0	0	0
AAAGGATAGAATTTGG.1	1.09861	1.38629	0	0	0	0	0
AAAGGGCTCGCAAGAG.1	1.09861	2.19722	0	0	0	0	0
AACCCAAAGAGCAGAA.1	1.60944	1.94591	0	0	0	0	3
AAGACAATCGAAACAA.1	1.09861	1.09861	0	0	0	0	0
AAGCGTTCATTAAGCC.1	1.94591	1.09861	0	0	0	0	0
AAGTTCGCAAATGGCG.1	1.79176	1.94591	0	0	0	0	0
AATGACCAGCAGCGAT.1	1.79176	1.09861	0	0	0	0	0
ACACCAATCGTGGGTC.1	1.94591	1.09861	0	0	0	0	0
ACACTGATCCCTTCCC.1	1.94591	0	0	0	0	0	0
ACCATTTAGTACTGTC.1	0	1.60944	0	0	0	0	0
ACCCTCACAAATGATG.1	0	0	0	0	0	0	0
ACGCACGAGGGTTAAT.1	1.38629	1.09861	0	0	0	0	0
ACGGGTCAGTCACGAG.1	2.3979	1.60944	0	0	0	0	0
ACGGTCGCACAAGCAG.1	2.19722	0.693147	0	0	0	0	0
ACTCTCGAGTCACTGT.1	1.09861	0	0	0	0	0	0
AGAACAACACTGTGTA.1	2.07944	1.79176	0	0	0	0	0
AGACCCGCAATCGTCA.1	1.94591	0	0	0	0	0	0
AGAGAGCAGTGCGACA.1	1.09861	0	0	0	0	0	0
AGAGCAGGTGTACGCC.1	1.38629	1.09861	0	0	0.693147	0	0
AGAGCCCGTACCTAAC.1	1.79176	1.60944	0	0	0	0	3
AGCCACGGTACAGTAA.1	2.07944	1.38629	0	0	0	0	0
AGCGCCATCTCCCTAG.1	0.693147	0.693147	0	0	0	0	0
AGGAATATCGGACCAC.1	1.60944	2.30259	0	0	0	0	3
AGGAGGTCACACGGTC.1	0	0	0	0	0	0	0
AGGAGGTTCACTTCTA.1	1.60944	1.09861	0	0	0	0	0
AGGCATTAGTTTCAGC.1	2.19722	1.38629	0	0	0	0	0
AGGGCCTTCATGAGAA.1	1.60944	0	0	0	0	0	0
AGGGTTTTCGGCACTG.1	0	1.94591	0	0	0	0	0
AGGTGTTGTATCTTCT.1	0.693147	1.09861	0	0	0	0	0
AGTGACTAGCAGTCTT.1	0.693147	1.09861	0	0	0	0	0
AGTTAGCGTGTAAATG.1	1.79176	1.60944	0	0	0	0	0
ATCATTCGTAGGACCA.1	2.48491	0.693147	0	0	0	0	0
ATCGGCGAGGGACAGG.1	2.48491	1.38629	0	0	0	0	0
ATCGTGATCCCGAACG.1	1.94591	1.60944	0	0	0	0	0
ATGAAAGGTTTACGTG.1	2.30259	0.693147	0	0	0	0	0
ATGAAAGTCCATTGTT.1	1.09861	1.60944	0	0	0	0	0
ATGATCGCATCAGTGT.1	2.07944	0.693147	0	0	0	0.693147	0
ATTCCATGTGGTTTAC.1	2.07944	1.09861	0	0	0	0	3
ATTCTTGTCCAAATGC.1	2.30259	2.07944	0	0	0.693147	0	0
CAACGATGTTCCTTGC.1	1.09861	1.38629	0	0	0	0	0
CAACGGCGTGTCCTAA.1	2.07944	0.693147	0	0	0	0	0
CACAACATCAAGCTGT.1	1.94591	1.38629	0	0	0	0	6
CACAGGCCATCCGGCA.1	1.38629	1.38629	0	0	0	0	0
CACCGTTGTGTGCCTG.1	1.79176	1.09861	0	0	0	0	0
CACTGAAAGCACAAAT.1	1.79176	1.38629	0	0	0	0	0
CAGCAATGTACTGAGG.1	2.07944	1.38629	0	0	0	0	0
CAGGCCACATAGTCGT.1	1.79176	1.94591	0	0	0.693147	0	0
CAGGCCAGTTTAGTCG.1	0	0	0	0	0	0	0
CAGGGCTTCATGGAGG.1	1.60944	0.693147	0	0	0	0	0
CAGTTCCTCACTGATG.1	0.693147	1.60944	0	0	0	0	0
CATTCATAGGAACGCT.1	1.60944	0	0	0	0	0	0
CATTCATGTACGGGAT.1	1.09861	1.09861	0	0	0	0	0
CATTGAGAGATAACAC.1	1.38629	1.09861	0	0	0	0	0
CCACACTAGCACACCC.1	2.3979	1.60944	0	0	0	0	0
CCACGAGGTCAAAGTA.1	1.94591	0.693147	0	0	0	0	0
CCCGGAACAATGGGTG.1	0.693147	0	0	0	0	0	0
CCCTTAGCAAAGGCTG.1	1.79176	1.60944	0	0	0	0	0
CCGAACGGTACCGGCT.1	2.19722	2.07944	0	0	0	0	0
CCGGTAGAGGTGAGAA.1	2.19722	0	0	0	0	0	0
CCGGTGAGTGTCTTAG.1	1.94591	1.09861	0	0	0	0	0
CCTAACCCACACGGAA.1	2.3979	1.60944	0	0	0.693147	0	3
CCTGTTGGTCATGACT.1	1.38629	0	0	0	0	0	0
CGAATTGTCACTGTCC.1	1.79176	0.693147	0	0	0	0	0
CGACAGCAGCGCCCAT.1	2.19722	1.09861	0	0	0.693147	0	0
CGATGGCCAAACCATC.1	0.693147	0	0	0	0	0	0
CGCATAAGTGTTTACG.1	1.79176	1.09861	0	0	0	0	6
CGCATGGTCTAACGCA.1	2.07944	0	0	0	0.693147	0	0
CGCCAGAGTGAGTAGC.1	2.19722	0	0	0	0	0	0
CGCCATTCAGTTCACA.1	1.79176	1.94591	0	0	0	0	0
CGGAGAACAGGATTCT.1	1.60944	0	0	0	0	0	0
CGGGCATAGCTGCCAC.1	1.38629	0	0	0	0	0	0
CGTAGTAGTAATGATG.1	0	1.09861	0	0	0.693147	0	6
CGTCAAAGTGGGAGAG.1	1.79176	1.09861	0	0	0	0	0
CTACATTTCTTTGGAG.1	1.79176	1.38629	0	0	0	0	0
CTACTATGTCATAACC.1	1.60944	1.60944	0	0	0	0	0
CTAGGTAGTTCTCCCA.1	1.60944	0	0	0	0.693147	0	0
CTCAAGAGTGTGGACA.1	2.07944	1.60944	0	0	1.09861	0	0
CTCATTACATCGGATT.1	2.56495	0	0	0	0	0	0
CTCTCAGCAGCTGTAT.1	0.693147	0.693147	0	0	0	0	0
CTCTCGAGTGCTGTCG.1	1.38629	0	0	0	0	0	0
CTGAGCGGTATGAGGC.1	1.94591	0.693147	0	0	0	0	0
CTGCCTAGTGTACGCC.1	1.09861	1.38629	0	0	0	0	0
CTGGACGAGGTTCTAC.1	1.79176	1.09861	0	0	0	0	0
CTGTACCTCACCGACG.1	1.94591	0.693147	0	0	0	0	0
CTTACCGCAAGAATGT.1	1.38629	1.38629	0	0	0	0	0
CTTTCAAAGAAGTCTA.1	1.38629	0	0	0	0	0	0
GACACGCCACGGTGAA.1	1.38629	0	0	0	0	0	0
GACATCACAAGTTCCA.1	1.38629	1.09861	0	0	0.693147	0	0
GACCCAGTCGCAATTG.1	1.79176	0	0	0	0	0	0
GACCGTGCAAATACGA.1	1.09861	0.693147	0	0	0.693147	0	0
GACCTTCGTGACAGGT.1	2.48491	0	0	0	0	0	0
GAGAAATGTCTTGTCC.1	1.60944	1.60944	0	0	0	0	0
GAGGCAAGTCAGACTT.1	1.38629	1.38629	0	0	0	0	3
GAGGGATAGCCATTTG.1	1.38629	1.09861	0	0	0.693147	0	3
GAGTGAGGTCTTGAGT.1	1.38629	1.09861	0	0	0	0	0
GAGTGTTAGCTCTATG.1	1.09861	1.60944	0	0	0	0	0
GATGACTCAGACGGAT.1	1.38629	1.60944	0	0	0	0	0
GATGTTGGTTGTATGC.1	2.30259	1.09861	0	0	0	0	0
GCACGGTTCAAGCTGT.1	1.94591	1.09861	0	0	0.693147	0	0
GCAGCTGCAGCGTATT.1	1.38629	0	0	0	0	0	0
GCGGAAACAGTCTCTC.1	1.79176	1.38629	0	0	0	0	0
GCGTTTCCAACAGATA.1	1.09861	1.38629	0	0	1.09861	0	0
GCGTTTCTCCTACCGT.1	1.60944	0.693147	0	0	0	0	0
GCTCAAATCGAAGAAT.1	1.94591	1.09861	0	0	0	0	0
GCTTGGGAGATGGTAT.1	0.693147	1.38629	0	0	0	0	0
GGACGTCAGGACACTG.1	2.3979	1.09861	0	0	0	0	0
GGAGGTAAGCATGCAG.1	1.60944	1.38629	0	0	0	0	0
GGGCTACAGTTGCCCG.1	2.19722	1.79176	0	0	0	0	0
GGGCTCAGTTAGTTCG.1	1.60944	0	0	0	0	0	0
GGTAACTCATTGCTGA.1	1.09861	1.60944	0	0	0	0	0
GGTAGAGAGAGTCAAT.1	1.38629	1.60944	0	0	0	0	0
GGTGAAGGTAGACGGT.1	1.60944	0.693147	0	0	0	0	0
GGTTGTAAGAGTGACC.1	1.94591	1.94591	0	0	0	0	3
GTAAGTCGTAACCCGC.1	1.79176	1.09861	0	0	0	0	0
GTAAGTCGTGTAAATG.1	1.94591	0.693147	0	0	0	0	0
GTAATGCAGGAAAGAC.1	1.38629	0.693147	0	0	0	0	0
GTAATGCGTGACGCCT.1	1.60944	1.09861	0	0	0	0	0
GTATTGGTCGAGTTGT.1	0.693147	1.09861	0	0	0	0	0
GTCACGGAGGCGATAC.1	1.38629	0.693147	0	0	0	0	0
GTCAGCGTCGGACAAG.1	2.30259	1.09861	0	0	0	0	6
GTCATCCCATGGAAGC.1	1.79176	1.09861	0	0	0	0	0
GTCCACTTCTGCATAG.1	1.38629	1.09861	0	0	0	0	0
GTCCCATAGGTCCGAA.1	1.60944	0.693147	0	0	0	0	0
GTCCTCAGTTATCTTC.1	0.693147	2.07944	0	0	0	0	0
GTCTACCAGCGTCAGA.1	1.94591	0	0	0	0.693147	0	3
GTGAGGAGTGACAGGT.1	2.07944	1.60944	0	0	0	0	0
GTGCTGGCAACGAGGT.1	0.693147	0.693147	0	0	0	0	0
GTGCTGGCATGACGAG.1	1.60944	1.09861	0	0	0	0	0
GTGTGGCAGACAACTA.1	1.09861	2.07944	0	0	0	0	0
GTTACCCGTCTAGTGT.1	1.94591	0	0	0	0	0	0
GTTGTCCTCGTAACAC.1	1.38629	1.79176	0	0	0.693147	0	0
GTTGTGAGTCGTTGCG.1	1.60944	1.38629	0	0	0	0	0
TAACTTCAGTTCATCG.1	2.30259	1.60944	0	0	0	0	0
TAACTTCCAGATACCT.1	2.07944	1.38629	0	0	0	0.693147	0
TAAGCCAAGGGCAAGG.1	1.79176	1.09861	0	0	0	0	6
TACCGAATCGTCAAAC.1	0.693147	1.79176	0	0	0	0	0
TACCGGGAGCAATAGT.1	1.79176	0.693147	0	0	0	0	0
TACGTCCAGGCATTTC.1	2.30259	1.09861	0	0	1.09861	0	0
TACTGCCGTGTTCGTA.1	1.79176	1.60944	0	0	0	0	6
TAGACTGTCGACATTG.1	0.693147	2.07944	0	0	0	0	0
TAGCACACATCTTAGG.1	1.94591	1.09861	0	0	0	0	6
TAGTGCACACAGCATT.1	2.3979	1.94591	0	0	0	0	0
TATACCTTCGTGCATA.1	1.94591	1.79176	0	0	0	0	6
TATCGCCCAAGAGTTA.1	2.07944	1.09861	0	0	0	0	0
TATCTTGGTGTCATCA.1	2.19722	1.94591	0	0	0	0	0
TATGTTCTCTGCAGCG.1	2.48491	0.693147	0	0	0.693147	0	0
TATTTCGTCTGGTGCG.1	1.38629	0.693147	0	0	0	0	0
TCAATCTTCGCGTGAC.1	2.19722	1.94591	0	0	0	0	0
TCAATTCAGTCGGGAT.1	1.60944	1.38629	0	0	0.693147	0	0
TCACAAGTCATGCCGG.1	1.60944	1.79176	0	0	0	0	0
TCAGGTAGTCACTAGT.1	0	2.77259	0	0	0	0	0
TCCATCGGTCTGTGCG.1	1.38629	1.38629	0	0	0	0	0
TCCCACACACCGTCGA.1	1.09861	1.38629	0	0	0	0	0
TCCTCCCCATGTGGCC.1	1.60944	1.38629	0	0	0	0	0
TCGACGGTCAAGCTGT.1	1.60944	1.79176	0	0	0	0	0
TCGACGGTCGGCTATA.1	0	1.09861	0	0	0	0	0
TCGGGCAGTTGCTCGG.1	2.63906	0	0	0	0	0	0
TCGTAGAGTCAACACT.1	1.09861	1.60944	0	0	0	0	0
TCTACCGAGGGAGAAT.1	1.60944	0.693147	0	0	0	0	0
TGAATGCGTTGTATGC.1	1.38629	1.94591	0	0	0	0	0
TGAGACTGTGGCTCTG.1	1.09861	1.09861	0	0	0	0	0
TGAGGTTCAGTCGAGA.1	0	1.38629	0	0	0	0	0
TGCACGGGTAGTCCTA.1	1.09861	1.38629	0	0	0	0	0
TGCAGTAGTTGAGGAC.1	2.07944	0	0	0	0	0	0
TGCCGAGTCCTGTTGC.1	0	0.693147	0	0	0	0	0
TGCGACGGTTACGCCG.1	0	0	0	0	0	0	0
TGCGACGTCATGAGTC.1	1.09861	1.09861	0	0	0	0	0
TGCGACGTCCTACAAG.1	2.19722	1.09861	0	0	0	0	0
TGGAGAGTCAGCGCAC.1	1.94591	1.09861	0	0	0	0	0
TGGTGATAGATAGCTA.1	1.79176	1.60944	0	0	0.693147	0	0
TGTAGACGTTAAAGTG.1	1.60944	1.09861	0	0	0	0	0
TGTGTGAAGGAACTCG.1	1.38629	1.09861	0	0	0	0	0
TTACCATCAAGGGTCA.1	1.79176	2.07944	0	0	0	0	0
TTACTGTTCTGAGATC.1	1.79176	1.60944	0	0	0	0	0
TTAGGGTTCGTAGCCG.1	0.693147	1.79176	0	0	0	0	0
TTCCACGGTGTGTGTT.1	1.38629	0.693147	0	0	0	0	0
TTCCGGTGTCTTCGAA.1	2.48491	1.79176	0	0	0	0.693147	0
TTCCGGTTCTCACGAA.1	1.09861	0	0	0	0	0	0
TTCCTCTCATCGGATT.1	1.09861	0	0	0	0	0	6
TTGAACGAGCCGAACA.1	1.38629	0.693147	0	0	0	0	0
TTGAGTGAGCTTAGTC.1	1.60944	1.60944	0	0	0	0	0
TTGAGTGCAAAGAGTT.1	1.09861	0.693147	0	0	0	0	0
TTGAGTGTCCACACAA.1	1.79176	0	0	0	0.693147	0	0
TTGTTGTAGGCTTAGG.1	1.94591	1.09861	0	0	0	0	0
TTTCCTCGTACGTACT.1	1.79176	1.60944	0	0	0	0	6
TTTGATCCACGGCGTT.1	1.60944	1.38629	0	0	1.09861	0	0
TTTGGTTAGGGTACGT.1	1.38629	1.09861	0	0	0	0	0
AAAGAACCAGCTACTA.1	1.60944	1.60944	0	0	0	0	1
AACAGGGAGACGTCGA.1	1.94591	1.60944	0	0	0	0	2
AACCATGTCTAACGGT.1	1.79176	1.38629	0	0	0	0	1
AACCCAAGTCACTACA.1	1.38629	2.30259	0	0	0	0	1
AAGGAATAGACCAGAC.1	1.38629	2.19722	0	0	0	0	2
AAGTTCGCAGTTCTAG.1	0.693147	1.09861	0	0	0	0	1
AATCACGAGCTTTGTG.1	2.99573	1.09861	0	0	0	0	1
AATCGTGTCCGAGATT.1	2.07944	2.07944	0	0	0	0	2
AATCGTGTCTTGGCTC.1	1.79176	0	0	0	0	0	1
AATGGCTAGCCTGCCA.1	1.94591	0.693147	0	0	0	0	2
ACACGCGTCGCTATTT.1	1.09861	1.38629	0	0	0	0	2
ACAGAAAAGGAGGGTG.1	2.19722	1.60944	0	0	0	0	1
ACAGGGACAAGGGCAT.1	1.09861	1.60944	0	0	0.693147	0	2
ACAGGGATCGCCGAGT.1	3.21888	1.38629	0	0	0.693147	0	1
ACATCCCAGTAGGTTA.1	1.09861	1.79176	0	0	0	0	2
ACATCCCGTCTCGGAC.1	0.693147	1.60944	0	0	0	0	2
ACATGCAAGTACAGAT.1	1.94591	2.63906	0	0	0	0	2
ACCAAACGTGGATCGA.1	1.60944	1.60944	0	0	0	0	2
ACCAACAGTCATCGCG.1	2.3979	1.60944	0	0	0	0	1
ACCACAACATGCAGGA.1	1.94591	1.79176	0	0	0	0	2
ACGTACACATTGGGAG.1	2.19722	0.693147	0	0	0	0	2
ACTTTGTAGAGAAGGT.1	2.3979	1.38629	0	0	0	0	2
ACTTTGTAGGAATTAC.1	2.30259	1.60944	0	0	0	0	2
AGAGAGCAGGATCACG.1	1.94591	0	0	0	0	0	1
AGAGAGCTCTAGACCA.1	2.07944	2.3979	0	0	0	0	1
AGATGCTCATCTAGAC.1	1.79176	2.3979	0	0	0	0	2
AGCGTCGAGCAAACAT.1	0.693147	1.60944	0	0	0	0	2
AGCGTCGTCAATGTCG.1	2.63906	1.79176	0	0	0	0	1
AGCTACAGTAGATCGG.1	1.79176	2.07944	0	0	0.693147	0	1
AGGCCACCAAGACCTT.1	1.94591	1.09861	0	0	0	0	2
AGGCTGCGTCGTGCCA.1	1.79176	1.60944	0	0	1.09861	0	2
AGTCATGTCCTCTAGC.1	2.83321	1.09861	0	0	0	0	2
AGTGCCGTCAAGTCTG.1	1.38629	0.693147	0	0	0	0	2
AGTGCCGTCCTAAACG.1	2.56495	1.94591	0	0	0	0	2
ATATCCTCACATCCCT.1	1.79176	1.38629	0	0	0	0	2
ATCACTTGTGGTTCTA.1	2.63906	0.693147	0	0	0	0	2
ATCACTTTCTAGCATG.1	1.94591	2.48491	0	0	0	0	2
ATCCTATGTCTTCCGT.1	1.38629	1.60944	0	0	0	0	2
ATCGATGAGGGAACAA.1	2.30259	1.79176	0	0	0	0	1
ATCGGCGGTCAGTTTG.1	2.89037	0.693147	0	0	0	0	1
ATGATCGGTGTCTAAC.1	1.79176	1.79176	0	0	0	0	2
ATGGATCGTTTACCAG.1	1.60944	2.30259	0	0	0	0	2
ATGGGTTAGCGATCGA.1	1.60944	1.09861	0	0	0	0	2
ATTACCTTCCTATGGA.1	1.79176	0.693147	0	0	0	0	2
ATTACTCCACTCCTGT.1	1.09861	1.79176	0	0	0	0	2
ATTCCATCAACCCTAA.1	3.04452	2.3979	0	0	0	0	1
ATTCTACGTCAGTCCG.1	2.07944	2.30259	0	0	0.693147	0	2
ATTTACCGTGAGATAT.1	0.693147	2.30259	0	0	0	0	2
CAACGATGTCTAGGCC.1	2.07944	0	0	0	0	0	1
CAAGCTAGTTCAGCGC.1	2.30259	2.19722	0	0	0	0	1
CAAGGGAGTTACACTG.1	2.07944	2.19722	0	0	0	0	1
CACGGGTTCGTTAGAC.1	1.09861	0.693147	0	0	0	0	2
CACTAAGGTGGCTAGA.1	1.94591	2.3979	0	0	0	0	2
CACTAAGTCTACGCGG.1	2.30259	1.94591	0	0	0	0	1
CACTTCGAGTAGCAAT.1	1.38629	1.60944	0	0	0	0	2
CACTTCGAGTATGGAT.1	0	0	0	0	0	0	2
CAGATCAGTGTCTTCC.1	2.3979	1.79176	0	0	0	0	2
CAGTGCGGTTGGGTTT.1	2.3979	1.94591	0	0	0	0	1
CATACAGAGAGGCGTT.1	2.07944	1.60944	0	0	0.693147	0	1
CATGCGGTCGGCTGGT.1	1.60944	1.94591	0	0	0	0	1
CATTGCCAGCGCCGTT.1	1.94591	1.09861	0	0	0	0	2
CATTGTTGTTGTGGCC.1	2.07944	1.38629	0	0	1.09861	0	2
CCAAGCGCAAGACTGG.1	1.38629	1.09861	0	0	0.693147	0	1
CCAAGCGGTAACCCTA.1	1.79176	2.48491	0	0	0	0	2
CCAATGAGTCCCTAAA.1	2.48491	1.09861	0	0	0	0	2
CCACTTGAGCGCTGAA.1	2.30259	0.693147	0	0	0	0	1
CCATAAGTCGCTACAA.1	1.79176	1.09861	0	0	0.693147	0	2
CCCTCTCGTACACGCC.1	2.56495	2.48491	0	0	0	0	1
CCGATGGGTTGTCAGT.1	1.79176	1.09861	0	0	0	0	2
CCGGTAGAGATAACAC.1	1.94591	2.70805	0	0	1.09861	0	1
CCGTAGGTCGGAATTC.1	1.60944	2.19722	0	0	0	0	1
CCGTGAGGTGCCGTAC.1	2.30259	1.60944	0	0	0	0	2
CCTCTCCGTACATTGC.1	1.60944	1.60944	0	0	0	0	1
CCTTCAGAGACGGATC.1	2.07944	1.38629	0	0	0	0	2
CCTTGTGAGGCCCAAA.1	1.38629	1.38629	0	0	0.693147	0	2
CGAAGGATCAAATGCC.1	1.60944	2.07944	0	0	0	0	2
CGAGGCTCAACGACTT.1	2.3979	1.38629	0	0	1.09861	0	1
CGCAGGTGTAGATGTA.1	1.94591	1.94591	0	0	0	0	2
CGCATGGAGCAGTCTT.1	2.07944	1.09861	0	0	0	0	2
CGGGACTGTTTATGCG.1	1.09861	0.693147	0	0	1.09861	0	1
CGTAAGTGTGCTGTCG.1	2.07944	1.09861	0	0	0	0	2
CGTAGTACACTACGGC.1	1.60944	2.07944	0	0	0	0	1
CGTGAATGTCCTGTCT.1	2.19722	1.79176	0	0	0	0	2
CGTGTCTTCCCAAGTA.1	1.60944	1.94591	0	0	0	0	2
CGTTAGAAGTTGTCGT.1	2.94444	1.79176	0	0	0	0	1
CTAACCCAGCGATGAC.1	1.94591	1.94591	0	0	0	0	1
CTACAGAGTATATGGA.1	2.19722	1.79176	0	0	0	0	2
CTACGGGAGGCCACCT.1	2.07944	0	0	0	0	0	2
CTACTATAGGAAGTCC.1	1.38629	1.09861	0	0	0	0	2
CTATAGGTCATAGACC.1	1.38629	2.77259	0	0	0	0	1
CTATCCGTCGATGCTA.1	2.48491	1.38629	0	0	0	0	1
CTATCCGTCGGACTGC.1	1.79176	1.94591	0	0	0	0	2
CTCAGGGAGTACAGAT.1	1.38629	2.48491	0	0	0	0	2
CTCTGGTGTGTCCGTG.1	2.07944	1.38629	0	0	0	0	2
CTGAGGCTCAAGAAAC.1	1.60944	1.94591	0	0	0	0	2
CTTAGGAAGCGTGAGT.1	1.60944	1.94591	0	0	0	0	2
CTTAGGATCGCTCTCA.1	1.94591	2.48491	0	0	0	0	2
CTTTCGGCAGTTAGGG.1	1.09861	0.693147	0	0	0	0	2
GAAACCTGTTGTAAAG.1	1.94591	0.693147	0	0	0	0	2
GAAGGACTCACCATAG.1	1.38629	1.94591	0	0	0	0	1
GAATAGAAGGTAGTCG.1	1.94591	2.56495	0	0	0	0	2
GAATAGACAGTTGTCA.1	1.09861	0.693147	0	0	0	0	2
GAATCGTCAAGAGCTG.1	1.60944	2.19722	0	0	0	0	2
GACGCTGAGTATCTGC.1	2.07944	1.09861	0	0	0	0	1
GACGTTAGTCGCTTAA.1	1.60944	1.38629	0	0	0	0	2
GACTCTCTCCGAAATC.1	1.94591	1.09861	0	0	0	0	2
GAGACTTGTATCGGTT.1	1.09861	2.07944	0	0	0	0	2
GAGAGGTTCAAACCCA.1	1.60944	2.30259	0	0	0	0	2
GAGGGTATCTCTATAC.1	2.30259	1.38629	0	0	0	0	2
GAGTGAGGTCTGTAGT.1	2.3979	1.09861	0	0	0	0	2
GAGTTGTAGTGCCCGT.1	1.79176	1.94591	0	0	0.693147	0	1
GATCAGTAGGTTGCCC.1	1.94591	1.38629	0	0	0	0	2
GATCAGTCACTGCGTG.1	1.94591	1.38629	0	0	0	0	1
GATCATGCAATACGAA.1	0.693147	1.09861	0	0	0	0	1
GATCCCTAGTCATAGA.1	2.07944	1.79176	0	0	0	0	1
GATGAGGAGAGTACCG.1	1.94591	1.79176	0	0	0	0	1
GCAACATGTATCTTCT.1	2.3979	1.79176	0	0	0	0	2
GCATCTCTCTCGCTTG.1	1.09861	2.07944	0	0	0	0	2
GCATTAGAGAGCTTTC.1	1.38629	1.38629	0	0	0	0	1
GCTGCAGTCACCGGTG.1	1.09861	0.693147	0	0	0.693147	0	2
GGAATGGCAGACCAAG.1	1.79176	1.09861	0	0	0	0	2
GGACGTCAGCCGATAG.1	0.693147	1.60944	0	0	0	0	5
GGAGGATAGATGCTAA.1	2.07944	1.38629	0	0	0	0	1
GGCAGTCGTGAGACGT.1	1.60944	0.693147	0	0	0	0	2
GGGAGTATCACGATAC.1	1.79176	0	0	0	0	0	2
GGGTCTGCATGTGGTT.1	1.94591	2.48491	0	0	0	0	1
GGTCTGGTCAGGACGA.1	2.56495	1.38629	0	0	0	0	1
GGTGATTTCAGAGTTC.1	1.60944	1.60944	0	0	0	0	2
GGTGGCTAGGCGACAT.1	0.693147	0	0	0	0	0	2
GGTGTTACATTACTCT.1	2.30259	2.3979	0	0	0	0	1
GTAAGTCAGTCTGGTT.1	1.79176	1.09861	0	0	0	0	2
GTAGGTTGTTGTGGAG.1	1.38629	1.94591	0	0	0	0	2
GTCGAATTCATGCCAA.1	2.83321	2.07944	0	0	0	0	2
GTCGCGAGTCATGGCC.1	1.38629	1.60944	0	0	0	0	2
GTCTGTCAGGTTACAA.1	1.09861	2.07944	0	0	0	0	2
GTGACGCAGAGTGTTA.1	1.38629	2.07944	0	0	0	0	2
GTGCTTCCACGAGAAC.1	1.38629	1.38629	0	0	0	0	2
GTGGTTAAGGTTATAG.1	2.3979	2.19722	0	0	0	0	1
GTGTGATTCCGCGGAT.1	1.94591	0.693147	0	0	0	0	1
GTTCCGTGTCTACGTA.1	3.13549	0.693147	0	0	0	0	2
GTTCTATCAGACACAG.1	2.19722	0.693147	0	0	0	0	2
GTTGAACCAAGACAAT.1	2.48491	0.693147	0	0	0	0	1
GTTGAACTCGCACGGT.1	2.07944	1.94591	0	0	0	0	1
GTTGTAGAGATCCTAC.1	1.09861	1.60944	0	0	0	0	2
TACAGGTTCTGGTTGA.1	1.09861	1.79176	0	0	0	0	2
TACCGAAGTACGGCAA.1	2.19722	1.38629	0	0	0	0	2
TACTGCCAGGTAGACC.1	1.94591	0	0	0	0	0	2
TACTTACTCGTAGGGA.1	2.3979	1.38629	0	0	0	0	1
TAGGGTTGTATCATGC.1	1.09861	0	0	0	0.693147	0	1
TATCTGTCAGATCACT.1	2.07944	0.693147	0	0	0.693147	0	2
TCAAGTGAGGCACAAC.1	1.60944	1.09861	0	0	0	0	2
TCACACCCACAGTATC.1	1.94591	1.38629	0	0	0	0	2
TCACTCGTCGGCATCG.1	1.94591	0.693147	0	0	0	0	2
TCATCATGTATTGGCT.1	1.94591	1.60944	0	0	0	0	1
TCCACGTTCCATCTAT.1	1.79176	1.94591	0	0	0.693147	0	2
TCCAGAAGTTTCAGAC.1	1.60944	1.09861	0	0	0	0	2
TCGTAGAGTAATGTGA.1	1.79176	1.79176	0	0	0	0	2
TCGTGGGAGAACTCCT.1	1.94591	1.09861	0	0	0	0	2
TCTACCGAGGTTGGAC.1	2.19722	1.94591	0	0	0	0	1
TCTGTCGTCGACATCA.1	1.94591	1.79176	0	0	0	0	2
TCTTCCTCACTATCCC.1	1.79176	1.38629	0	0	0	0	2
TGAATGCCACGCTTAA.1	2.48491	1.09861	0	0	0	0	2
TGACCCTAGGAGGTTC.1	1.60944	1.09861	0	0	0	0	1
TGACTCCAGCGTGTCC.1	1.94591	1.60944	0	0	0	0	1
TGAGCATAGGCTAGCA.1	2.48491	0	0	0	0	0	2
TGATCTTGTACAACGG.1	2.07944	1.38629	0	0	0	0	2
TGATTCTCATCTCCCA.1	1.09861	2.30259	0	0	0	0	2
TGCGACGAGGACAGTC.1	0.693147	1.94591	0	0	0	1.09861	1
TGCGGCAAGCGGCTCT.1	1.60944	2.19722	0	0	0	0	2
TGCTGAAGTTAAACAG.1	1.79176	1.79176	0	0	0	0	1
TGCTTCGAGGGTAGCT.1	2.63906	1.38629	0	0	0	0	1
TGCTTCGGTGCAACGA.1	2.19722	2.56495	0	0	0	0	1
TGTGAGTAGTTGAAAC.1	2.48491	1.60944	0	0	0	0	1
TGTTACTAGAAACACT.1	1.09861	1.94591	0	0	0	0	2
TTACTGTGTTGTAGCT.1	2.30259	1.38629	0	0	0	0	2
TTAGGGTCAGAGATTA.1	1.79176	1.79176	0	0	0.693147	0	1
TTCACCGTCATTGGTG.1	1.94591	1.09861	0	0	0	0	2
TTCACCGTCCAATGCA.1	1.79176	1.38629	0	0	0	0	2
TTCCAATAGTAGTGCG.1	2.3979	2.30259	0	0	0	0	1
TTCCTAACAGCGACCT.1	2.19722	1.09861	0	0	0	0	2
TTCCTTCCAATCACGT.1	2.3979	2.30259	0	0	0	0	1
TTCTCTCGTGAGATCG.1	2.19722	1.09861	0	0	0	0	1
TTGCGTCTCGAAGAAT.1	2.48491	2.30259	0	0	0	0	1
TTGTTTGCAATGAACA.1	1.79176	0.693147	0	0	0	0	2
TTTGATCCAAGTGCTT.1	2.48491	0.693147	0	0	0.693147	0	2
TCACATTCAGATTAAG.1	1.60944	1.79176	0	0	0	0	2
AAACGCTTCAGTCTTT.1	3.49651	1.09861	0	0	0	0	7
AAAGGTACATGCGTGC.1	2.70805	0.693147	0	0	0	0	7
AACAACCGTGAGTAGC.1	2.70805	1.09861	0	0	0	0	7
AACGTCATCACAGAGG.1	2.77259	1.09861	0	0	0	0	7
AAGCCATGTTGCATCA.1	3.09104	1.09861	0	0	0	0	7
AATGACCAGTTACTCG.1	3.17805	1.09861	0	0	0	0	7
AATGACCGTCACATTG.1	2.19722	1.09861	0	0	0	0	7
AATGCCAGTGGTCTGC.1	2.70805	0.693147	0	0	0	0	7
ACAAAGAGTCCGAAAG.1	3.13549	1.09861	0	0	0	0	7
ACAGGGAAGTCATGGG.1	1.60944	1.09861	0	0	0	0	7
ACAGGGAGTGTCCCTT.1	2.99573	1.09861	0	0	0	0	7
ACCTGAACATGCTGCG.1	2.77259	0.693147	0	0	0	0	7
ACGGGTCGTAGCGCCT.1	2.83321	1.09861	0	0	1.38629	0	7
ACGGTCGTCCATACAG.1	2.70805	1.09861	0	0	0	0	7
ACGTCCTTCCTTGAAG.1	2.19722	1.09861	0	0	0	0	7
ACTGATGAGCACTCTA.1	2.89037	1.09861	0	0	0	0	7
ACTGATGAGTTGTCAC.1	1.60944	1.09861	0	0	0	0	7
ACTGCAAAGGTTAAAC.1	2.83321	0.693147	0	0	0	0	7
ACTTCCGGTTCATCGA.1	3.95124	1.09861	0	0	0	0	7
ACTTCGCTCACGTAGT.1	2.30259	1.09861	0	0	0	0	7
AGACAAATCGTGCTCT.1	3.04452	0.693147	0	0	0	0	7
AGACCATCAGATAAAC.1	2.63906	1.09861	0	0	0	0	7
AGACCCGGTCTGCATA.1	2.70805	1.09861	0	0	0	0	7
AGAGAGCAGACTACGG.1	2.89037	1.09861	0	0	0	0	7
AGATGAAAGCTGACTT.1	2.30259	0.693147	0	0	0	0	7
AGCATCAAGCATGAAT.1	2.99573	1.09861	0	0	0	0	7
AGCATCAGTCCTACAA.1	2.70805	1.09861	0	0	0	0	7
AGCCAATAGTCACAGG.1	2.94444	1.09861	0	0	0	0	7
AGCCAGCGTTTGGCTA.1	2.19722	1.09861	0	0	0	0	7
AGCTCAACACAGTATC.1	3.3673	1.09861	0	0	0	0	7
AGCTCAATCTCTGACC.1	1.60944	1.09861	0	0	0	0	7
AGGATCTGTGGAAATT.1	3.73767	1.09861	0	0	0	0	7
AGGCATTAGTGACCTT.1	1.38629	1.09861	0	0	0	0	7
AGGTCATGTTCAACGT.1	2.19722	1.09861	0	0	0	0	7
AGTACCATCGTGTGGC.1	3.46574	1.09861	0	0	0	0	7
AGTGCCGGTTAAGGGC.1	1.60944	1.09861	0	0	0	0	7
AGTTCGAGTGGCCTCA.1	2.30259	1.09861	0	0	0	0	7
ATACTTCAGCATTTCG.1	1.60944	1.09861	0	0	0	0	7
ATCACAGCAGCAGACA.1	2.07944	0.693147	0	0	0	0	7
ATCATTCGTTGCTCGG.1	3.04452	1.09861	0	0	0	0	7
ATCCATTGTGCCTACG.1	2.99573	1.09861	0	0	0	0	7
ATCCCTGGTGCTGATT.1	2.77259	1.09861	0	0	0	0	7
ATCCGTCGTAACTAAG.1	2.77259	0.693147	0	0	0	0	7
ATTATCCGTCATCCGG.1	2.94444	1.09861	0	0	0	0	7
ATTCACTCAAAGGAGA.1	1.60944	1.09861	0	0	0	0	7
ATTCTACTCGGTGCAC.1	2.99573	1.09861	0	0	0	0	7
ATTGTTCAGCAACAAT.1	3.09104	1.09861	0	0	0	0	7
CAAGCTATCGTGTCAA.1	2.07944	0.693147	0	0	0	0	7
CACACAACAGAATCGG.1	2.30259	1.09861	0	0	0	0	7
CACTGGGAGCAATAAC.1	3.09104	0.693147	0	0	0	0	7
CACTGGGTCGCTGATA.1	2.89037	1.09861	0	0	0	0	7
CACTGTCTCCAAATGC.1	2.30259	1.09861	0	0	0	0	7
CAGCCAGCAGGAATCG.1	2.70805	1.09861	0	0	0	0	7
CATAAGCGTCCACTCT.1	2.77259	1.09861	0	0	0	0	7
CATACAGAGTAACCGG.1	2.99573	1.09861	0	0	0	0	7
CATACAGAGTGCAGGT.1	2.99573	1.09861	0	0	0	0	7
CATACCCGTCCACAGC.1	2.70805	1.09861	0	0	0	0	7
CATCCCACATGGCACC.1	3.04452	1.09861	0	0	0	0	7
CATGCGGTCCTCTCTT.1	2.99573	1.09861	0	0	0	0	7
CATTCATTCAGTCAGT.1	1.60944	1.09861	0	0	0	0	7
CCACCATTCCAACTAG.1	3.17805	0.693147	0	0	0	0	7
CCACGAGCAGCTATTG.1	2.99573	1.09861	0	0	0	0	7
CCACTTGTCTCAGGCG.1	3.04452	1.09861	0	0	0	0	7
CCCAACTGTCGCACAC.1	3.3322	0.693147	0	0	0	0	7
CCCTAACAGGCTCACC.1	2.30259	1.09861	0	0	0	0	7
CCCTCAAAGAGGATCC.1	1.38629	1.09861	0	0	0	0	7
CCCTTAGTCCCTCGAT.1	2.30259	1.09861	0	0	0	0	7
CCTCAACGTGCTATTG.1	2.70805	1.09861	0	0	0	0	7
CCTGTTGCAGTTGCGC.1	2.83321	1.09861	0	0	0	0	7
CCTGTTGGTTAAACCC.1	2.63906	0.693147	0	0	0	0	7
CCTTCAGGTCACTGAT.1	2.56495	1.09861	0	0	0	0	7
CGAAGGAAGTGAGGTC.1	3.55535	0.693147	0	0	0	0	7
CGAATTGTCGAGTACT.1	3.04452	1.09861	0	0	0	0	7
CGAGAAGTCCTCTGCA.1	3.43399	1.09861	0	0	0	0	7
CGGAACCCAGCCTACG.1	1.38629	1.09861	0	0	0	0	7
CGGGTGTAGCAACCAG.1	3.17805	1.09861	0	0	0	0	7
CGTGCTTGTGCGCTCA.1	2.19722	1.09861	0	0	0	0	7
CTAAGTGGTCACCTTC.1	2.56495	1.09861	0	0	0	0	7
CTACCTGAGGTACAGC.1	3.17805	1.09861	0	0	0	0	7
CTACTATGTTCCGCGA.1	2.99573	1.09861	0	0	0	0	7
CTCAGAAGTATCCCAA.1	3.2581	1.09861	0	0	0	0	7
CTCAGGGCACGAGAAC.1	2.30259	1.09861	0	0	0	0	7
CTCAGTCCAGTTTCAG.1	2.99573	1.09861	0	0	0	0	7
CTCATTATCGCTCTCA.1	3.09104	1.09861	0	0	0	0	7
CTGGACGCACAAGGTG.1	2.83321	1.09861	0	0	0	0	7
CTTGAGACAGGACAGT.1	2.19722	1.09861	0	0	0	0	7
GAACACTAGTTCCTGA.1	1.38629	1.09861	0	0	0	0	7
GAACTGTTCGCTACAA.1	3.3673	1.09861	0	0	0	0	7
GAAGAATAGCCAACCC.1	2.70805	1.09861	0	0	0	0	7
GAATAGACAAGCACCC.1	1.60944	1.09861	0	0	0	0	7
GACATCACATTGCTGA.1	3.82864	1.09861	0	0	0	0	7
GACCGTGAGTCGAAGC.1	1.60944	1.09861	0	0	0	0	7
GAGACTTTCAAAGACA.1	1.60944	1.09861	0	0	0	0	7
GAGGCAAGTCCTCCAT.1	2.07944	0.693147	0	0	0	0	7
GAGGGATCATCACGGC.1	2.99573	1.09861	0	0	0	0	7
GAGTTACAGGTCGTGA.1	3.3673	1.09861	0	0	0	0	7
GAGTTACCACGATAGG.1	3.43399	1.09861	0	0	0	0	7
GATTCTTGTCGTCGGT.1	2.70805	1.09861	0	0	0	0	7
GCAACCGCATGGACAG.1	3.49651	1.09861	0	0	0	0	7
GCAACCGGTCGAACAG.1	3.4012	1.09861	0	0	0	0	7
GCATCGGGTAAGGCTG.1	2.77259	1.09861	0	0	0	0	7
GCCATTCAGAACTGAT.1	1.38629	1.09861	0	0	0	0	7
GCCGATGTCCCAAGCG.1	3.2581	1.09861	0	0	0	0	7
GCCGTGACAATTCACG.1	4.04305	0.693147	0	0	0	0	7
GCCTGTTAGCCAGTAG.1	2.56495	1.09861	0	0	0	0	7
GCTACCTTCTCCATAT.1	2.89037	1.09861	0	0	0	0	7
GGAACCCCACTACACA.1	3.3322	1.09861	0	0	0	0	7
GGAGATGAGCTCCATA.1	1.60944	1.09861	0	0	0	0	7
GGGAAGTTCAGCAGAG.1	3.21888	1.09861	0	0	0	0	7
GGGACCTTCGTTGTTT.1	3.2581	1.09861	0	0	0	0	7
GGGACTCCAAGCGAGT.1	2.89037	0.693147	0	0	0	0	7
GGGAGTAGTCACAATC.1	3.04452	1.09861	0	0	0	0	7
GGGCTCAGTTGCCATA.1	2.48491	1.09861	0	0	0	0	7
GGGTGTCAGAACTGAT.1	2.07944	0.693147	0	0	0	0	7
GGGTTTAAGAAACTAC.1	3.2581	0.693147	0	0	0	0	7
GTAATCGCAGAGTGTG.1	2.30259	1.09861	0	0	0	0	7
GTACAACGTGCCTACG.1	2.70805	1.09861	0	0	0	0	7
GTAGAGGCATCCTTCG.1	3.13549	0.693147	0	0	1.38629	0	7
GTAGCTATCTGCGGAC.1	3.2581	1.09861	0	0	0	0	7
GTAGTACGTCAGTCCG.1	3.17805	1.09861	0	0	0	0	7
GTCACGGCACTGCGTG.1	3.29584	1.09861	0	0	0	0	7
GTCATCCGTCCTATAG.1	2.30259	1.09861	0	0	0	0	7
GTCATGACATCAACCA.1	3.3322	1.09861	0	0	0	0	7
GTCGAATCAAGAGTAT.1	2.30259	1.09861	0	0	0	0	7
GTGCTTCTCCCATTTA.1	2.77259	1.09861	0	0	0	0	7
GTGGTTACAGAGCTAG.1	3.09104	1.09861	0	0	0	0	7
GTTCGCTAGTCGTTAC.1	2.70805	1.09861	0	0	0	0	7
GTTGCGGAGGCCACCT.1	2.63906	1.09861	0	0	0	0	7
GTTGTGAAGCAGCCTC.1	3.13549	0.693147	0	0	0	0	7
GTTGTGACAATGGCCC.1	2.30259	0.693147	0	0	0	0	7
TAAGCACAGCGCCCAT.1	2.30259	1.09861	0	0	0	0	7
TAAGCACTCTTAATCC.1	1.94591	0.693147	0	0	0	0	7
TACAACGCAATGTCAC.1	3.04452	1.09861	0	0	0	0	7
TACCGGGGTTAAGGGC.1	3.09104	1.09861	0	0	0	0	7
TACCGGGTCATCACAG.1	2.99573	0.693147	0	0	0	0	7
TACGCTCCACAAGCAG.1	3.68888	1.09861	0	0	0	0	7
TACGTCCCATAATGCC.1	2.70805	1.09861	0	0	0	0	7
TACTGCCCATGGCTAT.1	3.4012	1.09861	0	0	0	0	7
TACTGCCGTCTCTCAC.1	1.60944	1.09861	0	0	0	0	7
TAGATCGTCACCTTGC.1	2.70805	0.693147	0	0	0	0	7
TATCAGGTCCCAGGCA.1	3.46574	1.09861	0	0	0	0	7
TCAAGACTCTATCGGA.1	2.70805	1.09861	0	0	0	0	7
TCAAGCATCTCTTGCG.1	3.04452	1.09861	0	0	0	0	7
TCACACCGTACATACC.1	2.48491	0.693147	0	0	0	0	7
TCACATTTCTGCCTCA.1	1.38629	0.693147	0	0	0	0	7
TCACTCGGTACATACC.1	3.71357	1.09861	0	0	0	0	7
TCAGCCTGTACCGGCT.1	3.55535	1.09861	0	0	0	0	7
TCAGCCTTCCATGCAA.1	3.09104	1.09861	0	0	0	0	7
TCAGGGCGTTCTCTCG.1	2.70805	1.09861	0	0	0	0	7
TCAGTCCGTGTTCGTA.1	2.99573	1.09861	0	0	0	0	7
TCATGGAGTGCCCAGT.1	2.77259	0.693147	0	0	0	0	7
TCATGTTGTGCCTACG.1	2.63906	1.09861	0	0	0	0	7
TCATTACTCACCTCAC.1	2.63906	1.09861	0	0	0	0	7
TCCATGCCATCTTCGC.1	3.49651	1.09861	0	0	0	0	7
TCCCACACAGAACGCA.1	2.19722	1.09861	0	0	0	0	7
TCCGTGTGTATTTCGG.1	3.13549	1.09861	0	0	0	0	7
TCGCAGGCACTTGGCG.1	2.63906	1.09861	0	0	0	0	7
TCGGATATCTGTCTCG.1	2.83321	1.09861	0	0	0	0	7
TCTAACTAGACGCTCC.1	3.63759	1.09861	0	0	0	0	7
TCTATACGTTATCTGG.1	3.46574	1.09861	0	0	0	0	7
TCTATACTCACTGATG.1	2.94444	1.09861	0	0	0	0	7
TCTCACGCATAATCCG.1	2.77259	1.09861	0	0	0	0	7
TCTGGCTGTGGTCTCG.1	2.89037	1.09861	0	0	0	0	7
TGACTCCCACTTCCTG.1	3.55535	1.09861	0	0	0	0	7
TGATTTCAGGAAACGA.1	3.66356	0.693147	0	0	0	0	7
TGCACGGCAGCTCCTT.1	2.94444	1.09861	0	0	0	0	7
TGCAGGCAGACCTCAT.1	2.30259	1.09861	0	0	0	0	7
TGCAGTAAGTGAGTTA.1	1.38629	1.09861	0	0	0	0	7
TGCGGCAAGTAACAGT.1	1.60944	1.09861	0	0	0	0	7
TGCTGAAGTCTTTCTA.1	2.19722	1.09861	0	0	0	0	7
TGGAACTCAACTCCCT.1	3.29584	1.09861	0	0	0	0	7
TGTTACTAGAGTAACT.1	1.38629	0.693147	0	0	0	0	7
TGTTGGAAGTCCCGAC.1	2.19722	1.09861	0	0	0	0	7
TGTTGGAGTACTTCCC.1	1.38629	1.09861	0	0	0	0	7
TTACGCCCAGGTGAGT.1	3.2581	1.09861	0	0	0	0	7
TTAGGCAGTCCATCTC.1	2.70805	1.09861	0	0	0	0	7
TTCAGGAAGCCTGTCG.1	2.77259	1.09861	0	0	0	0	7
TTCCGTGGTACACGCC.1	1.60944	1.09861	0	0	0	0	7
TTCGCTGTCGAACACT.1	3.73767	1.09861	0	0	0	0	7
TTCGGTCGTCGTACTA.1	2.70805	0.693147	0	0	0	0	7
TTCTGTAGTAGGAGTC.1	2.70805	1.09861	0	0	0	0	7
TTGCCTGTCAATCTCT.1	2.63906	1.09861	0	0	0	0	7
TTGCGTCTCGTACACA.1	3.63759	0.693147	0	0	0	0	7
TTGTTTGTCTCGCTCA.1	2.77259	0.693147	0	0	0	0	7
AAACCCAGTCTAGATC.1	1.60944	1.38629	0	0	0	0	0
AACACACCAATAGGGC.1	0	1.38629	0	0	0	0	0
AACCTTTCAGCATTGT.1	1.79176	2.07944	0	0	0	0	0
AACGTCAAGTGGACGT.1	1.38629	1.60944	0	0	0	0	0
AATGCCATCGACCACG.1	0	1.94591	0	0	0.693147	0	0
ACAAGCTCAACACTAC.1	0.693147	2.48491	0	0	0	0	0
ACAAGCTGTTCTCGTC.1	1.09861	1.94591	0	0	0	0	0
ACAAGCTTCGCGTTTC.1	2.3979	1.38629	0	0	0	0	0
ACACCAATCCGAGTGC.1	0.693147	1.60944	0	0	0	0	0
ACATCCCGTGTATACC.1	1.38629	1.79176	0	0	0	0	0
ACCACAAAGCTTTGTG.1	1.09861	1.94591	0	0	0	0	0
ACCTGTCCAGTTTGGT.1	1.60944	2.07944	0	0	0	0	0
ACGATGTTCAACGTGT.1	2.19722	1.94591	0	0	0	0	0
ACGGTTACATAGATGA.1	1.09861	1.79176	0	0	0	0	0
ACGTAACCAACGAGGT.1	1.79176	0.693147	0	0	0	0	0
ACGTACAAGCAAGGAA.1	1.79176	1.38629	0	0	0	0.693147	3
ACGTCCTTCTAACACG.1	1.38629	1.94591	0	0	0.693147	0	0
ACTTAGGGTCAATGGG.1	1.94591	1.38629	0	0	0	0	0
ACTTAGGGTGCCTAAT.1	1.79176	1.79176	0	0	0	0	0
ACTTATCTCATGAGTC.1	1.09861	2.48491	0	0	0	0	0
ACTTCCGTCCACGGGT.1	1.79176	2.3979	0	0	0	0	0
AGACACTGTGAGTAAT.1	2.3979	2.19722	0	0	1.09861	0	0
AGACCCGCAGGCATTT.1	2.56495	1.09861	0	0	0.693147	0	0
AGAGAATGTGATATAG.1	1.38629	1.38629	0	0	0	0	0
AGAGAATGTTCCATTT.1	1.79176	2.30259	0	0	0	0	0
AGAGCCCCAATCGCGC.1	0.693147	1.60944	0	0	0	0	0
AGATAGATCTGCGATA.1	2.30259	1.79176	0	0	0	0	0
AGATGAAGTGGATTTC.1	0.693147	1.09861	0	0	0	0	0
AGGAATATCAAGGCTT.1	0.693147	1.60944	0	0	0	0	0
AGGACTTGTCAGCTTA.1	0	0.693147	0	0	0	0	0
AGTAACCAGTTAACGA.1	1.38629	1.60944	0	0	0.693147	0	0
ATACCGAAGTTGAAGT.1	1.79176	2.07944	0	0	0	0	0
ATCACGAGTATCCCAA.1	1.38629	1.38629	0	0	0.693147	0	0
ATCATTCGTGATACTC.1	2.3979	1.60944	0	0	0	0	0
ATCGGCGCAGGCACAA.1	1.09861	1.60944	0	0	0	0	0
ATCGTCCCAGTCTACA.1	1.38629	1.09861	0	0	0	0	0
ATGAAAGGTTCATCTT.1	0.693147	1.38629	0	0	0	0	0
ATGAGTCTCGTCGCTT.1	1.09861	0.693147	0	0	0	0	0
ATGCCTCAGGGCTAAC.1	2.30259	0.693147	0	0	0	0	1
ATGGATCGTCGATGCC.1	2.19722	2.07944	0	0	0	0	0
ATGGGAGTCGCGTAGC.1	1.60944	1.09861	0	0	0.693147	0	0
ATTACCTAGTCAATCC.1	0.693147	1.60944	0	0	0	0.693147	0
ATTATCCTCCGACAGC.1	0.693147	1.09861	0	0	0	0	6
ATTCTACAGGTTCACT.1	1.79176	2.3979	0	0	0	0	0
ATTTACCTCAAGAAAC.1	0.693147	0.693147	0	0	1.09861	0	0
ATTTCACAGTCCTACA.1	2.3979	2.48491	0	0	0	0	0
CAACAACTCGGAATTC.1	1.09861	1.60944	0	0	0	0	5
CAACCTCCAGAGAAAG.1	1.38629	2.07944	0	0	0	0	3
CAAGCTAAGGCCTTCG.1	0.693147	0	0	0	0	0	0
CAAGCTACACATGGTT.1	1.94591	1.60944	0	0	0	0	1
CAATTTCAGGCCTGAA.1	0.693147	1.94591	0	0	0	0	0
CACCGTTCACGACAAG.1	0.693147	1.38629	0	0	0	0.693147	0
CACGTGGAGTGACCTT.1	2.07944	1.09861	0	0	0	0	0
CACTAAGCAATTGAGA.1	1.60944	2.30259	0	0	0	0	0
CACTGTCAGTTTGAGA.1	1.60944	1.60944	0	0	0	0	0
CATCAAGGTTCCAAAC.1	2.63906	1.09861	0	0	0	0	0
CATCCGTGTCTGTGGC.1	1.09861	1.38629	0	0	0	1.09861	0
CATTGTTGTCGAGATG.1	1.94591	1.09861	0	0	0	0	0
CCAATTTCACACGCCA.1	1.09861	1.60944	0	0	0	0	0
CCACACTCAACGGCTC.1	1.79176	1.79176	0	0	0	0	0
CCCATTGCAACCTATG.1	1.09861	0.693147	0	0	0	0	0
CCGAACGTCCATAAGC.1	1.38629	1.79176	0	0	0	0	1
CCGATCTAGGTGCTAG.1	2.07944	2.30259	0	0	0	0	0
CCGGTGAAGTTATGGA.1	0	0	0	0	0	0	0
CCGTAGGCAAGTTCGT.1	1.38629	1.09861	0	0	0	0	0
CCTCATGCAGAAGTGC.1	1.94591	1.38629	0	0	0	0	0
CCTTTGGTCATTCGTT.1	1.79176	1.79176	0	0	0	0	0
CCTTTGGTCTAACGCA.1	2.07944	1.79176	0	0	0	0	0
CGAATTGCAAGAGCTG.1	1.60944	0	0	0	0	0	0
CGAGGAATCGTTAGAC.1	1.09861	1.79176	0	0	0	0	0
CGAGTTACACGTTGGC.1	0	2.19722	0	0	0	0	0
CGTAAGTAGGACGCTA.1	1.38629	1.60944	0	0	0	0	0
CGTCAAATCACCGACG.1	1.38629	2.07944	0	0	0	0	0
CGTCAAATCCAGGACC.1	0.693147	2.19722	0	0	1.09861	0	0
CGTGTCTGTAACTGCT.1	1.60944	0.693147	0	0	0	0	0
CTAAGTGTCATCGACA.1	1.38629	0.693147	0	0	0	0	0
CTAGACATCAGAATAG.1	0.693147	1.09861	0	0	0.693147	0	0
CTCAGGGAGTAAGGGA.1	1.09861	1.60944	0	0	0	0	0
CTCATCGTCCGCTGTT.1	1.38629	1.60944	0	0	0	0	0
CTCATTATCCCTTGTG.1	0.693147	1.94591	0	0	0	0	0
CTCCACACAATCAAGA.1	1.79176	0	0	0	0	0	0
CTCCCTCAGTGATTCC.1	1.79176	2.30259	0	0	0	0	0
CTGATCCCAAGGTCTT.1	1.94591	1.38629	0	0	0	0	0
CTGCGAGGTGAATAAC.1	1.38629	1.94591	0	0	0	0.693147	0
GAAACCTGTTCAACGT.1	2.19722	1.60944	0	0	0	0	0
GAAACCTGTTCAAGTC.1	1.09861	1.38629	0	0	0	0	0
GACCAATTCATGAGAA.1	0	2.30259	0	0	0	0	0
GAGACCCCACCCAATA.1	1.94591	2.19722	0	0	0	0	0
GAGACTTGTAACAAGT.1	0.693147	2.07944	0	0	0	0	0
GAGATGGCAAACACCT.1	0	0	0	0	0	0	0
GAGGGTAAGCGCTGCT.1	2.30259	1.79176	0	0	0	0	0
GAGTCTAGTGGAGGTT.1	1.60944	1.38629	0	0	0	0	0
GAGTTGTGTCCACACG.1	1.79176	2.07944	0	0	0.693147	0	3
GATCACAGTTGCCGCA.1	2.07944	0	0	0	0	0	1
GATCAGTAGCATCCCG.1	1.09861	1.09861	0	0	0	0	0
GATCAGTGTCCAAAGG.1	2.19722	0.693147	0	0	0	0	0
GATGATCCACTCTCGT.1	2.19722	1.60944	0	0	0.693147	0	0
GATGCTAGTATCTTCT.1	1.09861	1.38629	0	0	0	0	0
GCAACATGTCTGTAGT.1	1.79176	1.38629	0	0	0	0	0
GCACTAAAGGCACAAC.1	1.09861	1.60944	0	0	0.693147	0	0
GCAGTTACATCATGAC.1	1.60944	0.693147	0	0	0	0	0
GCCAGGTTCCTCGCAT.1	1.79176	0.693147	0	0	0.693147	0	0
GCTCAAACACTTCATT.1	1.09861	1.09861	0	0	0	0	0
GCTTCACAGCTCCCTT.1	1.09861	1.60944	0	0	0	0	0
GGAGATGCAAATAAGC.1	1.09861	1.09861	0	0	0	0	0
GGAGATGTCCTTACCG.1	0.693147	1.79176	0	0	0	0	0
GGATCTAGTAGAGGAA.1	2.07944	1.94591	0	0	0	0	0
GGCTGTGCAGAAGCTG.1	1.60944	1.09861	0	0	0	0	0
GGGACTCAGCAATTAG.1	2.19722	1.38629	0	0	0	0	0
GGGATCCGTTGCTGAT.1	1.09861	0.693147	0	0	0	0	0
GGGATGAGTTCCATTT.1	0.693147	1.09861	0	0	0	0	0
GGGTATTGTTCTAACG.1	1.79176	2.30259	0	0	0.693147	0	3
GGGTGAAAGCTCCGAC.1	1.38629	1.09861	0	0	0	0	0
GGTAATCGTATCGAGG.1	0.693147	0.693147	0	0	0	0	0
GGTGAAGAGGGAGGAC.1	1.60944	0.693147	0	0	0	0	0
GGTTAACTCGTGTGGC.1	1.94591	1.38629	0	0	0	0	0
GGTTCTCTCTCCGATC.1	1.09861	1.79176	0	0	0	0	0
GGTTGTAAGTCACGAG.1	0.693147	1.94591	0	0	0	0	1
GTAGAAAAGGATTACA.1	1.38629	2.19722	0	0	0	0	1
GTCAAGTTCTACGCGG.1	1.94591	1.09861	0	0	0	0	0
GTCCTCAGTGGCGCTT.1	1.38629	1.94591	0	0	0	0	0
GTCGAATCACATAGCT.1	2.07944	1.79176	0	0	0	0	0
GTCTAGATCCAGTGCG.1	2.07944	2.19722	0	0	0	0	0
GTGACGCGTCATTCCC.1	1.38629	1.60944	0	0	0	0	0
GTGAGCCAGGACAGCT.1	1.60944	1.09861	0	0	0	0	0
GTGCACGCAGTATGAA.1	1.38629	1.38629	0	0	0	0	0
GTGCTTCTCGCAGTCG.1	1.60944	1.79176	0	0	0	0	0
GTGGCGTAGAGTCTTC.1	1.79176	2.19722	0	0	0	0	0
GTGTTAGAGACCAACG.1	1.60944	1.09861	0	0	0	0	0
GTTCATTAGATTGGGC.1	1.38629	2.07944	0	0	0	0	0
GTTCGCTTCACTGGGC.1	0	1.09861	0	0	0	0	0
GTTCTATGTTGGAGGT.1	0.693147	1.60944	0	0	0	0	0
TAACTTCGTCCACAGC.1	0.693147	0	0	0	0	0.693147	0
TAAGCCACACAATCTG.1	2.07944	1.38629	0	0	0	0	0
TAATCTCAGAAACTGT.1	1.09861	2.56495	0	0	0.693147	0	0
TACCCACCATAATCCG.1	0.693147	1.09861	0	0	0	0	0
TACTTACGTGAATATG.1	0.693147	1.60944	0	0	0.693147	0	0
TAGAGTCAGACTCTTG.1	0.693147	2.19722	0	0	0	0	0
TAGGTACTCTTGGAAC.1	0.693147	1.94591	0	0	0.693147	0.693147	0
TATCTGTGTAGTCCTA.1	0.693147	1.60944	0	0	0	0	0
TCACGCTGTTCGTGCG.1	2.19722	1.60944	0	0	0.693147	0	3
TCAGGTAAGGGCCTCT.1	1.38629	1.60944	0	0	0	0	1
TCAGTGATCCTTTGAT.1	1.79176	1.09861	0	0	0	0	0
TCAGTTTGTTACGATC.1	1.38629	1.60944	0	0	0	0	0
TCATACTCACATACTG.1	2.19722	1.60944	0	0	0	0	0
TCATATCTCCTGTTGC.1	1.94591	1.79176	0	0	0	0	0
TCCACCAAGTCACTGT.1	1.09861	1.38629	0	0	0	0	0
TCCACGTGTTTCGATG.1	1.38629	1.60944	0	0	0	0	0
TCCATCGCATATACCG.1	1.09861	2.48491	0	0	0	0	0
TCCCATGCAAGTGTCT.1	0.693147	0.693147	0	0	0	0	0
TCTATACCAACGATTC.1	1.79176	1.79176	0	0	0	0	0
TCTATACGTCACCTTC.1	0	2.19722	0	0	0	0	0
TCTCCGAGTCCGTACG.1	1.79176	1.38629	0	0	0	0	0
TCTCTGGTCTATACGG.1	1.38629	1.09861	0	0	0	0	0
TGAATCGCATGCAGCC.1	2.19722	1.38629	0	0	0	0	0
TGAATCGTCCTAAACG.1	1.09861	1.79176	0	0	0	0	0
TGACAGTCAAGGAGTC.1	1.38629	2.07944	0	0	0	0	3
TGAGACTCACAAAGTA.1	1.09861	1.09861	0	0	0	0	0
TGAGCATAGAATACAC.1	1.79176	2.07944	0	0	0	0	0
TGATTCTGTTCAAAGA.1	1.79176	1.60944	0	0	0	0	6
TGGGATTGTCACAATC.1	1.60944	1.38629	0	0	0.693147	0	0
TGGGTTAAGTCTGGAG.1	1.94591	2.30259	0	0	0.693147	0	0
TGGTGATAGAATTCAG.1	0.693147	1.79176	0	0	0	0	0
TGGTGATCACTGCATA.1	1.79176	1.79176	0	0	0	0	0
TGTACAGGTTCCTAAG.1	1.38629	1.94591	0	0	0	0	0
TGTGTGAAGACGAAGA.1	0	2.07944	0	0	0	0	0
TTACGTTTCGTTTACT.1	1.60944	2.63906	0	0	0	0	0
TTATTGCCATTGGATC.1	1.09861	1.09861	0	0	0	0	0
TTCATTGCATGACCCG.1	1.79176	2.56495	0	0	0	0	0
TTCCTAAAGGTTCATC.1	1.79176	1.94591	0	0	0	0	0
TTCCTCTTCGATACGT.1	1.38629	1.60944	0	0	0	0	0
TTCTAGTGTCGCATCG.1	2.19722	1.09861	0	0	0	0	0
TTCTGTAAGCACACAG.1	1.38629	1.09861	0	0	0	0	0
TTGACCCTCAGCCCAG.1	0	2.07944	0	0	0	0	3
TTGGATGCACGGCTAC.1	1.09861	1.60944	0	0	0	0	0
TTGTTGTAGATGCCGA.1	1.94591	1.60944	0	0	0	0	0
TTTACCAAGGAACTAT.1	0	1.38629	0	0	0	0.693147	0
TTTACGTGTCCGGCAT.1	0	1.94591	0	0	0	0	0
AAAGGGCCACCAGTTA.1	1.09861	0	0	0	0	0	0
AAAGGGCGTATACCCA.1	1.09861	1.60944	0	0	0	0	0
AAAGGGCTCGGCATAT.1	1.79176	0	0	0	0	0	0
AAAGTCCCACGGTGAA.1	1.79176	0	0	0	0	0	0
AACCTTTAGTTGGCTT.1	1.09861	1.38629	0	0	0	0	0
AAGACTCGTCAGACGA.1	0.693147	0.693147	0	0	0	0	0
AAGCATCAGCACCAGA.1	0	0	0	0	0	0	0
AAGGAATTCGTGGCGT.1	0.693147	0	0	0	0	0	0
AAGGTAAGTCTACACA.1	1.79176	1.94591	0	0	0	0	0
AAGTTCGAGGGTCTTT.1	0.693147	0	0	0	0	0	0
AATCACGAGTTCGCAT.1	1.79176	1.09861	0	0	0	0	0
AATGACCAGTAATCCC.1	0	0	0	0	0	0	0
ACACAGTGTCCAAGAG.1	1.79176	1.09861	0	0	0	0	0
ACCAACACAGGCGATA.1	1.60944	2.07944	0	0	0	0	0
ACCCTCACAATGCAGG.1	1.09861	0	0	0	0.693147	0	0
ACGGAAGTCTGAGTCA.1	2.63906	1.60944	0	0	0	0	0
ACGGTCGAGTTTCGAC.1	1.60944	1.09861	0	0	0	0	0
ACGTTCCGTCACGACC.1	1.38629	0	0	0	0	0	0
ACTATCTGTAGTCTTG.1	1.79176	1.09861	0	0	0	0	0
ACTATCTGTCGTCGGT.1	1.60944	1.60944	0	0	0	0	0
ACTCTCGAGGATTCAA.1	1.38629	1.09861	0	0	0	0	0
ACTTATCAGATTGGGC.1	1.79176	0.693147	0	0	0	0	0
AGAACCTCAAATACAG.1	1.79176	0.693147	0	0	0	0	0
AGAAGTATCCCGTTCA.1	0	0	0	0	0	0	7
AGAGCAGTCGACATAC.1	1.38629	1.60944	0	0	0	0	0
AGATCGTCATGACGAG.1	1.38629	0	0	0	0	0	0
AGATGAATCGCATAGT.1	1.09861	0.693147	0	0	0	0	0
AGATGCTAGAGCAGCT.1	2.07944	0	0	0	0	0.693147	0
AGCCAATGTCCCGCAA.1	0	0	0	0	0	0	7
AGGCTGCGTAGTAAGT.1	1.09861	1.09861	0	0	0	0	5
AGGTCTAGTGGATCAG.1	1.38629	1.38629	0	0	0	0	0
AGTCACAGTCGATGCC.1	1.38629	1.38629	0	0	0	0	0
ATAGACCGTGTGACCC.1	1.60944	0	0	0	0	0	0
ATCCATTTCCAGTACA.1	1.38629	1.09861	0	0	0	0	0
ATCGGCGAGACACACG.1	1.79176	1.38629	0	0	0	0	0
ATGAGTCGTCCACAGC.1	1.38629	0	0	0	0	0	0
ATGATCGCACTCTGCT.1	1.38629	1.09861	0	0	0.693147	0	0
ATGCCTCGTGAGACGT.1	1.09861	0.693147	0	0	0	0	0
ATGTCCCCACCCTATC.1	2.3979	0	0	0	0	0	0
ATTATCCCATGGCCAC.1	1.79176	0	0	0	0	0	0
ATTCCTAAGCGGTAGT.1	2.83321	0	0	0	0	0	0
ATTTCTGTCGATACAC.1	1.60944	1.38629	0	0	0	0	0
CAATCGATCTGCATAG.1	1.79176	1.94591	0	0	0	0	0
CACGGGTAGTAGAATC.1	1.60944	1.09861	0	0	0	0	0
CAGCACGAGACATGCG.1	1.60944	0	0	0	0	0	0
CAGCAGCCAGGGTCTC.1	1.38629	0	0	0	0.693147	0	0
CATAAGCGTCTCCCTA.1	1.60944	1.09861	0	0	0	0	0
CATACAGTCGAATCCA.1	2.07944	1.38629	0	0	0	0	0
CATACCCCAGCTTCGG.1	0.693147	1.09861	0	0	0	0	0
CATACTTTCTGCGATA.1	1.79176	0	0	0	0.693147	0	0
CATCGTCAGGCTTCCG.1	0	1.38629	0	0	0	0	0
CATTGCCGTTAACAGA.1	1.38629	1.09861	0	0	0	0	0
CCCGGAAAGGACAAGA.1	2.48491	1.38629	0	0	0	0	0
CCCTAACCAAGCAATA.1	1.79176	1.09861	0	0	0	0	0
CCCTAACTCGCCAATA.1	1.79176	1.38629	0	0	0	0	0
CCGATCTTCTAGGCCG.1	1.94591	0.693147	0	0	0	0	0
CCGGACACAGCGAGTA.1	1.94591	0	0	0	0	0	0
CCGGTAGCAAATGCGG.1	1.60944	1.09861	0	0	0	0	0
CCTAAGAAGCAAGTGC.1	1.79176	1.38629	0	0	0	0	0
CCTATCGTCGCGAAGA.1	1.60944	1.09861	0	0	0	0	0
CCTCTAGTCTTGGAAC.1	1.79176	0.693147	0	0	0	0	0
CCTTGTGCACAGTACT.1	0.693147	1.09861	0	0	0	0	0
CGAGAAGGTTCGGTCG.1	1.60944	1.09861	0	0	0	0	0
CGAGAAGTCATTGCGA.1	1.60944	0	0	0	0	0	0
CGAGTGCAGCTGAGCA.1	1.60944	1.09861	0	0	0	0	0
CGAGTTAAGGTTCTTG.1	0.693147	1.09861	0	0	0	0	0
CGATGCGAGTATAGGT.1	0.693147	1.09861	0	0	0	0	0
CGCAGGTCACTGGCGT.1	1.79176	0	0	0	0	0	0
CGCATGGGTCTTGCTC.1	1.79176	0.693147	0	0	0	0	0
CGGAATTGTTTCCAAG.1	1.38629	0.693147	0	0	0	0	0
CGGAGAATCGGAATGG.1	2.19722	1.09861	0	0	0	0	0
CGGGACTCAAATCGTC.1	1.79176	0.693147	0	0	0	0	0
CGGGTCAAGAATCGTA.1	1.60944	0	0	0	0	0	0
CGGGTGTTCATGCTAG.1	1.79176	1.94591	0	0	0	0.693147	0
CGGTCAGCACACTTAG.1	1.09861	0	0	0	0	0	0
CGTAAGTTCCATTGGA.1	1.60944	0	0	0	0	0	0
CGTCAAATCCTGTAGA.1	1.79176	0.693147	0	0	0	0	0
CGTGAATCACTGTGTA.1	2.07944	0	0	0	0	0	0
CGTGAATTCTACCAGA.1	1.38629	0	0	0	0	0	0
CTCATTATCAAGGTGG.1	1.60944	0.693147	0	0	0	0	0
CTCCATGTCCGAAGGA.1	1.38629	0.693147	0	0	0.693147	0	0
CTGAATGCATTCTCCG.1	1.38629	1.09861	0	0	0	0	0
CTGAGCGAGTCGAAGC.1	0.693147	0	0	0	0	0	0
CTGCAGGCAATTCTTC.1	1.38629	0	0	0	0	0	0
CTGTGAATCCATGCAA.1	1.79176	1.38629	0	0	0	0	0
CTTTCAAGTTCTCACC.1	1.79176	1.79176	0	0	0	0	6
GAAACCTGTACGGATG.1	1.09861	1.94591	0	0	0	0	5
GAAGGACCAGCTATAC.1	0	0.693147	0	0	0.693147	0	0
GACCTTCGTGAATTGA.1	1.38629	0.693147	0	0	0	0	0
GACTGATTCAGCTGTA.1	1.60944	1.60944	0	0	0	0	0
GACTTCCCATAAGCAA.1	1.38629	0	0	0	0	0	0
GAGTGTTCAGACAAGC.1	0.693147	1.09861	0	0	0.693147	0	0
GAGTTACCATAACAGA.1	0	1.38629	0	0	0	0	0
GAGTTACTCCTCTGCA.1	1.09861	0.693147	0	0	0	0	0
GAGTTTGCAGCGAGTA.1	1.38629	1.09861	0	0	0.693147	0	0
GAGTTTGGTCGACGCT.1	1.60944	1.79176	0	0	0	0	0
GATCACAAGTCGGCAA.1	0.693147	0	0	0	0	0	0
GATCATGAGAGACAAG.1	1.09861	0.693147	0	0	0	0	0
GATCGTAAGGTAAGGA.1	1.94591	1.38629	0	0	0	0	5
GATGATCTCAAACTGC.1	1.09861	0.693147	0	0	0	0	0
GATTGGTGTCGGCTAC.1	0.693147	0	0	0	0	0	0
GCACGTGTCTACCTTA.1	1.60944	1.38629	0	0	0	0	0
GCACTAACACGGTGAA.1	1.38629	1.09861	0	0	0	0	0
GCAGCCACATCCGGCA.1	1.60944	0	0	0	0.693147	0	0
GCCGATGGTTTGAACC.1	1.79176	0.693147	0	0	0	0	0
GCCTGTTGTCAGCGTC.1	2.3979	1.09861	0	0	0	0	0
GCGAGAACATCCCGTT.1	1.38629	0	0	0	0	0	3
GCTACCTAGATTGTGA.1	2.07944	1.38629	0	0	0	0	0
GCTACCTGTCGGATTT.1	2.3979	0.693147	0	0	0	0	0
GCTGCAGCAGCGACAA.1	2.19722	1.38629	0	0	0	0	0
GCTTCACTCTCAGAAC.1	1.09861	1.79176	0	0	0	0	0
GCTTTCGGTTGCATTG.1	0	0	0	0	0	0	0
GGAACCCAGGCTGGAT.1	1.09861	0	0	0	0	0	0
GGAACCCGTTTGGGAG.1	1.09861	0.693147	0	0	0	0	0
GGAGGTATCGCCGAGT.1	1.60944	1.09861	0	0	0.693147	0	0
GGATCTATCCTATGGA.1	0.693147	1.09861	0	0	0	0	0
GGCAGTCTCTCCTGTG.1	1.38629	0.693147	0	0	0	0	0
GGGTCTGCAGTATACC.1	1.09861	0	0	0	0	0	0
GGGTGAATCGTGGCTG.1	2.77259	0.693147	0	0	0	0	0
GGGTTATAGGGTAGCT.1	1.38629	0.693147	0	0	0	0	0
GGTCTGGTCAGTCCGG.1	1.09861	0	0	0	0	0	0
GTACAACCATCAGCAT.1	2.19722	1.09861	0	0	0	0	0
GTAGAAAAGCCATCCG.1	1.94591	1.60944	0	0	0	0	0
GTAGAGGAGACTCTTG.1	1.79176	1.09861	0	0	0	0	0
GTCAGCGTCAACCTCC.1	1.79176	0.693147	0	0	0	0	0
GTCCCATGTCTTCATT.1	0.693147	0	0	0	0	0	0
GTCTTTAAGCACCAGA.1	1.79176	0	0	0	0	0.693147	0
GTGGAGAGTTAACAGA.1	1.60944	1.38629	0	0	0	0	0
GTGTGGCTCATCGGGC.1	2.83321	0	0	0	0	0	0
GTTAGACAGGTGGCTA.1	2.07944	0.693147	0	0	0	0	0
GTTGCGGCACCTTCGT.1	1.38629	1.79176	0	0	0	0	0
GTTGCGGGTTGGAGAC.1	0.693147	0	0	0	0.693147	0	0
TAACACGAGGATTTAG.1	0	1.38629	0	0	0	0	0
TAATCTCGTACCAATC.1	2.07944	1.09861	0	0	0	0	0
TAATTCCTCGACGAGA.1	0.693147	1.09861	0	0	0	0	0
TACCGGGAGTTTCGAC.1	1.38629	0.693147	0	0	0	0	0
TAGGTTGAGTTCGGTT.1	1.60944	0	0	0	0	0	0
TATCGCCCAGCGTTGC.1	1.79176	0.693147	0	0	0	0	0
TATCTGTAGAGGTGCT.1	2.63906	1.09861	0	0	0	0	0
TCAAGTGTCGCAGTGC.1	1.60944	1.09861	0	0	0	0	0
TCACATTCAGCGATTT.1	1.60944	1.60944	0	0	0	0	0
TCACATTGTGAAGCGT.1	0.693147	0.693147	0	0	0	0	0
TCATGAGCAGTTTCGA.1	1.94591	1.60944	0	0	0	0	0
TCATTCAGTGCGGCTT.1	1.94591	0.693147	0	0	0	0	0
TCCAGAATCCTTCTAA.1	1.09861	2.19722	0	0	0	0	0
TCCATGCTCGCGCTGA.1	1.38629	1.09861	0	0	0	0	0
TCCCAGTCACAGCCAC.1	1.60944	0	0	0	0	0	0
TCCCATGAGGCATCAG.1	1.79176	0	0	0	0	0	0
TCCCATGCAGGTGTTT.1	1.09861	1.09861	0	0	0	0	0
TCGACGGGTTAGAGTA.1	2.19722	0.693147	0	0	0	0	0
TCGCTCAGTCGAATTC.1	1.38629	0	0	0	0	0	0
TCGGATACACTGGATT.1	1.38629	0.693147	0	0	0.693147	0	0
TCTAACTCACATTGTG.1	1.38629	1.79176	0	0	0	0	0
TCTCACGTCATAGACC.1	1.60944	0	0	0	0	0.693147	0
TCTCAGCCAAACTGCT.1	2.83321	0.693147	0	0	0	0	0
TGACGCGGTAAGCTCT.1	2.19722	1.09861	0	0	0	0	3
TGATGCAAGTGCGACA.1	1.38629	0.693147	0	0	0	0	0
TGCCGAGGTAATACCC.1	2.07944	1.38629	0	0	0	0	0
TGCCGAGGTGTGGTCC.1	1.09861	0.693147	0	0	0	0	0
TGGAGAGCACCTCTAC.1	1.94591	0	0	0	0	0	0
TGGAGGAGTCGCACGT.1	0.693147	1.09861	0	0	0	0	0
TGTTCATTCTTCGATT.1	1.94591	0.693147	0	0	0	0	0
TTACAGGCACGTGTGC.1	1.79176	0	0	0	0	0	0
TTACGCCAGCTCGGCT.1	1.38629	0	0	0	0	0	0
TTCAATCAGAATTCAG.1	2.07944	0.693147	0	0	0.693147	0	0
TTCAATCCAGGGTTGA.1	2.3979	1.38629	0	0	0	0	0
TTCCAATGTATCGTGT.1	0	1.09861	0	0	0	0	0
TTCCTTCAGTGATAGT.1	1.60944	0.693147	0	0	0	0	0
TTGACCCGTCACTGAT.1	1.79176	0	0	0	0	0	0
TTGAGTGTCAGATGCT.1	1.09861	1.79176	0	0	0	0	0
TTGGGCGAGGAACGAA.1	0.693147	0	0	0	0	0	0
TTGTGTTGTTCGTAAC.1	2.30259	0.693147	0	0	0	0	0
TTGTTGTGTTTCACAG.1	1.79176	0	0	0	0	0	0
TTGTTTGAGTAGCAAT.1	1.60944	1.38629	0	0	0	0	6
TTGTTTGTCATGGCCG.1	1.94591	0	0	0	0	0	0
TTTCAGTGTTTCGTAG.1	0	0.693147	0	0	0	0	5
TTTGTTGTCAGACTGT.1	0.693147	0	0	0	0	0	0
AACACACAGAGTTGAT.1	1.94591	2.07944	0	0	0.693147	0	1
AGTTCCCTCGCCTCTA.1	0.693147	1.94591	0	0	0	0.693147	1
ATCACGAGTCTTCTAT.1	2.63906	1.79176	0	0	0	0	2
CCGCAAGCAAGCGATG.1	0.693147	1.09861	0	0	0	0	2
CCTCAACCACAAGTTC.1	0.693147	1.94591	0	0	0	0	1
CCTCACACATGACTTG.1	1.60944	1.09861	0	0	0	0	0
CTACCTGAGTGCCCGT.1	1.38629	1.79176	0	0	0	0	2
CTACCTGCACTGGACC.1	2.07944	1.09861	0	0	0	0	2
CTCAGGGTCATCTACT.1	1.09861	1.38629	0	0	0	0	1
CTTTCGGAGCACTGGA.1	2.19722	1.79176	0	0	0	0	3
GAAGAATTCCTAAACG.1	1.38629	2.19722	0	0	0	0	1
GAAGCGATCCTATTTG.1	0.693147	0.693147	0	0	0	0	2
GACCTTCAGTAGAGTT.1	1.09861	2.19722	0	0	0	0	1
GGATGTTGTTAAAGTG.1	1.79176	1.60944	0	0	0.693147	0	2
GGGAGTACATGCCGAC.1	2.19722	1.09861	0	0	0	0	1
GGGTTATTCAAGCCTA.1	1.09861	1.94591	0	0	0.693147	0	1
TACATTCTCAAGGACG.1	1.79176	2.3979	0	0	0	0	2
TCCTTTCCACTAGGCC.1	0.693147	0.693147	0	0	0.693147	0	1
TTGGGCGAGCCTGCCA.1	1.94591	1.09861	0	0	0	0	2
TACAGGTGTCGCCACA.1	1.94591	1.79176	0	0	0	0	3
TGACAGTTCACGACTA.1	2.07944	1.60944	0	0	0	0	2
GGATGTTCAAGCAGGT.1	2.19722	1.60944	0	0	0	0.693147	1
AAACGAACAATCGCAT.1	2.30259	0.693147	0	0	0	0	3
AACAGGGTCGGTTAGT.1	1.38629	1.94591	0	0	0	0	3
AACCTTTGTATGACAA.1	1.79176	0	0	0	0	0	3
AAGATAGTCCATGCAA.1	1.09861	1.09861	0	0	0	0	3
ACACGCGGTTTCGTTT.1	1.09861	0.693147	0	0	0	0	3
ACACTGATCTTCGTAT.1	1.94591	1.09861	0	0	0	0	1
ACCTGTCAGGGCCTCT.1	1.09861	2.07944	0	0	0	0	1
AGAACAAAGCTGTTAC.1	1.09861	1.38629	0	0	0	0	2
AGACCATGTAATGATG.1	1.38629	1.60944	0	0	0	0	3
AGCCAATGTGGCTCTG.1	1.38629	0.693147	0	0	0	0	0
AGCGCTGAGCCAAGGT.1	1.09861	1.09861	0	0	0	0	3
AGGACGACACCCTTAC.1	2.56495	0	0	0	0	0	3
AGGAGGTCAAATGGTA.1	2.07944	0.693147	0	0	0	0	3
AGGCATTAGGCATGCA.1	2.70805	1.60944	0	0	0	0	1
AGTACCAAGTGGATTA.1	1.94591	1.09861	0	0	0	0	3
AGTACTGGTGAAAGTT.1	2.83321	1.38629	0	0	0	0	2
AGTTAGCCATACACCA.1	1.38629	0.693147	0	0	0	0	3
AGTTCGAAGATGAACT.1	2.19722	0	0	0	0	0	2
ATCCATTGTTCAGTAC.1	1.60944	0.693147	0	0	0	0	2
ATGTCTTGTTCCCAAA.1	1.60944	1.79176	0	0	0	0	2
ATTCATCGTTAGCTAC.1	1.60944	1.60944	0	0	0	0	2
CAACAGTCAAGCGGAT.1	0	2.07944	0	0	0	0	2
CAAGACTAGGTTAGTA.1	0.693147	1.09861	0	0	0	0	3
CAAGACTTCCACACAA.1	0.693147	2.3979	0	0	0	0	1
CAATACGTCGTCAGAT.1	1.79176	0	0	0	0	0	3
CAATGACTCTGGGATT.1	1.09861	0.693147	0	0	0	0	3
CACAGGCGTCTGTGAT.1	2.19722	0	0	0	0	0	1
CACTGAAAGTGCCCGT.1	1.09861	2.70805	0	0	0	0	1
CACTTCGCAGCAGACA.1	2.19722	0.693147	0	0	0	0	3
CATCCCAAGCCGATAG.1	2.19722	1.09861	0	0	0	0	1
CATCGCTAGAAGTGTT.1	2.3979	0.693147	0	0	0	0	3
CATCGTCTCCTGTACC.1	1.94591	1.38629	0	0	0	0	2
CATGCCTCAATGGGTG.1	1.60944	1.09861	0	0	0	0	1
CATGCTCGTATTCCGA.1	0	2.07944	0	0	0	0	3
CATGGATAGGAAGTAG.1	2.07944	1.09861	0	0	0	0	3
CATGGATGTGGTCTTA.1	1.60944	1.94591	0	0	0	0	2
CATTCATCACACCGCA.1	2.07944	0.693147	0	0	0	0	1
CATTCCGCAGGCTATT.1	1.94591	2.3979	0	0	0	0	3
CATTTCAGTTAAGAAC.1	0	1.38629	0	0	0	0	2
CCACAAATCGTTGTAG.1	2.19722	0.693147	0	0	0	0	3
CCACACTTCAGGAAGC.1	1.09861	0.693147	0	0	1.09861	0	3
CCACGTTAGTATCCTG.1	1.38629	0	0	0	0	0	3
CCCGGAAAGGACAGCT.1	2.48491	1.38629	0	0	0	0	3
CCCTAACCACACACGC.1	0.693147	1.60944	0	0	0	0	3
CCCTCTCTCGTCAACA.1	1.09861	0.693147	0	0	0	0	3
CCGAACGTCTCGAACA.1	0	2.30259	0	0	0.693147	0	3
CCGATCTTCACGGGCT.1	2.30259	1.09861	0	0	0	0	2
CCGATGGAGGATTCAA.1	2.07944	2.56495	0	0	0	0	1
CCGATGGCAACCGTAT.1	1.94591	1.60944	0	0	0	0	2
CCGGTAGGTCTTAGTG.1	1.09861	1.38629	0	0	0	0	3
CCGTAGGAGTCATCGT.1	0.693147	0	0	0	0	0	3
CCGTGAGAGCCGTCGT.1	1.94591	1.60944	0	0	0	0	3
CCTTTGGCAGCGACAA.1	1.79176	1.60944	0	0	0	0	3
CGAAGTTCATACCGTA.1	1.09861	2.3979	0	0	0	0	3
CGCATAATCGTTCCTG.1	1.60944	0	0	0	0	0	3
CGCCAGAAGCACGTCC.1	2.19722	1.38629	0	0	0	0	3
CTAACCCTCTGGCTGG.1	1.79176	0	0	0	0	0	3
CTAAGTGCAGGACTTT.1	1.60944	0	0	0	0	0	2
CTACTATGTAGCTTGT.1	0.693147	1.94591	0	0	0	0	2
CTATCCGGTCGCACAC.1	2.48491	0	0	0	0.693147	0	2
CTCAACCGTCAAGGCA.1	1.60944	1.60944	0	0	0.693147	0	3
CTCAGAACATGCCGCA.1	1.38629	0	0	0	0	0	2
CTCCAACTCGCTTGAA.1	1.09861	1.09861	0	0	0	0	3
CTGATCCCACTTACAG.1	1.60944	2.07944	0	0	0	0	3
CTGTCGTAGGATCACG.1	1.60944	1.09861	0	0	0	0	3
CTTAGGACAATCGTCA.1	1.38629	1.09861	0	0	0	0	3
CTTCCTTAGTCTCGTA.1	1.38629	1.09861	0	0	0	0	3
GAAATGACATTGCCTC.1	1.94591	0	0	0	0	0	3
GAAATGATCACGTAGT.1	2.30259	1.09861	0	0	0	0	3
GAAGTAAGTACCCGCA.1	2.70805	1.38629	0	0	0	0	3
GACCTTCCATGACCCG.1	1.94591	1.09861	0	0	0	0.693147	3
GAGAAATTCCGGCAGT.1	2.30259	0.693147	0	0	0	0	3
GAGACCCAGTCTGCAT.1	2.77259	0	0	0	0	0	1
GAGATGGGTCGCTTAA.1	1.60944	0	0	0	0	0.693147	3
GAGGGTAAGCATCCTA.1	1.09861	0.693147	0	0	0	0	3
GATCGTAGTACGCTAT.1	1.79176	0.693147	0	0	0	0	3
GATGATCTCTATTCGT.1	2.07944	1.60944	0	0	0	0	3
GATGTTGCATAGAAAC.1	2.07944	1.38629	0	0	0	0	1
GATTTCTTCGGAGCAA.1	0.693147	1.60944	0	0	0.693147	0	3
GCACGTGTCTTCTTCC.1	1.94591	1.79176	0	0	0	0	2
GCACTAATCTAAGCCA.1	2.63906	0.693147	0	0	0	0	2
GCAGCTGGTCCATAGT.1	1.60944	2.07944	0	0	0	0	3
GCATTAGAGAGGTATT.1	2.48491	1.38629	0	0	0	0	3
GCCATTCGTTGTATGC.1	1.94591	0.693147	0	0	0	0	3
GCCGATGTCAGCTCTC.1	3.55535	1.09861	0	0	1.09861	0	1
GCCTGTTAGTTACGTC.1	0.693147	0.693147	0	0	0	0	3
GCGAGAAAGTAGTGCG.1	2.30259	0	0	0	0	0	2
GCGGATCAGGCATCAG.1	1.79176	1.09861	0	0	0	0	3
GCGTGCATCAGTGTCA.1	1.38629	1.09861	0	0	0	0	3
GCTACAAAGAACGCGT.1	1.60944	1.79176	0	0	0	0	3
GCTGAATAGCCTTCTC.1	0.693147	1.09861	0	0	0.693147	0	2
GGAGAACCACGCGGTT.1	2.63906	1.09861	0	0	0	0	1
GGAGATGCACGCAAAG.1	2.19722	1.38629	0	0	0	0	2
GGCTTTCCAAAGTGTA.1	1.79176	0.693147	0	0	0	0	3
GGGAAGTGTGCACAAG.1	1.79176	0	0	0	0	0	3
GGGAAGTGTTTGGAGG.1	2.56495	0	0	0	0	0	1
GGGACTCCAAAGAGTT.1	1.79176	1.79176	0	0	0	0	3
GGGTGTCCAAATCGTC.1	1.09861	1.60944	0	0	0	0	3
GGTGAAGAGCACGTCC.1	2.48491	1.09861	0	0	0	0	3
GGTGAAGCAGAGGGTT.1	1.79176	1.60944	0	0	0	0	1
GTAACACAGTGCTACT.1	1.09861	1.38629	0	0	0	0	3
GTAGAAAGTAGATTGA.1	2.89037	1.38629	0	0	0	0	2
GTAGAGGCAACCGGAA.1	1.38629	1.38629	0	0	0.693147	0	2
GTCATCCGTACCCGAC.1	2.48491	1.60944	0	0	0	0	3
GTCATGACAGAGAATT.1	2.07944	1.94591	0	0	0	0	3
GTCATGAGTAGGATAT.1	1.79176	1.38629	0	0	0	0	3
GTCTTTAGTCAGACGA.1	1.79176	1.79176	0	0	0	0	3
GTGAGCCGTATCCTTT.1	1.79176	1.38629	0	0	0	0	3
GTGCACGAGTATTAGG.1	1.38629	1.09861	0	0	0	0	3
GTGCACGGTCGACTGC.1	2.30259	0	0	0	0	0	3
GTTTGGAAGCATGTTC.1	1.09861	0	0	0	0	0	3
TACACCCCAGCACAGA.1	0.693147	1.09861	0	0	0	0	2
TACGTCCGTCTAACGT.1	1.60944	0.693147	0	0	0	0	2
TAGAGTCAGGCAATGC.1	1.38629	1.79176	0	0	0	0	3
TAGCACATCCACAGGC.1	1.79176	1.60944	0	0	0	0	3
TATCGCCCAACATCGT.1	1.60944	0	0	0	0	0	3
TCACGGGTCCGATCTC.1	1.60944	1.38629	0	0	0	0	1
TCAGCCTAGTCAGAGC.1	1.38629	1.94591	0	0	0	0	3
TCAGTCCTCGGTCAGC.1	1.94591	0.693147	0	0	0	0	1
TCAGTGAGTAAGTCAA.1	1.09861	0	0	0	0	0	3
TCATCCGAGAAACCCG.1	1.79176	1.38629	0	0	0	0	3
TCATTTGTCCTCCACA.1	1.79176	0	0	0	0	0	3
TCCCATGCACAGCCTG.1	2.48491	0.693147	0	0	0	0	1
TCCGATCGTTCATCTT.1	1.79176	1.38629	0	0	0	0	1
TCCTCTTCATGTTACG.1	2.48491	0	0	0	0	0	2
TCCTCTTGTCTGTCCT.1	2.56495	1.79176	0	0	0	0	3
TCCTTTCCAATAGTAG.1	1.38629	1.94591	0	0	0	0	3
TCGAACACAGGCACAA.1	1.09861	1.38629	0	0	0	0	2
TCGACCTAGAGTGACC.1	1.79176	0	0	0	0	0	3
TCGACGGCACCTTCCA.1	1.09861	1.60944	0	0	0	0	3
TCGCTTGTCTAGACCA.1	1.09861	1.38629	0	0	0	0.693147	3
TCGGGACTCAAACGAA.1	1.94591	1.60944	0	0	0	0	1
TCGGGCATCTTACGTT.1	2.19722	0.693147	0	0	0	0	3
TCGTAGACATACCACA.1	1.60944	1.09861	0	0	0	0	0
TCGTAGAGTCGGAACA.1	1.09861	1.38629	0	0	0	0	2
TCTATCACATCTTAGG.1	0.693147	1.38629	0	0	0	0	3
TCTTTGAAGAGGTCAC.1	2.19722	0	0	0	0	0	2
TGACAGTAGTAACCGG.1	2.99573	0.693147	0	0	0	0	3
TGCATGAAGCAGTAAT.1	2.56495	2.30259	0	0	0	0	2
TGCTGAAGTGTGAGCA.1	1.60944	0	0	0	0	0	3
TGGAACTGTGCGAGTA.1	1.94591	2.19722	0	0	0	0	1
TGGAGAGCACGCGTGT.1	2.56495	2.07944	0	0	0	0	3
TGGATGTGTATCAGGG.1	1.38629	1.09861	0	0	0	0	3
TGTCAGAGTTGCTTGA.1	1.60944	0.693147	0	0	0	0	2
TGTCCACCATATCGGT.1	1.94591	2.30259	0	0	0	0	3
TGTGAGTAGCGCCATC.1	1.79176	0	0	0	0	0	2
TGTTCATTCTGTACAG.1	1.60944	1.94591	0	0	0	0	3
TTACCATTCTGCATAG.1	1.94591	1.09861	0	0	0	0	3
TTCATTGCATGATAGA.1	2.30259	0.693147	0	0	0	0	3
TTGGTTTGTACGACAG.1	2.77259	1.38629	0	0	0	0	1
TTTCGATAGTGGTTCT.1	2.3979	0.693147	0	0	0	0	3
AAACGCTAGAGTTGTA.1	1.09861	0	0	0	0.693147	0	4
AAACGCTGTAGTGATA.1	2.07944	0	0	0	0	0	4
AAAGAACGTAGAGATT.1	2.48491	1.79176	0	0	0.693147	0.693147	4
AACAAGACACGCGCTA.1	2.19722	0.693147	0	0	1.09861	1.60944	4
AACAAGAGTGGCTAGA.1	2.48491	0.693147	0	0	0	0	4
AACCAACAGATGGTAT.1	1.79176	1.09861	0	0	0	0.693147	4
AACGGGAGTGCTATTG.1	1.60944	0	0	0	0	0	4
AACGGGAGTGTATTGC.1	3.04452	0.693147	0	0	0	0	4
AAGATAGCAGTGTGCC.1	1.09861	1.09861	0	0	0.693147	0	4
AAGTTCGCAATAGGGC.1	1.60944	0	0	0	0	0	4
AATGACCGTAAGCAAT.1	2.3979	1.09861	0	0	0	1.60944	4
AATGGCTGTGGTTTGT.1	2.63906	0	0	0	1.09861	0	4
AATGGCTTCGACATTG.1	2.83321	0	0	0	1.38629	1.60944	4
ACAGCCGGTACAGTTC.1	1.38629	0.693147	0	0	2.19722	1.09861	4
ACAGGGATCTCAACGA.1	2.07944	0.693147	0	0	1.09861	0	4
ACATGCAAGTCGGGAT.1	1.79176	0	0	0	0.693147	0	4
ACCCAAAAGAGTCTGG.1	1.38629	1.60944	0	0	0	1.60944	6
ACCTGAAGTACCTAAC.1	2.07944	0	0	0	0	0	4
ACGGGTCCACTTTATC.1	1.79176	0	0	0	0	0	4
ACGGGTCGTAGCTGAG.1	1.38629	0.693147	0	0	0.693147	0	6
ACTATCTGTCAATCTG.1	1.79176	0.693147	0	0	0	1.09861	4
ACTTAGGTCAACTCTT.1	1.60944	0	0	0	1.09861	1.09861	4
ACTTTCAAGCTCTGTA.1	3.17805	0	0	0	0	0	4
AGACCCGGTTACCTTT.1	2.63906	0	0	0	0.693147	1.09861	4
AGAGAGCAGCCGTTAT.1	3.09104	0	0	0	0	0.693147	4
AGAGCAGCAGGACTAG.1	2.63906	0	0	0	0	0	4
AGATGCTGTCGGTGTC.1	2.56495	0.693147	0	0	0	1.09861	4
AGCGCCACACGCGCTA.1	2.83321	0	0	0	1.09861	1.94591	4
AGCTCAAAGTATTAGG.1	1.79176	0.693147	0	0	0	0	3
AGGAGGTAGGGCATGT.1	2.48491	0.693147	0	0	1.09861	0	4
AGGATCTAGTTCTACG.1	1.60944	0	0	0	0	0.693147	4
AGGATCTGTTACCCTC.1	2.07944	0	0	0	1.09861	1.38629	4
AGGGCCTGTCTTCGAA.1	2.19722	0	0	0	1.09861	1.09861	4
AGGTCTAGTCAAGGCA.1	2.3979	0.693147	0	0	0	0	4
AGTTAGCGTTGACTGT.1	2.30259	0.693147	0	0	0	0	4
AGTTCGACAGACCGCT.1	2.19722	0	0	0	0.693147	0	4
ATCACTTTCAAAGAAC.1	1.79176	0.693147	0	0	0	0	4
ATCCACCGTTTACACG.1	0.693147	0	0	0	0	0.693147	4
ATCCTATCATCCTCAC.1	2.19722	1.09861	0	0	0	1.60944	6
ATCCTATCATGTGACT.1	2.30259	0.693147	0	0	0	0	4
ATCGTGATCAAATGCC.1	1.79176	0	0	0	1.09861	2.94444	4
ATGATCGAGCGGTAAC.1	1.79176	0	0	0	1.38629	0	4
ATTATCCGTGGTAATA.1	2.56495	0	0	0	0	0	4
ATTCAGGGTAGGAAAG.1	2.77259	0	0	0	0.693147	0	4
ATTCAGGTCTTACCGC.1	2.07944	1.38629	0	0	0.693147	0	4
ATTCCATCACACCTTC.1	0.693147	0	0	0	0	1.09861	4
ATTCCATGTGCCTATA.1	1.79176	1.79176	0	0	0.693147	0.693147	4
ATTCCCGAGATGAACT.1	1.79176	0	0	0	1.60944	0	4
ATTCCCGTCGGCACTG.1	1.09861	0	0	0	0	0	4
CAACAGTGTTGGATCT.1	2.3979	0.693147	0	0	0	0	4
CACGGGTGTCTACTGA.1	1.38629	2.19722	0	0	0.693147	1.09861	4
CACTGTCGTCGGAAAC.1	2.83321	0	0	0	0	0	4
CATGCTCGTAAGTTAG.1	1.09861	1.79176	0	0	0	0	4
CATGCTCGTAGATCGG.1	1.38629	1.79176	0	0	0	1.09861	4
CATTCCGTCCGGCAAC.1	1.94591	0	0	0	0.693147	0.693147	4
CCAATTTGTTATCCAG.1	2.89037	0	0	0	0	0	4
CCACCATTCGATACGT.1	2.30259	0	0	0	0.693147	0.693147	4
CCCTGATTCAGCCCAG.1	1.79176	1.09861	0	0	0.693147	1.60944	4
CCGTTCAGTACTCCGG.1	1.38629	0	0	0	0.693147	0.693147	4
CCTACGTGTATTGAGA.1	1.09861	0.693147	0	0	0	0	3
CCTCTCCTCGCACTCT.1	2.07944	0	0	0	0	0	4
CGAAGGAAGCGACTAG.1	1.94591	0	0	0	0	0	4
CGAAGGATCGTCGATA.1	1.79176	0.693147	0	0	0	1.09861	4
CGATGCGAGACGCAGT.1	1.79176	0	0	0	0	1.09861	4
CGCATAATCGAGTTGT.1	2.30259	0	0	0	0.693147	0	4
CGCCAGAGTTGCTCAA.1	1.38629	0.693147	0	0	1.60944	1.60944	4
CGGAACCTCACCACAA.1	1.38629	1.38629	0	0	1.09861	1.09861	4
CGTAAGTAGAGGATGA.1	3.17805	0	0	0	0	0	4
CGTAATGTCCTTTAGT.1	2.07944	2.07944	0	0	0	0	4
CGTTCTGCACGGTGTC.1	1.94591	0	0	0	0.693147	0	4
CTATAGGTCCTGTAAG.1	2.19722	0	0	0	0	2.48491	4
CTCCTCCCAGAGAGGG.1	2.48491	0	0	0	1.38629	0.693147	4
CTGAGCGGTTGCTAGT.1	2.48491	0.693147	0	0	1.09861	0	4
CTGCTCACAGGCATGA.1	1.60944	0	0	0	0.693147	0	4
CTGGCAGCAATAGTGA.1	1.79176	0	0	0	1.09861	2.30259	4
CTGTACCGTCTTGCTC.1	0.693147	0.693147	0	0	0	1.09861	4
GAAATGAGTAGGCAAC.1	1.79176	0.693147	0	0	0.693147	0	4
GAACTGTCATTCCTCG.1	1.38629	0	0	0	1.09861	1.09861	4
GAAGAATCAAAGGTTA.1	2.07944	0	0	0	1.09861	1.09861	4
GAAGGACTCTGCTTAT.1	1.09861	0	0	0	0	0	4
GAATCGTAGATACAGT.1	2.83321	0	0	0	0	0	4
GACAGCCAGTCATGAA.1	2.99573	0	0	0	0	0	4
GACGCTGCAATAGAGT.1	1.79176	0	0	0	1.09861	1.09861	4
GACGCTGGTTCCCAAA.1	1.60944	1.79176	0	0	0	0.693147	4
GAGCTGCCACCGAATT.1	1.79176	0	0	0	0	0.693147	4
GAGGCAACACAGTATC.1	3.29584	0	0	0	0	0	4
GAGGGTAGTGGTCTAT.1	2.94444	0	0	0	0	0	4
GAGGGTAGTGTTCAGT.1	2.83321	0	0	0	0.693147	0	4
GAGGGTATCTTCCGTG.1	2.07944	0	0	0	0.693147	0	4
GAGTCTAGTTCCAGGC.1	1.60944	2.83321	0	0	0	0	4
GAGTTTGTCCCTTGTG.1	1.79176	0.693147	0	0	0	0	4
GATGACTTCAGGTAAA.1	2.07944	2.56495	0	0	0.693147	1.09861	4
GATGAGGCATTGCCGG.1	1.79176	0.693147	0	0	0.693147	0	4
GCACGTGAGGTAAGGA.1	2.70805	0	0	0	0.693147	0	4
GCACGTGGTGCCCTTT.1	2.07944	0.693147	0	0	0.693147	0	4
GCAGCCAGTTGATGTC.1	1.79176	0	0	0	0	0	4
GCGTTTCAGAGATTCA.1	1.94591	0.693147	0	0	0	0	4
GCGTTTCAGTCGCGAA.1	2.3979	0	0	0	0	0	4
GCTTCACTCTCACTCG.1	1.94591	1.38629	0	0	0	1.09861	6
GCTTGGGAGATGTTAG.1	1.79176	0	0	0	0.693147	0	4
GCTTGGGTCTGTCCCA.1	1.38629	0	0	0	0.693147	0.693147	4
GCTTTCGAGTATGGAT.1	2.07944	0	0	0	0	0	4
GGAAGTGTCTAGATCG.1	1.94591	0	0	0	0	0	3
GGCTGTGAGCTCGTGC.1	2.07944	0	0	0	0	0	4
GGCTGTGAGTAGCTCT.1	2.07944	1.38629	0	0	0	1.38629	4
GGCTTTCCATAGTCGT.1	1.09861	1.09861	0	0	0	0	4
GGGTGAACATTGCCTC.1	2.77259	0	0	0	0	0.693147	4
GGGTGTCAGGTGCCAA.1	1.60944	1.60944	0	0	0	0	4
GGTAACTAGTTGGCTT.1	2.48491	0	0	0	0.693147	0	4
GGTAGAGGTAGATTAG.1	2.19722	1.09861	0	0	0	0	4
GGTCACGCAACGCATT.1	1.79176	0	0	0	0	1.60944	4
GGTGTTAAGAGGTTTA.1	2.30259	0.693147	0	0	0	1.09861	4
GGTTCTCTCCAATCTT.1	2.63906	0	0	0	1.09861	1.79176	4
GGTTGTAAGACCGCCT.1	2.56495	0	0	0	1.09861	1.79176	4
GTACAGTAGACTCTTG.1	1.38629	0	0	0	0	0	4
GTAGAAAAGAATCTAG.1	1.38629	0	0	0	1.09861	0.693147	4
GTATTTCGTTGTTGAC.1	2.30259	0.693147	0	0	0	0	4
GTCACTCTCCAAAGGG.1	1.79176	0	0	0	1.09861	0	4
GTCAGCGGTGGCCTCA.1	1.79176	0.693147	0	0	0	0	4
GTCATGAAGTACTGTC.1	2.70805	0	0	0	0	1.09861	4
GTCTCACTCTAGATCG.1	2.70805	0	0	0	0	0	4
GTGACGCCATTCTCTA.1	2.3979	0	0	0	0.693147	0	4
GTGCACGAGTAGTCAA.1	2.19722	0.693147	0	0	1.60944	0	4
GTGCACGGTTTGTTCT.1	2.56495	0	0	0	1.09861	1.09861	4
GTGCTTCGTCGAGCAA.1	1.60944	0	0	0	0	0	4
GTTCATTCAAATGCTC.1	1.79176	1.09861	0	0	0.693147	1.38629	0
GTTCTATCAGCAGATG.1	1.79176	0.693147	0	0	0	0	4
GTTGAACAGTAGGTTA.1	2.56495	0.693147	0	0	0	1.79176	4
TAACTTCCAGAGTAAT.1	2.19722	0	0	0	0	1.09861	4
TAATCTCTCTAGTGAC.1	2.70805	1.38629	0	0	1.38629	0	4
TAATTCCAGCATGGGT.1	1.60944	0	0	0	0	0	4
TACAACGCAAAGAACT.1	2.94444	0	0	0	1.38629	0	4
TAGGTACAGCGATTCT.1	1.79176	0	0	0	0	0	6
TAGGTACCAGAGGTAC.1	1.38629	0.693147	0	0	1.09861	2.3979	4
TAGGTACGTCACCGAC.1	2.83321	0	0	0	0	0	4
TATCTTGAGGGATCTG.1	1.09861	0.693147	0	0	0	0.693147	1
TATCTTGCAAGATGGC.1	1.94591	0	0	0	0	0.693147	4
TATTTCGGTGCACGCT.1	3.3322	0.693147	0	0	0	0	3
TCAGCCTTCCACCCTA.1	2.3979	1.09861	0	0	0	0	4
TCATTGTCAACTGAAA.1	2.30259	0	0	0	0	1.09861	4
TCCTGCAAGGTCCCTG.1	0.693147	1.38629	0	0	0.693147	0.693147	4
TCCTTCTAGTCGCCAC.1	1.38629	0	0	0	0	0.693147	4
TCGACCTTCCACCCTA.1	3.04452	0	0	0	0	1.94591	4
TCGGGCATCAAGTCGT.1	2.70805	0	0	0	0	0.693147	4
TGAGACTGTGTCACAT.1	1.09861	0.693147	0	0	0	0	4
TGATTCTTCATCTCTA.1	2.94444	0	0	0	0	0	4
TGCCGAGTCCTTATGT.1	2.30259	0	0	0	0.693147	0.693147	4
TGCGACGAGATTGTGA.1	2.30259	1.09861	0	0	0	0	4
TGCTCCAGTACAAACA.1	2.56495	1.38629	0	0	1.94591	0.693147	4
TGGCGTGGTCAACCAT.1	2.07944	0	0	0	0	0	4
TGGGCTGCACAAGTGG.1	2.19722	0	0	0	0	0	4
TGTCAGAAGTAGGAAG.1	3.29584	0.693147	0	0	0	0	4
TGTCCCACATCTTTCA.1	1.60944	1.09861	0	0	0	2.19722	4
TGTTCTACACCTATCC.1	2.63906	1.09861	0	0	1.38629	1.60944	4
TGTTGAGGTCAGTCCG.1	1.60944	0	0	0	0.693147	0	4
TTACAGGTCGAACCAT.1	2.3979	1.09861	0	0	0	0.693147	4
TTCAATCCACATGTTG.1	2.89037	0	0	0	0	0	4
TTCATGTAGGTAGCCA.1	1.94591	0	0	0	0	0	4
TTCATTGCACCGCTGA.1	2.19722	0.693147	0	0	0	0	4
TTCTGTAGTACACTCA.1	1.79176	0	0	0	0.693147	0	4
TTGAACGCACGTGTGC.1	2.07944	0.693147	0	0	0.693147	0	4
TTGACCCGTTGGTAGG.1	2.19722	0	0	0	0	1.60944	4
TTGCTGCTCTGTCGTC.1	1.79176	0	0	0	0	0	4
TTGGGCGCATACAGAA.1	2.3979	0	0	0	0	2.19722	4
TTGGGCGCATCCGGCA.1	1.94591	0.693147	0	0	0.693147	0	4
TTTACTGCAATGAAAC.1	2.77259	0	0	0	0	0	4
TTTCATGAGACCTCCG.1	1.94591	1.09861	0.693147	0	0	1.09861	8
TTTGGAGAGCAGGCTA.1	1.38629	0	0	0	0	0	4
AGAGAGCGTAGCTTAC.1	1.79176	0.693147	0	0	0	0	6
GATGAGGCACTTTAGG.1	2.63906	1.09861	0	0	0	0	6
TTTGTTGTCAAACCCA.1	1.94591	0.693147	0	0	0	0	6
AAACGCTGTAACAAGT.1	1.79176	1.38629	0	0	0	0	0
AAATGGAAGCGACAGT.1	0.693147	1.09861	0	0	0	0	0
AACAGGGAGTTTCGGT.1	1.38629	1.60944	0	0	0	0	0
AACCAACCACGTTGGC.1	2.19722	0	0	0	0.693147	0	0
AAGGAATGTCCCTGAG.1	2.30259	1.09861	0	0	0	0	0
AAGTGAATCGGCTTGG.1	1.60944	0	0	0	0	0	0
AAGTGAATCTAGGCAT.1	2.07944	2.07944	0	0	0	0	3
AATAGAGGTTGCGGAA.1	1.60944	1.38629	0	0	0	0	0
ACACCAATCAACCTCC.1	1.09861	1.79176	0	0	0	0	0
ACAGAAACAATTTCGG.1	0	1.38629	0	0	0	0	0
ACATCCCGTCGGTACC.1	0	1.09861	0	0	0	0	1
ACGGGTCCAAAGTGTA.1	1.79176	1.60944	0	0	0.693147	0	0
ACGTCCTGTCTGGTTA.1	0.693147	0	0	0	0	0	3
ACTACGATCGAATGCT.1	2.07944	1.60944	0	0	0	0	0
ACTATGGGTGGTTCTA.1	1.60944	1.79176	0	0	0	0	0
ACTGCAAGTTCTAAGC.1	1.79176	1.09861	0	0	0	0	0
ACTTTGTGTGAGAGGG.1	0	0.693147	0	0	0	0	0
AGATAGACAAAGCGTG.1	1.60944	0	0	0	0	0	3
AGATGAAGTCATCCCT.1	1.79176	0.693147	0	0	0	0	0
AGCTTCCCAGGCATTT.1	1.09861	0.693147	0	0	0	0	0
AGGGCCTAGTTCATCG.1	0.693147	1.38629	0	0	0	0	3
AGGGTCCTCAGTCAGT.1	0.693147	0	0	0	0	0	0
ATACCTTAGGAAGTCC.1	1.79176	1.60944	0	0	0	0	5
ATCACAGAGATGCCGA.1	0	1.38629	0	0	0	0	0
ATCACAGGTGACGCCT.1	1.09861	0.693147	0	0	0	0	0
ATCACTTTCCGTAGTA.1	0	0.693147	0	0	0	0	0
ATCAGGTGTAACCCGC.1	0.693147	1.09861	0	0	0	0	0
ATCGATGGTTCTTGTT.1	1.79176	1.79176	0	0	0	0.693147	0
ATCGTCCAGTGAGTGC.1	1.09861	1.60944	0	0	0	0	0
ATGAGTCGTTCCGCTT.1	1.09861	0.693147	0	0	0	0	0
ATGTCCCGTCGCGTCA.1	1.09861	0	0	0	0	0	0
ATTCACTCATGAATCC.1	1.38629	2.19722	0	0	0	0	0
ATTCATCAGCCTAGGA.1	1.09861	1.09861	0	0	0	0	3
ATTCCATGTCCCGTGA.1	1.60944	1.94591	0	0	0	0	0
ATTTCTGAGGTGCCAA.1	1.09861	0	0	0	0	0	0
ATTTCTGCACTTGAGT.1	1.09861	0	0	0	0	0	0
CAACAACCATGAGTAA.1	1.09861	1.38629	0	0	0	0	3
CAATACGGTAACCCTA.1	0	0	0	0	0	0	0
CAATGACCAACACAGG.1	0.693147	1.09861	0	0	0	0	0
CAATTTCCACAACGCC.1	1.09861	1.38629	0	0	0.693147	0	1
CACTGTCGTACGCGTC.1	1.60944	1.38629	0	0	0	0	0
CAGCGTGTCTGGGAGA.1	1.60944	0	0	0	0	0	0
CATACAGTCTGATGGT.1	1.09861	0.693147	0	0	0	0	0
CATAGACTCGCACTCT.1	1.09861	0.693147	0	0	0	0	0
CATCGCTTCGGACCAC.1	1.09861	1.38629	0	0	0	0	0
CATCGGGGTTCAATCG.1	1.94591	1.09861	0	0	0	0	0
CATGCAAAGATGCAGC.1	0	0.693147	0	0	0	0	3
CATGCCTAGGACACTG.1	1.60944	0.693147	0	0	0	0	3
CATGGTACAGATCATC.1	1.79176	1.94591	0	0	0	0	0
CATTCTATCGGCATAT.1	1.60944	1.09861	0	0	0	0	0
CATTGCCTCCTAACAG.1	1.79176	0	0	0	0	0	0
CCACGTTGTTTCACAG.1	1.09861	1.60944	0	0	0	0	0
CCGAACGAGAGACAAG.1	0	1.09861	0	0	0	0	0
CCGTGAGGTTGGGTAG.1	1.79176	1.09861	0	0	0	0	0
CCGTGAGTCCGTATGA.1	1.38629	0.693147	0	0	0	0	0
CCTCCAACAGTGGCTC.1	1.79176	1.60944	0	0	0	0	0
CCTGTTGTCGGTCTGG.1	0	0.693147	0	0	0	0	0
CCTTGTGTCTGGACTA.1	1.38629	1.09861	0	0	0	0	0
CCTTTGGAGGGTGGGA.1	2.07944	1.09861	0	0	0	0	0
CGACAGCAGGCATTTC.1	1.38629	1.09861	0	0	0	0	3
CGCATAACAGGGATAC.1	2.07944	2.07944	0	0	0	0	3
CGTAAGTGTGAGGAAA.1	1.38629	1.60944	0	0	0	0	0
CGTGAATTCGAGTCCG.1	1.38629	1.38629	0	0	0	0	3
CGTGCTTTCGAGCTGC.1	1.09861	1.09861	0	0	0.693147	0	3
CGTTCTGAGCAATAGT.1	1.60944	0	0	0	0	0	6
CTCAGGGCAGCTCTGG.1	1.38629	0.693147	0	0	0	0	0
CTCATCGCACTAGTAC.1	1.09861	1.79176	0	0	0	0	3
CTCCCAAAGACATATG.1	0.693147	1.38629	0	0	0	0	3
CTCCTTTGTGTTCCAA.1	1.38629	1.09861	0	0	0	0	0
CTCTCAGAGCTGTGCC.1	1.09861	0.693147	0	0	0.693147	0	0
CTGCATCGTTAAACCC.1	1.60944	0	0	0	0	0	0
CTGCCTACACCAGGTC.1	2.3979	1.38629	0	0	0	0	3
CTGCGAGAGCCTCGTG.1	1.79176	1.09861	0	0	0	0	0
CTGCGAGGTTCTCTCG.1	1.38629	0	0	0	0	0	3
CTGGTCTAGTCCCGGT.1	1.38629	0.693147	0	0	0	0	0
CTGGTCTCACGTATAC.1	2.30259	1.09861	0	0	0	0	3
CTTAGGACACAAATAG.1	1.94591	1.09861	0	0	0	0	0
CTTCCGACAGGCTTGC.1	2.19722	1.79176	0	0	0	0	0
CTTCCTTGTATGCGTT.1	1.60944	0.693147	0	0	0	0	0
CTTTCAAGTCTTGCTC.1	2.3979	0.693147	0	0	0	0	0
GAAACCTTCGGTGCAC.1	1.94591	0.693147	0	0	0	0	0
GAAATGATCGTGCATA.1	1.79176	1.09861	0	0	0	0	0
GAAGCGAAGTGCAGGT.1	1.09861	1.09861	0	0	0	0	0
GAATAGACATGTTCGA.1	1.94591	1.60944	0	0	0	0	3
GAATCACAGCTCGTGC.1	1.60944	0	0	0	0	0	6
GACCAATTCAGACATC.1	2.30259	1.09861	0	0	0	0	0
GACCCAGTCCAACTGA.1	0.693147	1.38629	0	0	0	0	0
GAGCCTGTCTGCTTAT.1	1.09861	0	0	0	0	0	0
GAGTCATGTATGCGGA.1	1.60944	0	0	0	0	0	0
GAGTGTTAGGACTGGT.1	2.56495	1.94591	0	0	0	0	3
GCAACATGTGGGAGAG.1	1.60944	0.693147	0	0	0	0	0
GCACGGTCAGCCTACG.1	2.30259	1.79176	0	0	0	0	0
GCAGGCTAGCAGTACG.1	2.07944	0.693147	0	0	0	0	0
GCCCAGATCTCCCTAG.1	2.07944	1.38629	0	0	0	0	0
GCGATCGTCCACTAGA.1	0.693147	0.693147	0	0	0	0	0
GCTTCACAGTTGGGAC.1	1.09861	1.09861	0	0	0	0	0
GCTTGGGCAACCGCTG.1	2.07944	0	0	0	0	0	0
GCTTGGGTCAAATAGG.1	1.38629	1.09861	0	0	0	0	0
GGAGAACTCCGTTGAA.1	1.79176	1.60944	0	0	0	0	6
GGAGGATCATACAGGG.1	0.693147	0.693147	0	0	0	0	0
GGGTTTACACGGAAGT.1	1.60944	0.693147	0	0	0	0	0
GGTTAACTCAAGTTGC.1	1.79176	0	0	0	0	0	0
GGTTCTCTCTAGATCG.1	1.38629	0.693147	0	0	0	0	0
GGTTGTACAAGGGTCA.1	2.07944	0	0	0	0	0	0
GTAAGTCCATGAATAG.1	1.38629	1.60944	0	0	0	0	6
GTAATCGGTGACGCCT.1	1.60944	0.693147	0	0	0	0	0
GTCACTCGTCACTGAT.1	2.3979	1.38629	0	0	0	0	0
GTCATCCCAGGCTTGC.1	2.07944	1.09861	0	0	0	0	0
GTGGAGAAGGTCACTT.1	1.38629	0.693147	0	0	0	0	0
GTTCTATTCCATATGG.1	1.09861	0	0	0	0	0	0
GTTGCGGTCCGATCGG.1	1.38629	1.38629	0	0	0	0	0
TAACACGTCTGAACGT.1	1.09861	0	0	0	0	0	0
TAATCTCGTCCTCAGG.1	1.38629	1.38629	0	0	0	0	0
TACACCCAGACCTTTG.1	1.94591	0.693147	0	0	0	0	0
TACACCCGTAGCTAAA.1	1.09861	0.693147	0	0	0	0	0
TACCTCGGTTACACAC.1	1.79176	1.09861	0	0	0	0	0
TACCTGCAGTTCTCTT.1	0	1.09861	0	0	0	0	0
TACGCTCCAGCGTGAA.1	1.09861	0.693147	0	0	0	0	0
TACGCTCGTCAACATC.1	1.09861	1.79176	0	0	0	0	0
TACTTGTGTATACGGG.1	1.38629	1.60944	0	0	0	0	0
TAGGGTTCAACCCGCA.1	2.48491	1.38629	0	0	0	0	3
TAGGGTTTCGGTCATA.1	0.693147	0	0	0	0.693147	0	0
TAGGTTGAGGCTTAAA.1	1.60944	0	0	0	0	0	0
TATCTGTTCCCGAAAT.1	1.94591	0.693147	0	0	0	0	3
TATCTTGAGCCTCCAG.1	2.07944	1.09861	0	0	0	0	0
TCACACCAGATGCAGC.1	1.09861	1.38629	0	0	0	0	0
TCACATTCAACGGCTC.1	1.09861	2.99573	0	0	0.693147	0	0
TCACTCGTCTTGGGCG.1	0.693147	0	0	0	0	0	0
TCAGGGCCACAAGCCC.1	1.94591	0.693147	0	0	0	0	0
TCAGTCCGTACAAGCG.1	1.38629	1.09861	0	0	0	0	0
TCATCCGAGCGTATAA.1	1.94591	1.09861	0	0	0	0	0
TCATGCCCATGGCACC.1	2.30259	1.09861	0	0	1.09861	0	0
TCATGGACAGCCTACG.1	1.38629	1.09861	0	0	0	0	6
TCATTGTCAGCCGGTT.1	1.09861	1.60944	0	0	0	0	0
TCATTTGGTCGCTCGA.1	1.38629	1.94591	0	0	0	0	0
TCCACGTTCGGTTCAA.1	2.07944	1.38629	0	0	0	0	0
TCCCACACAGCGTACC.1	1.09861	1.09861	0	0	0	0	0
TCCTAATAGATCCAAA.1	1.60944	1.38629	0	0	0	0	0
TCCTAATCATTGCAAC.1	2.70805	1.94591	0	0	0	0	0
TCCTCGAAGGGAGGGT.1	2.19722	2.07944	0	0	0	0	0
TCGATTTCACTACAGT.1	1.38629	1.60944	0	0	0	0	0
TCGGTCTTCTTTCAGT.1	0.693147	1.38629	0	0	0	0	3
TCTACCGCATACTTTC.1	1.60944	0	0	0	0	0	0
TCTTCCTGTTGCATAC.1	1.38629	0.693147	0	0	0	0	0
TGACCCTTCCTATTGT.1	1.60944	0	0	0	0	0	3
TGCAGGCTCGAGTGGA.1	2.07944	1.60944	0	0	0	0	3
TGCGATAAGGTACAAT.1	1.79176	0.693147	0	0	0	0	0
TGCGGCAGTCTACATG.1	1.38629	1.38629	0	0	0	0	3
TGTCAGAGTTGTTGAC.1	2.63906	1.09861	0	0	0	0	0
TGTTCATAGCGCCCAT.1	1.09861	0	0	0	0	0	0
TTCACGCAGACGAGCT.1	2.48491	1.60944	0	0	0	0	1
TTCATTGAGTTCATGC.1	1.38629	0	0	0	0	0	0
TTCCGTGTCACCTCGT.1	1.38629	1.09861	0	0	0	0	0
TTCGGTCGTCCTGGTG.1	1.38629	1.09861	0	0	0	0	3
TTGAGTGTCCCAGGAC.1	1.38629	0.693147	0	0	0	0	0
TTGCTGCTCCCTCGAT.1	0	0	0	0	0	0	0
TTGGTTTTCAAGCCAT.1	1.38629	1.60944	0	0	0	0	0
TTGTGGAGTCGACTGC.1	0	1.09861	0	0	0.693147	0.693147	0
TTGTTTGTCAAGTGTC.1	2.07944	2.30259	0	0	0	0	0
TTTACGTGTTCAAACC.1	2.19722	1.38629	0	0	0	0	0
TTTCGATTCAAACGAA.1	1.60944	1.79176	0	0	0	0	0
TTTGACTTCTACACTT.1	2.07944	1.38629	0	0	0	0	0
TTTGGTTCACGCTATA.1	1.94591	0	0	0	0	0	0
TTTGTTGTCCTCACGT.1	2.56495	1.38629	0	0	0	0	3
ACTTCCGCAGTGTGGA.1	0	1.79176	0	0	0	0.693147	3
GAACTGTTCGTTATCT.1	2.19722	1.79176	0	0	0.693147	0	3
GATGGAGGTCCTCATC.1	1.09861	0.693147	0	0	0	0	3
TCAGTTTCATCAGCTA.1	1.94591	2.07944	0	0	0	0	3
GTTACGAAGGAGAATG.1	2.56495	1.38629	0	0	0	0	6
AGTAGCTTCTCCAATT.1	1.38629	0.693147	0	0	0	1.09861	6
CGTCCATCATGGCGCT.1	0	0	0	0	0	0	6
GAGGCCTGTCCTCCTA.1	0.693147	0	0	0	0	0	0
AAAGTCCTCTGCCTCA.1	1.60944	1.09861	0	0	0	0	6
AACAAGAGTCAGACGA.1	1.38629	1.60944	0	0	0	0	6
AACCTTTAGCGATCGA.1	2.77259	1.09861	0	0	0	0	6
AAGTTCGTCACGGGAA.1	2.07944	0.693147	0	0	0	0	6
AATGACCTCCATTTGT.1	1.60944	1.09861	0	0	0	0	6
AATGGAACAATGTCTG.1	1.38629	2.07944	0	0	0	0	6
AATGGCTTCCGACATA.1	1.60944	1.09861	0	0	0	0	6
ACCAAACCAGAGGCAT.1	1.94591	1.60944	0	0	0	0	6
ACCCTCATCACAACCA.1	2.19722	0.693147	0	0	0	0	6
ACCTACCCACAAGTTC.1	1.60944	1.94591	0	0	0	0	6
ACGGTCGCACTGGACC.1	2.07944	0.693147	0	0	0	0	6
ACGGTTACAAACGTGG.1	1.38629	0.693147	0	0	0	0	6
ACGTTCCGTATGAGCG.1	1.60944	1.09861	0	0	0	0	6
ACTGATGGTACAACGG.1	1.60944	1.38629	0	0	0	0	1
ACTTATCTCATACAGC.1	1.60944	1.09861	0	0	0	0	6
ACTTTGTGTTGGAGAC.1	1.38629	1.79176	0	0	0	0	6
AGAAATGCATGGCCCA.1	2.30259	1.09861	0	0	0	0	6
AGACTCAGTGTTCCTC.1	2.19722	1.09861	0	0	0	0	6
AGCTCAACAATAACCC.1	1.38629	0.693147	0	0	0	0	6
AGGACGAAGCAACCAG.1	1.38629	1.09861	0	0	0	0	6
AGGCTGCAGTAGCATA.1	1.60944	1.09861	0	0	0	0	6
AGGGTCCGTGTATACC.1	2.48491	1.79176	0	0	0	0	6
AGGTCTACAGCGCGTT.1	1.38629	1.60944	0	0	0	0	5
AGTTAGCAGCCTTTGA.1	2.19722	1.09861	0	0	0	0	6
ATCCTATGTCCGTTTC.1	2.30259	1.09861	0	0	0	0	6
ATCGATGCAGCAAGAC.1	1.60944	2.07944	0	0	0	0	6
ATCGTAGCACCCGTAG.1	1.60944	1.09861	0	0	0	0	6
ATGGAGGCACGGGCTT.1	1.60944	0	0	0	0	0	6
ATGGAGGTCAACGAGG.1	1.38629	1.09861	0	0	0	0	6
ATTCCTATCTGCCTCA.1	1.60944	1.09861	0	0	0	1.60944	6
ATTCTTGTCGCTGTCT.1	1.09861	0.693147	0	0	0	0	6
CACCAAACAATTGCCA.1	1.38629	1.09861	0	0	0	0	6
CACGGGTAGACATATG.1	1.60944	1.38629	0	0	0	0	6
CAGGGCTTCTGTCGTC.1	2.30259	2.07944	0	0	0	0	6
CATAAGCCACACGCCA.1	1.94591	0.693147	0	0	0	0	6
CATGAGTCATCAGCTA.1	1.38629	1.60944	0	0	0	0	6
CATTGAGAGACCTCCG.1	2.30259	1.09861	0	0	0	0	6
CCACGAGCAAGACAAT.1	1.38629	1.09861	0	0	0	0	6
CCCGGAAAGCTGAAAT.1	1.60944	1.09861	0	0	0	0	6
CCCTCTCAGAGTGGCT.1	1.94591	0.693147	0	0	0	0	6
CCGATCTAGGAGTCTG.1	2.07944	1.09861	0	0	0	0	6
CCGTGAGGTCTAGGCC.1	1.38629	1.09861	0	0	0	0	6
CCTAACCGTTGAAGTA.1	1.38629	1.09861	0	0	0	0	6
CCTACGTAGGGCTGAT.1	1.38629	1.09861	0	0	0	0	6
CCTCAGTCATCCTGTC.1	2.30259	1.60944	0	0	0	0	6
CCTCCTCCAGTTAGAA.1	1.94591	0.693147	0	0	0	0	0
CCTCCTCGTAACATGA.1	1.38629	1.94591	0	0	0	0	6
CCTTCAGAGACCAGCA.1	1.09861	0.693147	0	0	0	0	3
CCTTTGGCACACAGCC.1	2.19722	1.09861	0	0	0	0	6
CGAGTGCTCGTAGTCA.1	1.60944	1.09861	0	0	0	0	6
CGCCATTGTCGAATTC.1	1.60944	1.09861	0	0	0	0	6
CGTAATGTCCCATTTA.1	1.38629	0.693147	0	0	0	0	6
CGTGAATCAACGCATT.1	1.38629	1.60944	0	0	0	0	6
CTACATTCAACTGAAA.1	2.19722	0.693147	0	0	0	0	3
CTATCCGTCACCCTCA.1	2.56495	2.30259	0	0	0	0	6
CTCAGTCAGCTGTGCC.1	1.38629	0.693147	0	0	0	0	6
CTCATGCCATACTTTC.1	2.30259	1.09861	0	0	0	0	6
CTCATTAGTACTGTTG.1	1.38629	1.79176	0	0	0	0	6
CTCCAACTCTCATTAC.1	2.19722	0.693147	0	0	0	0	6
CTGCCTAAGCTCGGCT.1	1.09861	0.693147	0	0	0	0	6
CTGTACCCAGCTGTTA.1	1.38629	1.09861	0	0	0	0	6
CTGTATTAGGTTGGAC.1	2.07944	1.38629	0	0	0	0	6
CTTCCGACAATTTCTC.1	1.60944	1.09861	0	0	0	0	6
GAAATGAAGCGACTTT.1	1.60944	1.09861	0	0	0	0	6
GAACGTTGTTAAGCAA.1	0	0	0	0	0	0	7
GAATCGTTCCGCCTAT.1	2.19722	0.693147	0	0	0	0	6
GACCCAGCAGACCATT.1	1.09861	0.693147	0	0	0	0	1
GACGCTGCAGATACTC.1	1.38629	0.693147	0	0	0	0	6
GACTATGCATCATGAC.1	2.19722	1.79176	0	0	0	0	6
GACTGATAGAGTCAGC.1	1.09861	0.693147	0	0	0	0	0
GAGTCATGTGATGGCA.1	1.38629	0.693147	0	0	0	0	6
GAGTCTAAGTGATGGC.1	2.19722	1.09861	0	0	0	0	6
GAGTTGTTCTCTGACC.1	1.38629	1.09861	0	0	0	0	6
GATCGTACACGCTGCA.1	2.07944	1.09861	0	0	0	0	6
GCAACATGTATCACGT.1	1.60944	1.09861	0	0	0	0	6
GCATTAGCACTACACA.1	1.38629	0.693147	0	0	0	0	6
GCCCAGAAGGCCACTC.1	2.30259	1.09861	0	0	0	0	6
GCCCAGATCCCAACTC.1	1.60944	1.09861	0	0	0	0	6
GCGAGAAAGGCTAAAT.1	1.38629	1.09861	0	0	0	0	6
GCGGATCTCCCATAGA.1	1.94591	1.79176	0	0	0	0	6
GCTACAATCCTCGCAT.1	2.19722	1.09861	0	0	0	0	6
GCTACCTCACTGGCCA.1	1.38629	1.09861	0	0	0	0	6
GCTGGGTAGGGCAACT.1	1.38629	0.693147	0	0	0	0	6
GCTTTCGGTGTAGTGG.1	1.38629	1.09861	0	0	0	0	6
GGAGGTATCCGAAGGA.1	1.38629	0.693147	0	0	0	0	6
GGGACTCCAGCGTATT.1	1.60944	1.09861	0	0	0	0	6
GGGACTCTCGGTCATA.1	1.60944	1.09861	0	0	0	0	6
GGGCGTTGTCGATTTG.1	1.09861	1.38629	0	0	0	0	0
GGGCTCATCTCCCAAC.1	1.60944	1.09861	0	0	0	0	6
GGGTATTAGAGTCTGG.1	1.38629	1.09861	0	0	0	0	6
GGGTCTGCACACGTGC.1	1.60944	1.09861	0	0	0	0	6
GGTAGAGCACTCGATA.1	1.79176	0.693147	0	0	0	0	3
GGTCACGGTTGCTTGA.1	1.38629	1.79176	0	0	0	0	6
GTAGTACAGAGTGTGC.1	1.60944	1.09861	0	0	0	0	6
GTCAAACCATGACTTG.1	1.60944	1.09861	0	0	0	0	6
GTCAGCGGTATGCGTT.1	2.07944	0.693147	0	0	0	0	3
GTCGTTCCACGGTCTG.1	1.38629	1.09861	0	0	0	0	6
GTGCTTCCAACTTGGT.1	2.19722	1.09861	0	0	0	0	6
GTGGCGTAGCTAGAAT.1	2.89037	0.693147	0	0	0	0	6
GTGTGGCAGGTAGGCT.1	1.94591	0.693147	0	0	0	0	1
GTTCTATTCCTTATCA.1	2.70805	0.693147	0	0	0	0	1
GTTGCGGTCGCATGAT.1	1.60944	1.09861	0	0	0	0	6
GTTGCTCCACCTCTGT.1	1.60944	1.09861	0	0	0	0	6
GTTGTAGTCCTCACTG.1	1.38629	1.09861	0	0	0	0	3
GTTGTCCTCGTCCATC.1	2.07944	0.693147	0	0	0	0	6
TAACACGGTCTTTATC.1	0.693147	0	0	0	0.693147	0.693147	6
TAACCAGGTGCCGTTG.1	1.60944	1.94591	0	0	0	0	6
TAACGACCATAGAGGC.1	1.38629	0.693147	0	0	0	0	6
TAAGCCATCGGCACTG.1	1.79176	1.79176	0	0	0	0	5
TAATCTCTCACATACG.1	2.07944	1.09861	0	0	0	0	6
TAATTCCAGCGATTCT.1	1.38629	1.60944	0	0	0	0	6
TACACCCCAACCTATG.1	2.48491	0.693147	0	0	0	0	6
TACAGGTCATTGTGCA.1	1.38629	1.09861	0	0	0	0	6
TACAGGTTCATAAGGA.1	1.60944	2.48491	0	0	0	0	6
TACCGGGTCGAACCAT.1	1.09861	1.60944	0	0	0	0	6
TACTTGTGTCTACAAC.1	1.38629	0.693147	0	0	0	0	6
TATTTCGGTCGAAACG.1	1.38629	0.693147	0	0	0	0	6
TCACAAGCACGTTGGC.1	2.3979	1.09861	0	0	0	0	6
TCACACCAGACGACTG.1	2.3979	2.07944	0	0	1.38629	0	6
TCAGGGCTCCCGAGGT.1	1.60944	0	0	0	0	0	5
TCAGTGACAGCTACAT.1	1.38629	0.693147	0	0	0	0	6
TCATACTAGTGCACAG.1	1.60944	1.09861	0	0	0	0	6
TCATATCAGGATCACG.1	2.07944	1.79176	0	0	0	0	6
TCATGGACAAGCACAG.1	2.30259	1.09861	0	0	0	0	6
TCCACCATCCGCTGTT.1	1.38629	0.693147	0	0	0	0	6
TCCCACACATGGCACC.1	1.60944	2.07944	0	0	0	0	6
TCCGTGTTCACCGACG.1	1.38629	1.60944	0	0	0	0	6
TCCTGCAAGGCTAGCA.1	1.38629	0.693147	0	0	0	0	6
TCCTGCATCCGATTAG.1	1.38629	1.09861	0	0	0	0	3
TCGCACTCAGTCTACA.1	2.30259	0.693147	0	0	0	0	0
TCGCACTGTCGTGCCA.1	1.94591	0.693147	0	0	0	0	6
TCGCAGGTCATCCTAT.1	1.38629	1.09861	0	0	0	0	6
TCTACATTCCTATGGA.1	1.38629	1.09861	0	0	0	0	6
TCTATCACACACCGAC.1	1.38629	1.09861	0	0	0	0	6
TGAACGTGTGGTCTGC.1	1.38629	1.79176	0	0	0	0	6
TGACTCCAGTAGGATT.1	1.60944	1.09861	0	0	0	0	6
TGACTCCCAGTGCCTG.1	0.693147	0.693147	0	0	0	0	6
TGCATGAGTTATGACC.1	1.38629	0.693147	0	0	0	0	6
TGCTCGTGTTTAAGGA.1	1.38629	1.09861	0	0	1.60944	0	6
TGCTGAAGTACACGCC.1	1.38629	2.48491	0	0	0	0	6
TGGATCATCCGTCACT.1	2.48491	2.77259	0	0	0	0	6
TGGGCGTTCAGCCTCT.1	1.60944	2.48491	0	0	0	0	6
TGGTACAAGGCAGTCA.1	1.09861	1.38629	0	0	0	0	6
TGGTGATGTTGGTAGG.1	1.60944	1.94591	0	0	0	0	6
TGGTGATTCTAAGCGT.1	2.07944	0.693147	0	0	0	0	6
TGTAAGCGTGTCCATA.1	1.60944	1.09861	0	0	0	0	3
TGTGCGGCAGCGTACC.1	1.60944	1.09861	0	0	0	0	6
TGTTCCGAGAAGTGTT.1	1.60944	1.09861	0	0	0	0	6
TGTTCCGGTGAATTAG.1	1.38629	1.09861	0	0	0	0	6
TTAATCCTCTACGGGC.1	2.07944	0.693147	0	0	0	0	6
TTACCATAGGAGAGTA.1	1.38629	1.09861	0	0	0	0	6
TTACTGTCAGCGATTT.1	1.94591	0.693147	0	0	0	0	6
TTAGGGTAGTCGGGAT.1	0.693147	0.693147	0	0	0	0	5
TTCAGGATCATTGTTC.1	1.38629	2.07944	0	0	0	0	6
TTCCAATCAGAACGCA.1	1.94591	0.693147	0	0	0	0	6
TTCGCTGCAAGTGGTG.1	1.60944	1.09861	0	0	0	0	6
TTGCCTGAGGTCCTGC.1	1.60944	2.07944	0	0	0	0	6
TTGCCTGTCGGTCACG.1	1.79176	1.60944	0	0	0	0	6
TTGGTTTTCAATCCGA.1	1.60944	1.09861	0	0	0	0	6
TTGTTGTCAAGACCGA.1	1.38629	1.09861	0	0	0	0	6
TTTACTGCAGGGCTTC.1	1.60944	1.09861	0	0	0	0	6
AAACGCTGTGGTAATA.1	1.38629	1.94591	0	0	0	0	1
AAAGGTAGTAGCTGTT.1	2.3979	1.38629	0	0	0	0	1
AAGATAGGTTCAGCGC.1	1.09861	1.94591	0	0	0	0	1
AAGGTAATCTTACGTT.1	2.07944	0.693147	0	0	0	0	1
AATAGAGGTAGAAACT.1	1.38629	1.94591	0	0	1.09861	0	1
AATCGACAGCTTGTGT.1	1.38629	1.60944	0	0	0	0	1
AATTCCTTCTGGGAGA.1	1.94591	1.38629	0	0	0	0	1
ACAGAAACAACCTAAC.1	1.38629	1.79176	0	0	0	0	1
ACATCCCGTTCGGTCG.1	1.38629	1.09861	0	0	0	0	6
ACCCAAAGTAATTAGG.1	1.09861	0.693147	0	0	0	0	1
ACCCTTGGTCGGATTT.1	1.79176	1.94591	0	0	0	0	1
ACCGTTCCACCGTGAC.1	1.60944	1.38629	0	0	0	0	1
ACGATCATCTCATTTG.1	1.38629	1.60944	0	0	0	0	1
ACGTAACGTGTCTAAC.1	1.38629	0.693147	0	0	0	0	1
ACGTCCTGTGTTTCTT.1	1.38629	1.09861	0	0	0	0	1
ACTTTCAAGGTAAGAG.1	1.94591	0.693147	0	0	0	0	1
AGACAGGCATCGGTTA.1	1.38629	1.79176	0	0	0	0	1
AGACTCAGTGGATCGA.1	2.07944	1.38629	0	0	0	0	1
AGGATCTGTTGGGCCT.1	1.09861	0.693147	0	0	0	0	1
AGGCCACGTCCAATCA.1	1.38629	1.09861	0	0	0	0	1
AGGGTTTAGTAGAGTT.1	2.07944	1.79176	0	0	0	0	1
AGGTGTTTCAACTACG.1	1.79176	1.09861	0	0	0.693147	0	1
AGTACTGTCTTTCAGT.1	2.07944	1.09861	0	0	0	0	3
AGTGTTGGTTCAAGTC.1	2.07944	1.79176	0	0	0	0	1
ATCACAGAGCATGATA.1	2.30259	1.60944	0	0	0	0	1
ATCGTAGGTCAAAGTA.1	1.79176	1.94591	0	0	0	0	2
ATCTTCATCAGACCGC.1	2.70805	0.693147	0	0	0	0	1
ATGCATGTCTGCCTGT.1	1.94591	1.60944	0	0	0	0	1
ATGCATGTCTTGGGCG.1	2.19722	1.09861	0	0	0	0	1
ATGGTTGTCGGTAAGG.1	3.09104	2.63906	0	0	0	0	3
ATTACTCGTCGCATGC.1	2.07944	0.693147	0	0	0	0	1
ATTTCACGTATTTCGG.1	1.38629	0.693147	0	0	0	0	1
CAATTTCAGGTCATTC.1	1.09861	1.60944	0	0	0	0	1
CACTAAGGTACAACGG.1	1.09861	0.693147	0	0	0	0	1
CACTGAAGTCATCGCG.1	1.09861	0.693147	0	0	0	0	1
CACTGGGAGTAGGATT.1	2.19722	1.09861	0	0	0	0	1
CAGCGTGGTGAGACGT.1	1.60944	1.09861	0	0	0	0	1
CAGGCCACATTGACAC.1	1.94591	1.38629	0	0	0	0	1
CATAAGCCATTGACCA.1	1.79176	0	0	0	0	0	1
CATCCGTGTGTGCCTG.1	1.79176	0.693147	0	0	0	0	1
CATTGAGAGTGGACGT.1	1.09861	1.60944	0	0	0	0	1
CATTTCAAGGGTTGCA.1	1.09861	0.693147	0	0	0	0	1
CCAATGACAGCTACAT.1	1.38629	0.693147	0	0	0	0	1
CCAATTTCATCTCCCA.1	1.60944	1.09861	0	0	0	0	2
CCCATTGAGTTGGCGA.1	1.09861	1.38629	0	0	0	0	1
CCCGGAACAACTACGT.1	1.38629	0.693147	0	0	0	0	6
CCGCAAGCATGGGCAA.1	2.30259	2.48491	0	0	0.693147	0	1
CCGTAGGTCGTACACA.1	1.09861	1.60944	0	0	0	0	1
CCGTTCACAGTTGCGC.1	1.79176	0.693147	0	0	0	0	1
CCTCATGGTCAACATC.1	1.09861	1.60944	0	0	0	0	1
CCTGTTGCACTTCCTG.1	1.09861	1.38629	0	0	0	0	1
CGAGGAAGTGCATCTA.1	2.07944	1.09861	0	0	0	0	1
CGCATGGCACACCTTC.1	1.38629	0.693147	0	0	0	0	1
CGTGATACAGCTATTG.1	1.60944	1.09861	0	0	0	0	1
CTACATTAGGCTTAAA.1	1.60944	0.693147	0	0	0	0	1
CTACTATCATAATCGC.1	1.94591	0.693147	0	0	0	0	1
CTATCCGGTCGTACAT.1	1.60944	0.693147	0	0	0	0	1
CTATCTACACACCGCA.1	1.79176	0.693147	0	0	0	0	1
CTCAAGATCAACCTCC.1	1.38629	1.09861	0	0	0	0	1
CTCATTAAGACTCGAG.1	1.38629	1.79176	0	0	0	0	1
CTCCCAAGTTAGAAGT.1	2.19722	1.94591	0	0	0	0	6
CTCCCTCGTTGCAACT.1	2.3979	0.693147	0	0	0	0	6
CTCGAGGAGTTCCTGA.1	1.38629	1.60944	0	0	0	0	1
CTGAGCGTCCGGACTG.1	2.19722	1.09861	0	0	0	0	1
CTGCAGGGTCGCAGTC.1	2.30259	1.38629	0	0	0	0	1
CTGCCTAAGTTCCAGT.1	2.19722	1.09861	0	0	0	0	6
CTGCTCAGTGCTCGTG.1	1.79176	0.693147	0	0	0	0	1
CTGGACGCATGACGGA.1	1.09861	0.693147	0	0	1.60944	0	1
CTGTAGAAGTTGTCGT.1	1.38629	1.09861	0	0	0	0	1
CTGTGAATCGCCAGTG.1	2.70805	1.79176	0	0	0	0	1
CTTCAATGTATCGAGG.1	2.19722	2.30259	0	0	0	0	2
CTTCCTTCACTGTGTA.1	1.38629	1.09861	0	0	0	0	2
GAATCGTCAACTCGTA.1	2.30259	2.3979	0	0	0	0	1
GACCCAGGTGCAACAG.1	1.09861	0.693147	0	0	0	0	2
GACGTTACAAGGTTGG.1	2.77259	1.38629	0	0	0	0	1
GACTCTCTCCAGCCTT.1	2.3979	1.94591	0	0	0	0	1
GACTTCCAGGTTAAAC.1	1.60944	0.693147	0	0	0	0	1
GAGACTTAGCCGTTGC.1	1.38629	1.79176	0	0	0	0	2
GAGTGAGCACTCTAGA.1	1.38629	0.693147	0	0	0	0	1
GATCCCTAGAAGTGTT.1	1.38629	0.693147	0	0	0	0	1
GATCCCTAGAGATGCC.1	1.09861	0.693147	0	0	0	0	1
GATGCTAGTAGTCGGA.1	1.09861	1.38629	0	0	0	0	1
GATTCTTAGATTACCC.1	2.48491	1.94591	0	0	0	0	1
GCAACATAGTGCTACT.1	0.693147	1.79176	0	0	0	0	1
GCCCAGAAGGAACGTC.1	1.38629	1.79176	0	0	0	0	2
GCCGATGCAACCACAT.1	1.79176	1.79176	0	0	0	0	1
GCCGATGTCATTCATC.1	1.79176	0.693147	0	0	0	0	1
GCGATCGTCAACACGT.1	1.94591	1.38629	0	0	0	0	1
GCTCAAATCTGCTAGA.1	1.79176	1.09861	0	0	0	0	1
GCTTTCGGTAATTGGA.1	1.60944	2.30259	0	0	0	0	1
GGAGAACTCAAGTTGC.1	1.94591	1.38629	0	0	0	0	1
GGAGGATAGGCCCGTT.1	1.38629	1.09861	0	0	0	0	1
GGGACAATCTTAATCC.1	1.38629	1.60944	0	0	0	0	2
GGGTATTAGGAGAGTA.1	1.79176	0.693147	0	0	0	0	1
GGTAACTAGATAGCAT.1	1.94591	2.07944	0	0	0	0	1
GGTGATTTCGCCGATG.1	1.60944	1.94591	0	0	0	0	6
GGTTCTCCACGGCACT.1	1.09861	1.60944	0	0	0	0	1
GGTTGTACATGTTCAG.1	2.70805	0.693147	0	0	0	0	1
GTAACCAAGCACAAAT.1	1.79176	1.79176	0	0	0	0	1
GTAAGTCAGACACACG.1	1.60944	1.38629	0	0	0	0	1
GTAATCGCAGGACTAG.1	2.3979	1.09861	0	0	0	0	1
GTAGAAACACTTGTCC.1	1.38629	2.07944	0	0	0	0	1
GTAGAGGCAAATGCTC.1	2.30259	1.09861	0	0	0	0	1
GTAGAGGTCTGTAACG.1	2.63906	0.693147	0	0	0	0	1
GTATTGGCACCCTGTT.1	1.09861	1.79176	0	0	1.09861	0	1
GTCAGCGGTAGTCGTT.1	2.19722	0.693147	0	0	0	0	1
GTCGAATTCGACGATT.1	1.60944	1.09861	0	0	0	0	1
GTGCTGGAGTCATACC.1	1.09861	1.60944	0	0	0	0	1
GTGCTTCGTGAGAACC.1	1.60944	1.09861	0	0	0	0	6
GTGGTTAGTTGCCGAC.1	1.38629	0.693147	0	0	0	0	1
GTTAGACGTTCTTCAT.1	1.38629	1.09861	0	0	0	0	1
GTTAGTGCACTACGGC.1	1.94591	0.693147	0	0	1.38629	0	1
GTTCATTTCTTAGTTC.1	2.19722	2.30259	0	0	0	1.60944	1
GTTGTCCGTGGTAACG.1	2.63906	1.60944	0	0	0	0	1
GTTGTGAAGTTGGAGC.1	1.38629	1.09861	0	0	0	0	1
TAACGACCAATCGTCA.1	1.38629	0.693147	0	0	0	0	1
TACAACGGTCGAACAG.1	1.79176	1.94591	0	0	0	0	1
TACAGGTTCAATGTCG.1	2.07944	1.79176	0	0	0	0	1
TACGCTCCAGTAGTGG.1	1.60944	1.09861	0	0	0	0	6
TAGTGCATCGCATGAT.1	2.19722	0.693147	0	0	0	0	1
TCAGGTAGTCTGTGGC.1	1.60944	1.38629	0	0	0	0	1
TCAGTCCAGCATCCTA.1	1.09861	1.38629	0	0	0	0	5
TCAGTGAGTTTGAAAG.1	2.07944	1.79176	0	0	0	0	1
TCAGTGAGTTTGGCTA.1	1.79176	1.60944	0	0	0	0	1
TCATACTTCACTGAAC.1	1.60944	2.70805	0	0	0	0	2
TCATTTGTCTTAGTTC.1	2.3979	0.693147	0	0	0	0	1
TCCCACATCATCACAG.1	1.09861	1.38629	0	0	0	0	6
TCCGTGTCAACTGAAA.1	2.07944	1.79176	0	0	0	0	1
TCCTGCACACCGCTAG.1	1.38629	2.07944	0	0	0	0	1
TCGAACAGTCTGCATA.1	1.79176	1.94591	0	0	0	0	1
TCGTAGACATGACTCA.1	2.07944	1.09861	0	0	0	0	1
TCGTGCTAGCCATTTG.1	1.38629	0.693147	0	0	1.38629	0	1
TCTACATCAGCCTATA.1	2.07944	1.79176	0	0	0	0	2
TCTTAGTAGGATTACA.1	2.30259	0.693147	0	0	1.38629	0	1
TCTTGCGCAACCAATC.1	2.3979	1.09861	0	0	0	0	5
TGAATGCGTACAGAGC.1	1.09861	1.60944	0	0	0	0	1
TGAGCGCTCCAAACCA.1	2.3979	0.693147	0	0	0	0	1
TGAGGAGCAGCGTGCT.1	1.94591	0.693147	0	0	0	0	1
TGCTTCGTCCGTAGTA.1	1.09861	1.60944	0	0	0	0	1
TGGATGTTCAAGTTGC.1	1.38629	1.09861	0	0	0	0	1
TGGGTTATCGACGAGA.1	1.60944	1.94591	0	0	0	0	1
TGGTAGTTCAAGATAG.1	2.19722	0.693147	0	0	0	0	1
TGTGAGTCATGAGGGT.1	1.79176	2.30259	0	0	0	0	1
TGTTCCGCACTATCGA.1	1.79176	1.09861	0	0	0	0	1
TTATTGCGTATCTTCT.1	1.38629	2.07944	0	0	0	0	1
TTCAATCGTACTCCGG.1	1.79176	0.693147	0	0	0	0	1
TTCATTGCAAGCTCTA.1	1.09861	1.38629	0	0	1.09861	0	1
TTCCTTCTCGTTACCC.1	1.94591	0.693147	0	0	1.09861	0	1
TTGACCCTCCCTCTCC.1	0.693147	1.09861	0	0	0	0	1
TTGATGGGTACTCAAC.1	2.30259	1.38629	0	0	0	0	1
TTGCATTAGCTTTCCC.1	1.38629	1.79176	0	0	0	0	1
TTGCTGCTCGCAACAT.1	2.19722	1.38629	0	0	0	0	1
TTGTTTGGTGAGACGT.1	1.38629	1.09861	0	0	0	0	1
TTCTCTCAGTTGGCTT.1	1.94591	1.38629	0	0	0	0	0
AAGCGTTCATAAGATG.1	2.07944	0.693147	0	0	0	0	1
AATAGAGGTTGCTGAT.1	1.60944	1.09861	0	0	0	0	6
ACAACCAGTTCCAAAC.1	1.60944	1.94591	0	0	0	0	6
GACGTTAGTAACGGTG.1	1.38629	0.693147	0	0	1.38629	0	1
GAGTCTACAGGGTCTC.1	2.19722	1.94591	0	0	0	0	6
TAAGCACCAGTAACCT.1	2.30259	1.09861	0	0	0	0	2
TCGGTCTGTATGTCAC.1	2.3979	2.07944	0	0	0	0	1
TGATCTTCATGTACGT.1	2.63906	1.09861	0	0	0	0	6
ATGCGATCACCGTCGA.1	1.38629	0	0	0	0	0	4
TAACCAGGTAGACACG.1	2.07944	0.693147	0	0	0	0	4
AAACCCATCCATCAGA.1	1.94591	2.3979	0	0	0	0	3
AAAGAACGTGACAGGT.1	1.38629	1.09861	0	0	0	0	3
AAAGGGCGTTCCCACT.1	2.3979	1.09861	0	0	0	0	3
AAAGGTAAGGGATGTC.1	1.38629	0.693147	0	0	0	0	3
AAATGGAAGGTGCCAA.1	0.693147	1.09861	0	0	0	0	3
AACCATGAGAACTGAT.1	0	1.38629	0	0	0	0	3
AACCATGAGGTCTTTG.1	2.07944	1.60944	0	0	0.693147	0	3
AACCCAAAGAGCAAGA.1	1.79176	1.60944	0	0	0	0	3
AACGAAAGTCCGTACG.1	2.83321	0	0	0	0	0	3
AACGTCACAACAGATA.1	1.60944	0.693147	0	0	0	0	3
AAGACAATCTAGACCA.1	1.38629	0	0	0	0	0	3
AATTCCTTCGTTCGCT.1	1.60944	0.693147	0	0	0	0	3
ACACAGTCAGCGACAA.1	1.09861	0	0	0	0	0	3
ACAGAAAAGCTAGCCC.1	1.60944	0	0	0	0	0	3
ACCATTTAGGTGGGTT.1	2.07944	0.693147	0	0	0	0	3
ACGGTCGCAGCCATTA.1	1.79176	0	0	0	0	0	3
ACGTAGTAGACTCTAC.1	1.38629	0	0	0	0	0	3
ACTATCTGTCGAAGCA.1	1.94591	0	0	0	0	0	3
ACTTTGTCATCGTGCG.1	2.07944	0	0	0	0	0	3
AGAACCTTCCCAAGTA.1	3.68888	1.09861	0	0	0	0	2
AGACTCAGTGAGATCG.1	1.09861	0	0	0	0	0	3
AGATGCTCACACTTAG.1	1.38629	0.693147	0	0	0	0	3
AGCGTCGTCATTACCT.1	1.09861	0.693147	0	0	0	0	3
AGCTACAGTTGGAGGT.1	1.60944	0	0	0	0	0	4
AGGAAATGTTTGACAC.1	1.60944	0	0	0	0	0	3
AGGATCTAGGTGCCAA.1	2.19722	0.693147	0	0	0	0	2
AGGCCACCACGACAGA.1	1.60944	0	0	0	1.09861	0	3
AGGGTCCCATGGGAAC.1	1.38629	1.38629	0	0	0	0	3
AGGGTGATCTGGACTA.1	2.07944	1.09861	0	0	0	0	3
AGTCACACAGAAATTG.1	1.94591	0.693147	0	0	0	0	3
AGTCATGTCAGCTGTA.1	1.94591	0	0	0	0	0	3
AGTGATCTCCACAAGT.1	2.07944	1.60944	0	0	0	0	3
AGTGCCGTCGTCACCT.1	1.60944	1.09861	0	0	0.693147	0	3
ATAGACCTCGCTGACG.1	1.79176	0	0	0	0	0	3
ATAGGCTTCGCACGAC.1	2.30259	0	0	0	0	0	3
ATCCCTGTCCGTTGGG.1	1.60944	0	0	0	0.693147	0	3
ATCCGTCGTATCCCAA.1	1.94591	2.07944	0	0	0	0	3
ATCGTAGTCACCTGGG.1	1.94591	0	0	0	0	0	3
ATGCCTCTCGGCTTCT.1	2.19722	1.38629	0	0	0	0	3
[truncated: 3,548 more rows]

## Sheet: Fig. 6C
gene_Symble	Pearson R
EZH2	0.756536
SOX2	0.75022
PEG10	0.727106
GGH	0.713538
SCG3	0.710896
ASF1B	0.699111
HES6	0.692538
ASCL1	0.680571
ETS2	0.675491
STMN1	0.671705
SCGN	0.667975
IVNS1ABP	0.660657
PLP2	0.655052
CEP152	0.65229
TCF19	0.650951
KCNH5	0.650679
LAPTM4B	0.645368
SCG2	0.642258
RTN2	0.640423
QPCT	0.639748
WFDC2	0.638555
PAM	0.627057
NARF	0.626946
RASD1	0.623113
PCLO	0.621532
TMX4	0.620935
ATCAY	0.619534
HMGN2	0.619183
DDX39A	0.616683
RNASEH2A	0.595118
NEB	0.591316
DPYSL5	0.588531
DMWD	0.585797
AMIGO2	0.585673
MFSD11	0.584726
CHGA	0.575288
SLC1A5	0.573383
IGFBP2	0.560812
SYT4	0.559427
TP53I3	0.558848
KHSRP	0.556267
GNAO1	0.552841
TUBA1A	0.546592
CNKSR3	0.544199
CARHSP1	0.540305
LCN15	0.539321
RGS16	0.530063
CAMK2B	0.527834
PDK4	0.521396
DUT	0.521232
CHGB	0.518336
GSE1	0.505954
SAAL1	0.501378
AUTS2	0.499675
CPE	0.498531
FABP5	0.494204
SERGEF	0.492849
SHOX2	0.484363
MEST	0.478116
TFF3	0.47441
LINC00867	0.47281
SCRN1	0.47162
RALYL	0.471574
VSIG8	0.464082
MYBL2	0.46225
FAM19A1	0.45549
RBP1	0.452844
DAPL1	0.450543
SDR16C5	0.44967
DLX5	0.44852
PCSK1N	0.444805
BTG3	0.44237
DUSP8	0.442207
PRKAR1A	0.441978
ACTN4	0.433622
CHD4	0.433048
CYSTM1	0.423433
CADM2	0.417284
DNAJC12	0.416427
VGF	0.415178
CHL1	0.412685
DSP	0.40881
C1QL1	0.401368
AKT2	0.398578
S100A13	0.396959
SEZ6L2	0.387787
HSPA1A	0.379795
CRABP1	0.377003
RFK	0.37509
MGLL	0.368103
LPCAT1	0.367565
NFATC4	0.364681
S100A6	0.362399
PGF	0.356437
NCOA7	0.351223
HMGA1	0.350657
DCX	0.350387
CABP7	0.348987
ACTL6A	0.348082
MAP1LC3A	0.347291
SPINT1	0.347206
NAV1	0.338459
SOX4	0.337168
ELAVL2	0.333998
HLA-A	0.332489
CALML3	0.33065
DNAJC9	0.330313
CGA	0.327942
ASPSCR1	0.326299
ATP6AP1	0.32602
PFKFB2	0.319832
ASPH	0.31574
SMOC2	0.314878
OGFOD3	0.313591
DHFR	0.312994
H3F3B	0.303715
AGT	0.303661
GRAMD1A	0.303508
TMEM80	0.302925
VTN	0.301558
PDXK	0.300983
VKORC1	0.297161
MOCS2	0.294233
TAGLN2	0.293052
ODF2L	0.292606
GAPDH	0.291755
TCF3	0.288329
MGAT5	0.283832
TFF1	0.281338
MAP4K4	0.27935
KIAA0101	0.276705
EIF4EBP1	0.273826
TMEM30B	0.273068
NFKBIL1	0.270925
ABHD5	0.269831
CNOT7	0.268942
CHRAC1	0.266478
HNRNPA1	0.257582
KLK12	0.257151
SLC27A5	0.251258
MAOB	0.246908
EIF1	0.24624
ACTB	0.24244
H3F3A	0.24207
NKD2	0.236913
PTMA	0.23609
IL27	0.234922
NGFRAP1	0.234835
GJC1	0.232661
CHCHD2	0.230817
CHCHD10	0.223826
C6orf15	0.223712
MEX3A	0.22257
CRELD2	0.2209
NOTUM	0.216014
DDAH2	0.215916
ACTN1	0.215416
MAPKAPK5-AS1	0.214572
LANCL2	0.211402
FGF3	0.210976
FTH1	0.210328
PSMF1	0.210157
MFAP2	0.208656
HNRNPAB	0.208262
SDF2L1	0.208182
CRIP1	0.203822
OTUB1	0.203246
KITLG	0.202811
TMSB4X	0.20257
ABHD12B	0.201088
TFF2	0.197606
PRKDC	0.194174
HSPB1	0.193766
UNCX	0.19287
SPATS2L	0.190841
FOXJ1	0.190728
CD8B	0.182393
PRSS56	0.181875
FGF19	0.181771
FOXQ1	0.17427
PPP1R14B	0.170588
BMP4	0.169482
KRT23	0.168049
UBA52	0.161933
SERF2	0.161506
CBX1	0.161261
NELL2	0.160137
FAM188A	0.15939
CRABP2	0.158329
KDM6B	0.157562
CNFN	0.157122
KCNMB4	0.152705
MT4	0.152656
SFN	0.152254
CTSD	0.151408
PPIA	0.150473
GABARAPL2	0.15032
LHX1	0.147294
MUCL1	0.145198
TNRC6A	0.143759
IFI6	0.143534
PPDPF	0.143415
ATP5E	0.136593
MARCKSL1	0.136052
HLA-C	0.135733
TMSB10	0.134915
TCF4	0.130863
FTL	0.128918
TMED10	0.126157
AGR3	0.125309
ORMDL3	0.124431
SDC1	0.123411
KCNQ1OT1	0.122193
MAPKAPK2	0.119192
ANKRD37	0.117286
LGALS3	0.116059
FCGRT	0.112841
CST1	0.109822
CMSS1	0.106542
S100A3	0.105779
IFT43	0.101363
NR2F6	0.097778
IP6K2	0.0961779
CHCHD7	0.0942634
FARSB	0.0913346
PSMB9	0.087049
NET1	0.0869853
NDUFAF6	0.086649
RGS19	0.0864949
MANF	0.0858611
HLA-B	0.0837301
TRABD	0.0810975
GJA1	0.0791748
H1F0	0.076579
MYL6	0.0742598
PCCA	0.0741695
IFI27	0.0717619
FRA10AC1	0.0715451
SNRPN	0.0701642
PTRHD1	0.0685879
MDK	0.0669852
AZIN1	0.0648809
MAP2K6	0.0641759
VPS35	0.0639226
CYB5B	0.063476
HSP90AA1	0.0633449
CSRP2	0.0575599
NR4A1	0.0509136
MSRB2	0.0432042
APCDD1	0.041702
ISG15	0.0414127
C20orf85	0.03683
PRR15	0.034848
KIAA1549	0.0327185
COX7C	0.031311
SLC9A3R2	0.0307894
RAP1GAP	0.027775
CAVIN2	0.0272691
HSPA4	0.0248564
HES4	0.0241341
MB	0.021905
BAG3	0.0215027
EGFL7	0.0209272
KCNMA1	0.0167644
CISD3	0.0164955
MSX2	0.0151268
MS4A15	0.0148773
AGR2	0.014875
TLE1	0.0113039
ACTG1	0.0111698
ABHD2	0.0105497
UBE2H	0.00577942
BST2	0.00443422
MALAT1	0.00417878
TPD52	0.000837098
CERS4	-0.004401
CTBP1	-0.00582663
POLD2	-0.0126484
MCL1	-0.0149168
APOL4	-0.0184209
FAM84A	-0.0204722
NINJ1	-0.0219208
GNB2L1	-0.0240414
PDLIM2	-0.0274984
NUPR1	-0.0347665
CTSZ	-0.0354352
TMA7	-0.0367152
FAM43A	-0.0381347
NDUFAF3	-0.0437952
TRDC	-0.0446248
TPT1	-0.0547588
EEF1A1	-0.0614446
RAB5A	-0.0620427
STRA13	-0.0668752
FAU	-0.0687002
PCBD1	-0.069647
B2M	-0.0703984
PPFIA2	-0.0789035
MYL5	-0.0819756
PRDM1	-0.0823649
TSEN15	-0.0853339
RHOB	-0.0855267
PRAC1	-0.0865343
ALCAM	-0.095211
DNPH1	-0.0985254
EIF2S3	-0.100217
MSMB	-0.105818
CCDC50	-0.109987
CHSY1	-0.110382
SLC12A2	-0.11131
IRF6	-0.111446
OR51E1	-0.112216
IGF1	-0.112582
NEAT1	-0.113495
IGHG3	-0.114828
RGS10	-0.116333
LRRC26	-0.118554
TRPM4	-0.128122
C9orf152	-0.130003
KIAA1143	-0.154422
SELENOM	-0.160391
GRINA	-0.162439
NFIX	-0.163605
METRN	-0.166535
IMPAD1	-0.168567
HOPX	-0.171862
RAMP1	-0.174786
ODC1	-0.17631
IGHM	-0.187567
VMP1	-0.19756
NACA	-0.221186
PYCR1	-0.236119
NR2F2	-0.250054
GREB1	-0.319094
TRIB1	-0.325586

## Sheet: Supplementary Figure 2d
Epithelia	endo	fibro	myofibro	T cell	B cells	mast	myeloid
0.547774	0.133793	-0.04852	-0.12247	0.104498	0.01612	-0.06428	-0.0082
0.215499	-0.12893	0.072826	-0.04269	0.285694	-0.02499	-0.01346	-0.08684
0.510929	-0.10194	-0.03913	-0.16079	-0.08158	0.095965	-0.04307	-0.03875
0.560322	-0.11141	0.070768	-0.00191	-0.11484	0.017323	-0.07067	0.18543
0.323946	-0.06495	-0.10928	-0.07568	-0.05123	0.262518	0.024134	0.140892
0.52061	-0.19153	-0.1159	-0.16558	-0.05828	0.059293	-0.12636	0.016215
0.586841	-0.20977	-0.12358	-0.12192	-0.07385	0.209537	-0.00829	-0.07726
0.46655	-0.07499	-0.0649	0.164372	-0.06021	0.127907	-0.01246	0.095498
0.421252	-0.12119	-0.05781	-0.15874	-0.10718	-0.03353	-0.08762	0.005762
0.520459	-0.14467	-0.12263	-0.0418	-0.10146	-0.03432	-0.10882	0.155111
0.786443	-0.19895	-0.09566	0.022774	-0.09824	-0.05083	-0.08441	0.022088
0.421624	-0.10712	0.040461	-0.1086	-0.04627	-0.00832	-0.07326	0.119427
0.487768	-0.13197	-0.09771	-0.08873	-0.13796	-0.04051	0.03857	-0.03877
0.581694	-0.15646	-0.09163	-0.09478	-0.06026	-0.08634	-0.07784	-0.01462
0.352892	-0.11422	-0.02376	-0.132	-0.09628	-0.1149	-0.04825	-0.02463
0.397426	-0.04842	0.062774	-0.0932	-0.03919	-0.07968	-0.04017	0.070625
0.618494	-0.02064	-0.087	-0.09933	-0.08939	-0.0227	0.195514	0.114815
0.404103	-0.10319	-0.08212	-0.00645	-0.02074	0.009846	0.082578	-0.08631
0.593076	-0.20264	-0.13167	-0.09865	-0.18038	0.033694	-0.09732	0.042103
0.565102	-0.10161	-0.12463	-0.16666	-0.10808	-0.00646	0.076074	0.005625
0.769892	-0.05955	-0.11418	-0.07247	0.019904	-0.02574	-0.0608	0.295036
0.656554	-0.13174	-0.13021	0.036526	-0.09484	-0.10005	-0.06704	-0.10427
0.360564	-0.02111	-0.06301	-0.06782	-0.09129	-0.01562	-0.10368	-0.12918
0.706972	-0.12313	-0.17033	-0.01131	-0.04389	-0.06458	-0.05386	-0.08657
0.541833	-0.13738	-0.10049	-0.20554	-0.0847	-0.04755	-0.09375	-0.07126
0.35578	-0.1565	-0.05944	-0.24864	0.040815	-0.06677	-0.01219	-0.08779
0.315883	-0.03086	-0.11447	-0.16159	-0.11556	0.036446	0.059039	-0.06531
0.490529	-0.13285	-0.16944	-0.05513	-0.12866	-0.02721	0.10695	-0.09154
0.540886	-0.13977	-0.11533	-0.04177	-0.03367	-0.06863	-0.09447	-0.0263
0.465352	-0.01543	-0.09374	-0.1814	-0.07059	-0.03837	0.0146	0.014634
0.503781	-0.2246	-0.11821	-0.14179	-0.13314	-0.04218	-0.07443	0.036119
0.602443	-0.08007	-0.14369	-0.1263	-0.03668	-0.00621	0.115069	-0.09601
0.396703	-0.19237	-0.06676	-0.11298	-0.0169	0.004382	0.060929	-0.1234
0.223629	-0.13316	-0.11059	-0.10901	-0.03855	0.023617	0.012137	-0.04708
0.592211	-0.14753	-0.03518	-0.10351	-0.14101	0.059789	-0.06666	-0.05245
0.663155	-0.13431	-0.12933	-0.07048	-0.07586	-0.08713	-0.0694	-0.0765
0.471354	0.019385	-0.10852	-0.10352	-0.05041	-0.02819	-0.07944	-0.02021
0.473528	-0.14253	-0.03129	-0.03921	-0.00644	-0.03756	-0.10772	-0.15761
0.653823	-0.19434	-0.10484	-0.14659	0.067819	-0.01963	-0.06695	-0.02555
0.368733	-0.09006	-0.01699	-0.05945	0.110168	-0.05076	-0.08681	-0.14748
0.6522	-0.089	-0.07942	-0.053	-0.1077	-0.12353	-0.02542	-0.07853
0.519285	0.025927	-0.12053	-0.07138	0.008024	-0.05801	-0.03431	-0.06378
0.505124	-0.09529	-0.03252	-0.06881	-0.06859	-0.08151	-0.11739	-0.06262
0.634094	-0.07186	-0.10728	-0.13419	-0.09569	-0.04085	-0.07779	0.01124
0.350353	-0.03711	-0.0131	-0.10299	-0.01608	0.01248	0.104498	-0.05757
0.592127	-0.02109	-0.13819	0.065473	-0.05356	-0.01706	0.043201	-0.0232
0.448911	-0.02434	-0.08075	-0.11733	-0.05145	-0.03053	0.002016	-0.10247
0.565836	-0.03512	-0.16598	0.083376	-0.08315	-0.02705	0.092382	-0.0151
0.553214	-0.16461	-0.02923	-0.06659	-0.01577	-0.04599	-0.08141	-0.04844
0.827434	0.074625	-0.08943	-0.08633	0.029025	-0.02456	-0.05832	0.052539
0.377084	-0.12585	-0.03604	-0.09711	0.004396	-0.07341	0.025538	0.007969
0.39487	-0.07291	-0.13054	-0.08386	-0.03396	-0.04232	0.004518	-0.02277
0.63836	-0.13422	-0.12291	-0.11628	-0.02078	-0.02885	-0.04485	-0.11103
0.685369	-0.05415	-0.12988	-0.07189	-0.10037	-0.09283	-0.0786	-0.148
0.423114	-0.05433	-0.15804	-0.05783	-0.09988	-0.02812	0.008073	-0.11723
0.516782	-0.0182	-0.09402	-0.1036	-0.05496	-0.12728	-0.01452	-0.11635
0.590812	-0.14112	-0.09753	-0.10049	-0.02745	-0.0339	0.022234	-0.05489
0.622549	-0.18641	-0.07651	-0.09146	-0.15324	-0.04215	-0.07667	-0.01366
0.287104	-0.10108	-0.09216	-0.07372	-0.20521	-0.10358	-0.03775	-0.14402
0.413194	-0.08521	-0.04602	-0.14341	-0.13703	0.031716	-0.00033	-0.02958
0.444512	-0.08905	-0.09026	-0.10833	-0.1662	-0.11464	0.120574	-0.07452
0.543767	-0.11499	-0.12248	-0.00856	-0.01478	-0.10726	-0.08451	-0.12925
0.761891	-0.09209	-0.05878	-0.07336	-0.12344	-0.0148	-0.07615	-0.1467
0.659346	-0.0538	-0.09968	-0.12809	0.046028	-0.0232	-0.08587	-0.03336
0.350858	-0.11672	-0.04951	-0.12466	-0.11783	-0.06088	-0.00651	-0.00756
0.651727	-0.08626	-0.14216	-0.14262	-0.14597	-0.05035	-0.08676	-0.14706
0.394192	-0.10747	-0.04591	0.017648	-0.1414	-0.02062	-0.04767	-0.01913
0.383351	-0.07106	-0.14065	-0.08804	-0.08682	-0.08677	-0.01781	-0.06948
0.417824	-0.06189	-0.16642	-0.09434	-0.12873	-0.05766	0.074293	-0.09353
0.573098	-0.11209	-0.15418	-0.07255	0.06067	0.035253	-0.00472	-0.12446
0.398676	-0.0412	-0.12581	-0.11444	-0.16855	-0.04996	-0.05876	-0.0242
0.640114	-0.11335	-0.12261	-0.0734	-0.00377	-0.0311	-0.05339	-0.09653
0.605139	-0.13237	-0.14658	-0.07439	-0.04388	0.025463	-0.04321	-0.14218
0.685665	-0.11527	-0.13917	-0.117	-0.05131	-0.09521	-0.0855	-0.11445
0.330749	-0.11613	-0.06574	-0.10629	-0.07881	-0.10546	-0.1045	-0.08666
0.428451	-0.11178	-0.18699	0.014148	-0.06761	-0.028	-0.0349	-0.11995
0.452525	-0.10425	-0.19337	-0.06846	-0.05379	-0.13484	0.130131	-0.01577
0.444232	-0.14658	-0.14305	-0.09361	-0.0447	-0.01413	-0.08094	-0.1071
0.536659	-0.1121	-0.04071	-0.08131	-0.05861	-0.08575	0.01946	-0.04863
0.656358	-0.12397	-0.16551	-0.13769	0.089615	-0.03699	-0.03342	-0.00454
0.43251	-0.11518	-0.12652	0.091421	0.035886	-0.03836	-0.02272	-0.08938
0.475443	-0.02136	-0.16584	-0.12038	-0.05897	-0.09835	-0.03281	-0.14948
0.592341	-0.08809	-0.12448	-0.1401	-0.08378	0.069599	-0.01831	-0.09037
0.665762	-0.13036	-0.18484	-0.08161	-0.06087	0.039539	-0.11345	-0.0093
0.678893	-0.10497	-0.14104	-0.07076	-0.06161	0.0569	0.023936	-0.11112
0.409108	-0.06322	-0.04049	-0.07227	-0.08769	-0.01558	0.078628	-0.06086
0.453023	-0.08956	-0.15653	-0.06002	-0.05877	-0.10407	-0.06218	0.050899
0.423375	-0.16495	-0.1277	-0.11247	-0.0652	0.03454	-0.03258	-0.12278
0.392512	-0.13839	-0.1368	-0.09314	-0.07065	-0.06545	-0.08247	-0.13783
0.309888	-0.06419	-0.13168	-0.05493	-0.06917	-0.00218	-0.08181	-0.17097
0.49947	-0.04793	-0.13837	-0.12805	-0.06278	0.031889	0.137226	-0.0218
0.632958	-0.07614	-0.15221	-0.02132	-0.07069	-0.02521	0.00526	-0.01325
0.419025	-0.02134	-0.12841	-0.08704	-0.01176	0.036941	-0.06459	-0.11767
0.470853	0.028076	-0.14051	-0.1009	-0.05025	0.046137	-0.03832	-0.13335
0.662739	-0.13813	-0.08533	-0.05978	-0.04359	-0.06082	0.007007	-0.0428
0.62081	-0.09879	-0.08605	-0.08304	-0.0694	-0.03727	-0.01986	-0.11447
0.667468	-0.15731	-0.14243	-0.06265	-0.07042	0.119641	0.021387	-0.08995
0.617354	-0.1107	-0.11892	-0.08074	-0.11316	-0.01411	0.025364	-0.08022
0.606127	-0.11232	-0.13478	-0.06502	-0.06996	-0.04124	-0.0933	-0.11508
0.310892	-0.12633	-0.1491	-0.02105	-0.08334	-0.11914	-0.06846	-0.12024
0.552492	-0.1285	-0.09063	-0.06691	0.099329	-0.03833	-0.07995	-0.04913
0.493561	-0.14603	-0.11466	-0.04554	-0.09242	-0.05288	-0.07504	-0.03083
0.685998	-0.12945	-0.1145	-0.06371	-0.04769	-0.02749	-0.10646	-0.01778
0.554079	-0.13709	-0.1374	-0.09643	0.063801	-0.15518	-0.04192	-0.11913
0.252847	-0.20026	-0.15405	-0.10081	-0.04805	-0.06768	0.104337	-0.09002
0.554429	-0.08571	-0.11461	-0.07304	0.081632	-0.02544	-0.05531	-0.14725
0.350186	-0.07534	-0.11104	0.002962	-0.00676	-0.00294	-0.07106	0.010577
0.330664	-0.15053	-0.15037	-0.00096	-0.04766	-0.10377	-0.07811	-0.10443
0.454437	0.058216	-0.1766	-0.07669	0.047471	-0.06915	0.005639	-0.11735
0.657983	-0.10629	-0.03997	-0.07753	-0.0518	-0.15354	0.216929	-0.14131
0.45455	-0.141	-0.04083	-0.01628	-0.04309	-0.08285	-0.06931	-0.09269
0.668395	-0.04694	-0.02907	-0.09263	-0.0627	-0.04999	0.103363	-0.13835
0.432866	-0.03762	-0.17509	-0.15873	-0.05483	0.017562	-0.06306	-0.04776
0.529649	-0.09906	-0.12363	-0.11291	-0.09375	-0.05374	0.115215	-0.02989
0.348126	-0.02931	-0.15208	-0.0884	0.200726	-0.07816	0.001577	-0.03588
0.494741	-0.01877	-0.12667	-0.0595	-0.05876	-0.08669	0.051153	-0.02391
0.283899	-0.15868	0.129043	0.014482	-0.06515	-0.07247	-0.05604	-0.1064
0.492574	-0.10126	-0.04823	-0.07488	0.105776	-0.01768	-0.08623	-0.10654
0.506156	-0.15603	-0.16659	-0.00887	-0.07414	-0.1098	0.004489	-0.11151
0.608802	-0.14687	-0.1327	-0.08025	-0.06167	-0.11429	-0.0753	0.095319
0.208308	-0.12312	-0.01903	-0.09813	-0.07585	-0.00301	-0.06845	-0.10996
0.4577	-0.1792	-0.15773	-0.0132	0.09075	-0.14564	0.02293	0.053749
0.527707	-0.01076	-0.12239	-0.14349	-0.06613	-0.10489	-0.02171	-0.05519
0.452564	-0.15222	-0.09565	-0.00561	0.063734	0.001974	0.118966	-0.1353
0.610341	-0.10573	-0.11054	0.06431	0.060308	-0.00929	-0.06977	-0.12107
0.669441	-0.1625	-0.12983	-0.09641	-0.08139	-0.0839	-0.03697	-0.10341
0.238418	-0.17273	-0.04513	-0.11501	-0.05826	-0.08297	0.05524	0.008416
0.518699	-0.19283	-0.17782	-0.10795	-0.06308	-0.0994	-0.02209	-0.06836
0.175455	-0.12389	-0.12245	-0.03792	-0.05935	-0.06794	0.078884	-0.13332
0.643456	-0.10274	-0.13918	-0.07961	-0.07259	-0.05424	-0.06227	-0.05155
0.753014	-0.12687	-0.12022	-0.10213	-0.0556	-0.06465	-0.03159	-0.15929
0.504593	-0.13152	-0.07523	0.1142	-0.05805	0.077526	-0.03769	-0.08055
0.640626	-0.14784	-0.14846	-0.10579	-0.06814	-0.08152	-0.09189	0.24603
0.536932	-0.14098	-0.1344	-0.06292	0.06105	-0.06664	-0.11953	0.232698
0.5456	-0.13882	0.038786	-0.15095	-0.07741	-0.07111	-0.03158	-0.11666
0.458668	0.014709	-0.13819	-0.04183	0.136735	-0.075	-0.01137	0.254498
0.757182	-0.1203	-0.02939	-0.11424	-0.03022	0.01325	-0.04354	0.060817
0.610175	-0.11167	-0.07418	0.007659	-0.05611	-0.05573	-0.01015	0.054808
0.541329	-0.10142	-0.13363	-0.02558	0.074452	0.029388	-0.10919	-0.05044
0.371438	-0.03986	-0.07949	-0.09047	-0.05656	-0.02639	0.010514	0.005484
0.229425	-0.15747	0.017216	-0.1404	-0.06672	0.078339	-0.0835	-0.06014
0.401655	-0.12919	-0.06513	0.046399	-0.0706	-0.02066	-0.05242	-0.10378
0.269962	-0.15188	-0.16489	-0.12824	-0.07953	-0.0583	-0.06223	-0.08466
0.454539	0.016265	0.034048	0.082295	-0.05725	-0.03447	-0.07451	-0.13833
0.577465	-0.13486	-0.02521	-0.00927	-0.06367	0.077941	-0.07089	-0.10553
0.503838	-0.12375	-0.14985	-0.02883	-0.0763	0.151291	0.009312	-0.03621
0.55798	-0.12374	-0.14373	-0.0347	-0.06596	0.036879	-0.03977	-0.03034
0.37091	-0.14738	-0.19777	-0.04984	-0.06158	-0.04699	-0.04521	-0.10018
0.458433	-0.17002	-0.05196	-0.16825	-0.07086	0.176605	-0.08121	-0.08481
0.525146	-0.05152	-0.02953	-0.08197	-0.04926	-0.05713	-0.06574	-0.10625
0.451	-0.16879	-0.07746	-0.13317	0.206638	-0.02612	-0.07509	-0.02018
0.534963	-0.07665	-0.13608	-0.07639	0.06482	-0.00149	-0.038	-0.04325
0.054363	-0.12432	-0.11847	-0.04299	-0.03454	-0.02272	-0.10603	-0.12068
0.597294	-0.10089	-0.14279	-0.0613	-0.05785	-0.01798	-0.04384	-0.04489
0.52359	-0.14914	-0.11176	-0.08864	-0.04222	-0.07158	-0.11633	-0.00435
0.49551	0.019005	-0.1223	-0.10251	-0.07018	0.005254	-0.04928	-0.10605
0.338013	-0.12687	-0.11055	-0.05299	-0.05612	0.093168	-0.04022	-0.02909
0.40502	-0.14984	-0.07217	-0.1065	-0.05817	-0.02668	-0.04268	-0.0626
0.436204	-0.11495	-0.06092	-0.13014	-0.0697	0.001568	0.107222	-0.12408
0.595079	-0.15205	-0.12679	-0.16314	0.229238	-0.03826	-0.06472	0.038729
0.60488	-0.03592	-0.038	-0.1125	-0.04976	0.120565	-0.09264	-0.00709
0.665427	-0.09204	-0.14754	-0.08898	-0.06063	0.008767	-0.04507	-0.0317
0.510478	-0.06012	-0.13127	-0.1119	-0.09331	-0.03318	0.028688	-0.04167
0.636686	-0.08025	-0.13854	-0.08467	0.070483	0.005418	-0.06507	-0.11086
0.830519	-0.14835	-0.09092	-0.11077	-0.08053	0.032968	0.147828	-0.08625
0.383262	0.014507	-0.13403	-0.14596	-0.07849	0.194722	-0.0762	-0.05758
0.542761	-0.16249	-0.1362	-0.10528	-0.05245	-0.04063	-0.05152	-0.1518
0.63531	-0.11442	0.065872	-0.07884	0.090617	-0.03847	0.01745	-0.0646
0.650251	-0.10627	-0.04139	-0.12776	-0.07153	-0.01473	-0.09083	0.06932
0.553643	-0.12773	-0.17933	-0.05467	-0.0387	-0.0143	-0.03028	-0.12024
0.709347	-0.1256	-0.1197	-0.09617	0.110335	-0.0593	-0.02406	-0.04527
0.560145	-0.12048	-0.04087	-0.07475	-0.05662	-0.03807	-0.09114	-0.1196
0.550632	-0.09756	-0.20675	-0.00975	-0.06308	0.001231	-0.10375	-0.11942
0.449781	-0.05743	-0.16513	-0.05008	-0.07708	-0.04118	-0.07919	-0.01091
0.522753	-0.05693	-0.1345	-0.07042	-0.05031	0.131896	-0.07805	-0.08011
0.622205	-0.13928	-0.1371	-0.13647	-0.07623	-0.03102	0.225401	-0.0254
0.350104	-0.04278	-0.15736	-0.06531	-0.04509	0.063435	-0.08344	-0.03385
0.715165	-0.1797	-0.13511	-0.06861	-0.03495	-0.05812	0.058945	-0.0901
0.634272	-0.12892	-0.08521	-0.12103	-0.06913	-0.10067	0.032383	0.087632
0.176995	-0.04814	-0.0492	-0.05863	-0.03578	0.156161	-0.07179	-0.07793
0.515381	-0.09954	-0.12896	-0.12188	0.084482	-0.05048	-0.0782	-0.12095
0.611716	-0.13132	0.010056	-0.06184	-0.0689	-0.0643	0.01779	-0.04884
0.561865	-0.04489	-0.15204	-0.10033	-0.07289	-0.06508	-0.05512	-0.07773
0.65416	-0.13784	-0.12345	-0.1307	0.208052	-0.07124	-0.05986	-0.00213
0.535295	-0.13967	-0.13497	-0.12896	0.196923	-0.03285	0.11558	0.280424
0.422746	-0.1878	-0.14635	-0.03496	-0.05589	-0.04501	-0.07736	-0.1011
0.417071	-0.12865	-0.05559	-0.09924	-0.05886	-0.06992	-0.03079	-0.05978
0.599563	-0.11353	-0.14889	-0.06927	0.192945	-0.06847	0.088122	-0.05758
0.558661	-0.11415	-0.11661	-0.18974	-0.05754	-0.04686	-0.01295	-0.05063
0.629941	-0.02659	-0.07129	-0.08522	0.076823	-0.04054	0.042377	-0.06428
0.584514	-0.18433	-0.16296	-0.07923	-0.04525	-0.0528	-0.06885	-0.02843
0.761578	0.006587	-0.15137	-0.09273	0.066762	0.076494	-0.00837	-0.00039
0.453406	-0.13292	-0.07173	-0.13706	-0.06206	0.096735	-0.05355	-0.01786
0.343615	-0.06928	-0.06555	-0.05789	-0.02352	-0.05678	-0.07914	0.025629
0.365942	-0.07325	-0.03748	-0.10813	0.100156	0.084796	-0.07836	-0.01484
0.495422	-0.1186	-0.038	-0.03056	-0.06651	0.051887	-0.08766	-0.0645
0.259282	-0.15543	-0.11971	-0.06097	0.002919	-0.08442	-0.08636	-0.1205
0.546283	-0.11383	-0.16201	-0.12295	0.141112	-0.08357	-0.00624	-0.01422
0.642674	-0.20658	-0.135	0.014693	-0.06292	-0.06343	-0.02768	-0.09347
0.717364	-0.0834	-0.05304	0.015502	0.060122	-0.0535	0.127773	0.044777
0.398026	-0.09544	-0.16272	-0.09784	-0.04311	0.103072	-0.10309	-0.02168
0.319699	-0.12165	-0.03404	-0.07917	0.233201	0.062974	0.127859	-0.03885
0.497808	-0.11978	-0.13076	-0.09849	-0.10469	-0.04757	0.051709	-0.07605
0.268426	-0.0981	-0.01689	-0.08291	0.026572	-0.04591	0.015159	-0.07319
0.45096	-0.11669	-0.02004	-0.09492	0.156902	-0.04761	-0.02745	0.096599
0.603385	-0.12261	-0.11695	-0.02293	-0.05734	-0.0701	-0.08876	-0.11288
0.536995	-0.04289	-0.00971	0.034564	-0.0658	-0.05874	0.032172	0.04635
0.715913	0.087733	-0.16832	-0.01927	-0.05116	0.099276	-0.04648	-0.04312
0.615433	-0.18957	-0.13562	-0.10595	0.06003	-0.0779	-0.08724	-0.05923
0.410923	-0.19933	-0.1245	0.041409	-0.0565	-0.046	-0.05641	-0.06628
0.669748	-0.1653	-0.13196	-0.08157	-0.05779	0.038242	-0.08022	-0.03581
0.473211	-0.12131	-0.12504	0.004033	-0.08041	-0.054	0.003048	-0.09568
0.455985	-0.13261	-0.06018	-0.09042	-0.06311	-0.04474	-0.0588	0.000795
0.364914	-0.15867	-0.13762	-0.07871	-0.06214	-0.08857	-0.05024	-0.089
0.346356	-0.0945	-0.11215	-0.07908	-0.0793	0.058375	0.032447	0.019824
0.326701	-0.02284	-0.14581	-0.11219	-0.0447	-0.08529	-0.09118	-0.11646
0.482109	-0.11812	-0.14962	-0.06549	0.067663	0.082394	-0.09537	-0.12061
0.661856	-0.06545	-0.07658	-0.07451	0.079311	-0.05917	-0.0835	-0.13619
0.611805	-0.10149	-0.129	-0.1093	-0.05897	-0.04973	-0.06935	-0.0147
0.383274	-0.09749	-0.09525	0.04302	-0.0575	0.07083	0.021146	-0.06605
0.45424	-0.13934	-0.16671	-0.13027	-0.05381	-0.08201	-0.09048	0.079507
0.055471	-0.13235	0.004026	-0.0523	-0.04043	0.087367	-0.06383	-0.08224
0.13915	-0.14151	-0.08013	-0.09885	-0.07662	-0.04649	0.008367	-0.03563
0.523266	-0.1635	0.020986	-0.04054	-0.10166	-0.08452	-0.03247	-0.09665
0.467058	-0.12374	-0.03386	-0.03069	-0.04388	-0.08513	-0.08101	-0.12192
0.512304	-0.12628	-0.07158	-0.07567	0.038473	-0.07065	-0.02645	-0.04004
0.522227	-0.06973	-0.05349	-0.11131	-0.09655	-0.04005	-0.07621	-0.0033
0.409534	-0.13108	-0.15812	-0.13714	0.071035	-0.06135	-0.03235	0.032052
0.346881	-0.09148	-0.05608	-0.12401	-0.0683	-0.04732	-0.03449	-0.04002
0.476868	-0.06473	-0.0686	0.077407	-0.07619	-0.06125	-0.06158	0.03728
0.307521	-0.02747	-0.09046	-0.0771	-0.05953	-0.07398	-0.04926	-0.10159
0.606573	-0.12667	-0.07623	-0.03232	0.095267	-0.07493	-0.08249	-0.11815
0.332403	-0.11296	-0.17379	-0.07206	-0.07156	-0.03889	-0.11166	-0.10171
0.657386	-0.20489	-0.10892	-0.04992	-0.052	-0.05949	-0.14554	0.019639
0.683435	-0.14887	-0.08366	-0.00093	-0.07342	-0.05642	-0.06986	0.045615
0.431015	-0.06029	-0.1077	0.011254	0.061027	0.071003	-0.06753	0.146087
0.470461	-0.1654	-0.11388	-0.1222	-0.05944	-0.08036	0.044274	-0.03507
0.336767	-0.10831	-0.0974	-0.08072	-0.06429	-0.06379	-0.08757	-0.12678
0.606194	-0.17697	-0.12675	-0.05336	-0.04513	0.06781	-0.06184	0.12881
0.50157	-0.16547	-0.03694	-0.15169	0.093634	-0.06298	0.177798	-0.07722
0.687479	-0.11593	-0.08847	0.041988	-0.07298	-0.08042	0.027854	-0.01662
0.351298	-0.07657	-0.0406	-0.06255	0.089986	-0.05212	-0.08935	-0.08473
0.662327	0.052373	-0.07679	-0.15414	-0.04909	-0.08145	0.03982	-0.07308
0.480711	-0.08627	-0.14505	-0.11595	-0.06254	-0.05605	-0.03606	0.089086
0.531233	-0.12416	-0.09863	-0.12287	-0.10089	-0.07485	-0.09564	-0.01933
0.461684	-0.12907	-0.1159	0.119844	-0.05941	-0.04728	0.127108	-0.06265
0.469018	-0.04686	-0.14171	0.002049	-0.07408	-0.05916	-0.09675	-0.01192
0.452439	0.085238	-0.16629	-0.07941	-0.07016	0.045183	-0.05431	-0.04974
0.521008	-0.10171	-0.0637	-0.04226	-0.07014	-0.07592	-0.09032	-0.06697
0.60053	-0.03822	-0.0826	0.122786	-0.0474	-0.06879	-0.06224	-0.04526
0.258963	-0.10235	-0.136	-0.10609	-0.06517	-0.04795	-0.03827	-0.11279
0.47137	-0.00669	-0.05369	-0.12803	0.067821	-0.06782	-0.08579	0.084698
0.505443	-0.11784	-0.04045	-0.09085	-0.06861	-0.08494	-0.03859	-0.0848
0.431607	-0.1368	0.052738	-0.09411	-0.04203	-0.0455	-0.0107	-0.05137
0.513296	-0.06283	-0.09295	-0.07013	-0.06028	-0.06105	-0.05503	-0.07225
0.59382	-0.18472	-0.08672	-0.06597	-0.05672	0.129804	-0.00163	-0.07396
0.538002	-0.11212	-0.05179	-0.12098	-0.07559	-0.08255	-0.07236	-0.04202
0.523151	-0.17803	-0.05182	-0.13737	-0.04978	0.076706	0.017587	-0.03033
0.548774	-0.13406	-0.09359	-0.06597	-0.06852	0.118435	-0.07978	-0.03418
0.428669	-0.1358	-0.03787	-0.12389	-0.08219	-0.087	-0.05499	0.027932
0.697665	-0.12279	-0.11415	-0.00136	0.010429	0.060548	-0.09466	-0.05677
0.399662	-0.13973	-0.13278	-0.04289	0.214663	-0.06896	0.204233	-0.10934
0.716774	-0.16774	-0.03861	-0.13212	-0.07971	0.0096	0.043311	-0.01137
0.488275	-0.10597	-0.15452	-0.072	0.20631	-0.04133	-0.10786	-0.08981
0.700689	-0.14544	-0.12735	-0.03994	-0.06039	-0.04188	-0.01492	-0.02769
0.304471	-0.10583	-0.10253	-0.14991	-0.07002	-0.05462	-0.04984	-0.11667
0.752589	-0.04834	-0.05317	0.335283	-0.0804	0.139255	0.110874	-0.02939
0.354036	-0.10824	-0.14373	-0.09897	-0.04102	-0.09449	0.009578	-0.00971
0.442737	-0.15485	-0.04866	-0.12223	-0.06294	0.010067	-0.05536	-0.12779
0.164762	0.126679	-0.09966	-0.10917	-0.05488	-0.0266	-0.08216	0.173955
0.226921	-0.10911	-0.12413	-0.09546	-0.10594	-0.0451	-0.0763	-0.05457
0.406998	-0.15191	-0.12364	0.009782	-0.05619	-0.0441	-0.10301	-0.05363
0.538532	-0.13199	-0.13187	-0.09659	-0.04063	-0.06328	-0.02892	0.056684
0.54881	-0.09366	-0.13916	0.100419	-0.06489	-0.06144	-0.05889	-0.00144
0.469465	-0.07609	-0.09356	-0.14203	-0.06516	-0.05039	-0.06659	-0.09057
0.344151	-0.19181	-0.09365	0.026984	-0.0373	0.10365	-0.03708	-0.05398
0.114236	-0.15217	-0.0585	-0.08248	-0.07192	-0.05091	-0.04261	-0.0955
0.862754	-0.12498	-0.09367	-0.0543	0.011579	-0.05703	-0.06635	-0.03773
0.747023	-0.06262	-0.10522	-0.08525	-0.03981	0.14088	-0.05295	-0.06411
0.32072	-0.13109	-0.10532	-0.07458	0.135021	-0.08042	-0.01704	-0.0587
0.481455	-0.10043	-0.07269	-0.06862	-0.07373	-0.0687	-0.10231	-0.09964
0.27833	-0.13034	-0.0189	-0.07745	-0.08604	-0.07171	-0.07144	-0.06966
0.440015	-0.14906	-0.03797	-0.03245	-0.05481	-0.06356	-0.0533	0.070764
0.742334	-0.02765	0.092675	-0.09316	-0.0543	0.135686	0.009724	-0.10032
0.552251	-0.0956	-0.13516	-0.0571	-0.08515	-0.03119	-0.06349	-0.07074
0.278613	-0.11853	-0.14461	-0.08489	-0.07481	-0.03832	0.083861	-0.10952
0.441599	0.049838	-0.00759	0.019061	-0.08594	0.12025	0.001667	-0.07553
0.626108	-0.12812	-0.1055	-0.16206	-0.07556	-0.05912	0.083878	-0.10911
0.585057	-0.02644	-0.0833	0.0048	0.092736	-0.05965	-0.05746	-0.14088
0.490223	-0.0974	0.004698	-0.10366	-0.05626	0.091802	-0.06695	-0.06431
0.44835	-0.13991	-0.00772	-0.07226	-0.05435	-0.03508	0.048389	-0.02615
0.257689	-0.07091	-0.03946	0.174319	-0.06433	-0.06851	0.040401	-0.09653
0.878911	-0.08149	-0.09146	-0.09846	-0.08553	0.066759	-0.03357	-0.03336
0.548319	-0.13155	-0.11297	-0.1003	-0.07396	0.268062	0.040171	0.038893
0.296938	-0.14446	-0.14339	-0.07267	-0.07234	-0.0537	-0.0683	0.015482
0.418035	-0.14662	-0.09735	-0.08928	-0.07495	0.075809	-0.07067	-0.12905
0.415109	-0.0733	-0.07193	-0.01458	-0.06933	-0.07657	-0.07443	-0.06597
0.520044	-0.19749	-0.10507	-0.1365	0.047216	-0.04934	-0.02498	-0.06799
0.342106	-0.12043	-0.14287	0.062929	-0.07395	0.084161	-0.06647	-0.11094
0.399334	-0.03816	-0.067	-0.08382	0.039656	-0.05183	-0.06094	-0.0922
0.540013	-0.07795	-0.04542	-0.0967	-0.0598	-0.06389	-0.11692	0.002131
0.45477	-0.13778	-0.02604	-0.08997	-0.0689	-0.07085	0.052016	-0.06288
0.651561	-0.15427	-0.12914	-0.14515	0.072446	-0.0709	0.084865	0.381166
0.42801	-0.10442	-0.04394	-0.07676	-0.06377	-0.07302	-0.00974	0.014113
0.416894	-0.10759	-0.09109	-0.08445	0.016687	-0.06744	0.172254	-0.08923
0.661966	-0.14017	-0.00524	0.08836	-0.05729	-0.08216	0.111411	-0.0628
0.681695	-0.13556	-0.07766	0.012921	-0.09543	-0.05075	-0.08239	0.021799
0.295233	-0.11378	-0.02991	-0.11634	-0.06063	-0.05882	-0.04708	0.023429
0.575592	-0.03524	-0.07371	-0.07372	0.061082	-0.06328	-0.05734	0.100642
0.696083	-0.15351	-0.05487	-0.08735	0.029842	0.100208	-0.03791	-0.04278
0.490058	-0.03581	-0.05942	0.066137	-0.08374	-0.06363	-0.07566	-0.04556
0.289198	-0.03838	-0.08479	-0.09291	-0.00095	-0.03998	-0.0215	-0.0272
0.174284	-0.09635	-0.08097	-0.06613	-0.06566	-0.06793	0.014084	-0.07571
0.331994	-0.15606	-0.10324	-0.11335	-0.0655	-0.07609	-0.06417	-0.01534
0.624957	-0.10849	-0.15496	-0.18024	-0.0671	-0.06194	-0.08048	-0.10762
0.458576	-0.20583	-0.06039	-0.09523	-0.07433	-0.04237	-0.08972	0.077281
0.444166	-0.0826	-0.10183	-0.06377	-0.07499	0.084131	-0.05999	-0.09754
0.548259	-0.11106	-0.04446	-0.09947	-0.07924	0.056864	-0.02609	-0.02451
0.525543	-0.13759	-0.16135	-0.07831	-0.05107	0.076611	0.008351	-0.1041
0.478811	-0.03678	-0.03449	-0.10864	-0.06565	-0.05312	-0.01338	-0.11448
0.500792	-0.11857	-0.05856	0.030359	-0.08017	-0.05412	-0.1147	-0.0945
0.59086	-0.11514	-0.08232	-0.13389	-0.07162	0.100905	-0.0553	-0.05296
0.474952	-0.15199	-0.15721	-0.11283	0.049803	-0.0521	0.00954	-0.10317
0.381439	-0.1103	-0.13087	-0.07056	-0.07185	-0.06725	-0.08906	-0.12785
0.246316	-0.14701	0.028013	-0.0598	-0.07665	-0.05608	0.029397	-0.02343
0.620948	-0.12887	-0.1019	-0.06709	-0.05262	-0.06041	0.110963	0.017857
0.363039	-0.13434	0.051395	-0.06592	0.097676	0.140899	0.130001	-0.07127
0.54991	-0.06688	-0.0398	-0.13341	-0.07562	0.144172	-0.06463	-0.03288
0.500692	-0.06252	-0.18139	-0.14368	-0.06294	0.005734	0.089464	0.000722
0.553057	-0.15033	-0.0621	-0.01895	0.107536	-0.06882	0.037534	0.020997
0.261292	-0.02885	-0.04318	-0.07434	0.065317	-0.06459	-0.0793	0.012518
0.686452	-0.20488	-0.11873	-0.0602	-0.08758	-0.0808	0.040437	-0.05161
0.570274	-0.14152	-0.06841	-0.03553	-0.06697	-0.057	-0.03476	-0.02246
0.612727	-0.04388	-0.07789	-0.07016	-0.05138	-0.05449	0.038927	-0.1294
0.818884	-0.18387	-0.04528	-0.10524	-0.0926	0.07442	-0.07541	-0.0111
0.550291	-0.0511	-0.14711	-0.06205	-0.06293	-0.0458	-0.06631	-0.03436
1.15358	-0.00803	-0.06037	0.010179	-0.05851	0.196317	0.250323	0.015291
0.345257	-0.10683	-0.10121	-0.11002	-0.0647	-0.0627	0.041162	-0.11163
0.214408	-0.0053	-0.12561	0.077412	0.069285	-0.07497	-0.05059	-0.04226
0.552069	-0.11867	-0.07759	-0.0822	0.033364	0.018368	0.046721	-0.04547
0.647156	-0.07783	-0.05765	-0.12084	-0.04205	-0.07131	0.11502	-0.09148
0.503248	-0.02469	-0.06338	-0.13157	-0.05155	-0.06331	0.052596	-0.13197
0.486214	-0.11059	-0.0504	-0.15604	-0.05807	0.103387	-0.08396	-0.12927
0.567229	-0.19622	-0.05377	-0.08541	-0.05428	-0.10055	0.005477	-0.1081
0.550493	-0.10071	-0.12604	-0.10725	-0.07384	-0.05556	-0.06478	-0.1175
0.382134	0.007682	-0.04464	-0.13427	-0.05894	-0.08943	-0.06845	0.045121
0.489984	-0.17028	-0.08477	-0.11112	0.04715	-0.06815	-0.04836	-0.03455
0.228702	-0.12765	0.101494	-0.05442	-0.06764	-0.04566	0.114233	0.022849
0.623177	-0.03162	-0.09923	-0.05615	-0.05819	-0.06119	-0.03099	0.12477
0.509255	-0.00205	-0.10906	-0.15784	-0.08257	-0.06106	0.025715	-0.05645
0.594912	-0.18976	-0.13342	0.05181	-0.06632	0.061495	0.026686	-0.0238
0.440595	-0.05559	0.003044	-0.10242	-0.05104	-0.04387	0.043468	-0.02833
0.634575	-0.08827	-0.13831	-0.11508	0.077797	0.0781	0.06827	0.041062
0.456728	-0.06489	0.079801	-0.08431	-0.06567	-0.07658	0.007218	-0.02341
0.442275	-0.11363	-0.13608	-0.11676	-0.08247	-0.05038	0.013588	-0.04321
0.466652	-0.17707	-0.09894	-0.09873	0.030205	-0.05605	-0.07987	-0.03257
0.424811	0.030821	0.014856	-0.14008	-0.06354	0.086296	0.009802	-0.10733
0.715035	-0.06625	-0.05214	0.009082	-0.05682	-0.05622	-0.0742	-0.02015
0.317962	-0.14047	-0.01794	-0.04592	-0.07735	-0.05564	0.018769	-0.13567
0.722999	-0.11605	-0.05717	0.049103	0.003001	-0.03911	-0.02001	-0.19177
0.549739	-0.13892	0.112823	-0.05851	-0.07444	-0.06522	0.042437	0.039641
0.367634	-0.07313	-0.15205	-0.15024	-0.05662	-0.05924	-0.07702	-0.12309
0.349526	0.16705	-0.10442	-0.13938	-0.07198	-0.06643	-0.08513	-0.11638
0.343058	-0.12173	-0.12452	0.07767	0.076608	-0.08118	0.044599	0.07446
0.453199	-0.1208	-0.14941	-0.09594	-0.04839	-0.0606	-0.04593	-0.08428
0.635291	-0.17183	-0.12117	-0.13259	-0.0431	0.078286	0.014734	0.091786
0.715395	-0.09236	-0.00272	-0.09158	-0.06998	-0.05666	-0.04154	-0.05514
0.442047	-0.12065	-0.17172	-0.11863	-0.04309	0.074668	-0.05082	-0.05638
0.467412	-0.10942	-0.15986	-0.12063	0.074468	-0.04728	-0.04493	-0.0649
0.07674	-0.1028	-0.09623	-0.10816	-0.06803	-0.06342	0.024295	-0.03458
0.608596	-0.16023	-0.02568	-0.09197	-0.04476	-0.06085	-0.0713	-0.03322
0.582931	-0.10219	-0.06474	-0.10143	-0.06856	-0.06056	0.043374	-0.11456
0.563696	-0.06775	-0.02951	-0.05511	0.072236	-0.0701	-0.02948	0.024076
0.388645	-0.10015	0.003097	-0.04935	-0.07854	-0.06178	-0.08324	0.041296
0.632628	0.002426	-0.05714	-0.09381	0.08856	-0.03827	0.0571	0.027118
0.459393	0.000719	-0.06162	-0.06832	0.057927	-0.07549	-0.02446	0.092158
0.430841	-0.08684	-0.1499	-0.11341	0.073492	-0.06568	0.01407	-0.06985
0.606019	-0.11551	-0.1705	-0.07245	-0.06183	-0.04942	0.006529	0.063091
0.522471	-0.10896	-0.1004	-0.11069	-0.05473	-0.07084	-0.07642	-0.00032
0.192718	-0.00561	-0.09799	-0.11336	-0.05023	-0.07192	-0.06706	-0.13194
0.581423	-0.1039	-0.07476	-0.11075	0.039847	-0.05403	0.072163	-0.03749
0.522361	-0.06357	0.010987	-0.1054	-0.06935	-0.06541	-0.11551	-0.04278
0.449322	-0.13355	-0.08121	-0.06204	-0.05407	-0.0664	-0.05917	-0.13948
0.36214	-0.16105	-0.07916	0.011692	-0.04897	-0.0621	-0.07345	-0.13557
0.531689	-0.11201	-0.06991	-0.18539	-0.03237	-0.07202	0.041097	-0.04959
0.471853	-0.03251	-0.15317	-0.08359	-0.07123	-0.06855	-0.08834	-0.1076
0.473384	-0.01211	-0.08247	-0.15007	0.050576	-0.05038	-0.08186	0.009627
0.570906	-0.05204	-0.10764	-0.08037	-0.04849	-0.06477	-0.10828	-0.07285
0.6691	-0.06887	-0.1353	-0.03289	-0.07837	-0.05283	-0.00608	-0.02904
0.551255	-0.146	-0.16091	-0.09472	-0.08917	0.093494	-0.0427	0.016695
0.584318	-0.02205	-0.07891	-0.10745	-0.08246	-0.03972	-0.06965	-0.09189
0.82077	-0.09178	-0.08061	-0.10646	-0.08204	-0.06787	-0.08714	-0.05667
0.280127	-0.05997	-0.08932	-0.03398	-0.07382	-0.05029	0.032212	-0.13048
0.532738	-0.0799	-0.01077	-0.13228	-0.07852	-0.06106	-0.08702	-0.10714
0.444874	-0.05472	-0.11421	-0.14371	-0.07739	0.015404	0.047031	-0.02733
0.784342	-0.15506	-0.15712	-0.08677	-0.06605	0.076788	-0.16201	-0.02315
0.740902	-0.09737	-0.07245	-0.1079	-0.06489	-0.05073	-0.12345	-0.0248
0.467916	-0.09042	-0.10117	-0.12061	-0.05674	-0.04464	-0.07869	-0.11231
0.62246	-0.08363	-0.08173	-0.0414	-0.05327	-0.05519	0.014325	-0.08713
0.491022	-0.11482	0.004318	-0.14057	-0.05605	-0.07178	-0.09979	-0.09937
0.436781	-0.11959	-0.05579	0.200836	0.079874	-0.05787	-0.08174	-0.08817
0.43063	-0.12903	-0.07946	-0.089	-0.06249	-0.0421	-0.06937	0.07079
0.344826	-0.17122	-0.12835	-0.1291	-0.05094	-0.06145	0.016998	-0.04153
0.614325	-0.13021	-0.07024	0.030101	-0.05658	-0.06193	-0.06709	-0.04419
0.583362	-0.15395	-0.1053	0.040574	-0.05409	-0.02909	-0.11967	-0.11037
0.303742	-0.09375	-0.13957	-0.09423	0.107951	0.100016	-0.07029	-0.07112
0.515734	-0.10488	-0.1113	-0.07668	-0.12227	-0.07899	-0.06257	-0.02226
0.644105	-0.07218	-0.11002	-0.12928	0.030161	-0.06009	-0.0691	0.015238
0.41375	-0.13217	-0.0656	-0.09992	0.087787	0.07005	0.031866	-0.00862
0.787726	-0.09347	-0.09773	-0.0984	0.093489	-0.09016	0.031537	-0.08114
0.450342	-0.06196	-0.12239	-0.13478	0.02006	0.067421	0.062484	-0.13795
0.652992	-0.15789	-0.10146	-0.16512	0.098617	-0.033	0.026539	-0.09496
0.357874	-0.09408	-0.1237	-0.1793	-0.0572	-0.05974	-0.04445	0.024525
0.600192	-0.0833	0.006639	-0.09488	-0.06921	-0.05433	0.126364	0.012004
0.382771	-0.13466	-0.10602	-0.02405	0.05782	-0.06492	0.02205	-0.09388
0.436419	-0.06044	0.018989	-0.02777	-0.09368	-0.05689	-0.05705	-0.13792
0.545375	-0.08109	-0.09865	-0.15327	-0.0686	0.065669	-0.08347	0.014087
0.416388	-0.14626	-0.0767	-0.12199	0.086892	-0.03451	-0.08796	-0.12572
0.623604	-0.09476	-0.09796	-0.11843	-0.07152	-0.05692	-0.05866	0.032417
0.502555	-0.00449	-0.10118	-0.12422	0.023821	-0.06381	0.061327	-0.08731
0.361536	-0.04915	-0.11533	-0.05367	-0.0532	0.067776	0.079786	-0.0865
0.664751	-0.00778	-0.04778	-0.09531	0.111601	-0.0728	0.023001	-0.12341
0.560616	-0.17907	-0.03745	-0.02396	0.120427	0.092585	0.005426	-0.06032
0.654473	-0.03878	-0.11261	-0.17621	-0.14396	-0.04643	-0.02733	-0.04802
0.479627	-0.13376	-0.0928	-0.13079	-0.09257	-0.04665	-0.03117	-0.02181
0.431154	-0.06978	-0.05288	-0.15008	0.062295	-0.06996	-0.00476	-0.05365
0.461345	-0.09237	-0.10133	-0.12643	-0.07859	-0.05114	0.068834	-0.04072
0.648495	-0.17805	-0.0222	-0.14531	0.084716	0.072168	-0.06204	-0.05806
0.512093	-0.12809	-0.14016	-0.10424	-0.06491	-0.04644	-0.05365	-0.11048
0.482207	-0.10157	-0.13004	-0.15643	0.070574	-0.05021	-0.06035	0.147627
0.425821	-0.10782	-0.14686	-0.07788	-0.0869	-0.06145	0.125866	0.062091
0.362286	-0.14811	-0.09014	-0.11815	-0.03717	-0.0757	0.033754	-0.04206
0.673715	-0.04981	-0.10906	-0.1387	-0.05279	0.097913	-0.0583	0.045639
0.582171	-0.061	-0.09756	-0.16633	-0.03664	-0.05295	-0.06334	0.021551
0.470342	-0.11496	-0.01468	-0.09612	0.227834	-0.05916	-0.02552	-0.03659
0.525381	-0.02462	-0.10351	-0.12346	0.073389	-0.05452	0.039028	-0.052
0.321955	-0.07987	-0.08271	-0.00109	-0.04461	-0.043	-0.04716	-0.09401
0.379288	-0.10699	-0.1122	-0.10047	-0.06474	-0.05647	0.036739	0.135471
0.364329	-0.11728	-0.16747	-0.16575	-0.07171	-0.04394	-0.09886	-0.11835
0.539907	0.071301	-0.11839	-0.04398	-0.06621	-0.04985	-0.11741	-0.1026
0.244798	-0.07944	-0.1236	-0.05943	-0.08659	-0.06634	0.087806	-0.08268
0.727473	-0.11112	-0.13692	-0.14729	-0.06757	-0.06705	-0.007	-0.06441
0.556659	-0.11179	-0.15414	-0.10224	-0.05584	-0.06563	0.035162	-0.056
0.392537	-0.03009	-0.02288	-0.12166	-0.0571	0.085915	0.118095	-0.08799
0.5684	-0.09936	-0.10419	-0.16067	-0.05043	-0.06853	-0.05098	-0.11163
0.615721	-0.12792	-0.15439	-0.09886	0.065603	0.058736	-0.05037	-0.04204
0.617032	-0.10084	-0.08989	-0.09531	0.024811	-0.08279	0.041478	-0.05596
0.415994	-0.05291	0.008216	-0.04121	-0.06359	0.083749	-0.10731	-0.00694
0.488455	-0.14693	-0.0909	-0.11242	-0.06501	-0.08274	-0.00137	-0.1045
0.279136	-0.02646	-0.00325	-0.09178	0.083711	-0.04983	-0.06642	-0.07624
0.4513	-0.1034	-0.08739	-0.11248	-0.08635	-0.05453	0.015482	-0.04916
0.457334	-0.06627	-0.10073	-0.07735	-0.05969	-0.04149	0.08872	-0.02539
0.609648	-0.08795	-0.05335	-0.03554	0.209457	-0.12142	-0.08562	-0.03974
0.627013	-0.02608	-0.0676	-0.12915	-0.07597	-0.07084	-0.02363	-0.14835
0.657257	-0.04722	-0.08001	-0.02494	-0.03488	0.149608	0.022898	-0.07966
0.662815	-0.08267	-0.07417	-0.10968	-0.0535	-0.06213	-0.08316	-0.00079
0.447187	-0.15237	-0.11481	0.515962	-0.06503	-0.13001	0.024052	-0.08873
0.696114	-0.10427	-0.01602	-0.12677	-0.04647	-0.06812	-0.04279	0.081665
0.573776	0.561819	-0.07213	-0.14584	0.086417	-0.04921	-0.06251	0.020375
0.534833	-0.06223	-0.09522	-0.09415	-0.03723	0.115494	0.036377	-0.02741
0.456227	-0.03597	-0.16828	-0.10368	-0.0731	-0.0778	0.188752	-0.12611
0.270252	-0.03651	-0.11237	-0.0675	-0.06817	0.017365	-0.07499	0.022383
0.321959	-0.07268	-0.00504	-0.112	-0.0648	-0.02674	-0.10336	-0.12357
0.748738	0.011402	-0.11367	-0.11043	-0.06659	-0.08689	-0.06787	-0.12486
0.445883	-0.02389	-0.08304	-0.12279	0.060627	-0.04504	-0.04408	0.014135
0.374201	-0.12377	-0.12579	-0.13145	-0.07024	-0.02023	0.017491	-0.10887
0.5796	-0.07056	-0.06505	-0.10167	0.04991	0.040949	-0.09184	-0.12585
0.753717	-0.1509	-0.16109	-0.06046	-0.07841	-0.06619	-0.00444	-0.10136
0.489126	-0.13582	0.060699	-0.07814	-0.06189	-0.03464	-0.08552	-0.09675
0.656544	0.069642	-0.0127	0.035073	-0.05251	-0.0743	-0.0612	-0.00562
0.481924	-0.11204	-0.1687	-0.1558	-0.05087	0.020943	-0.06966	0.123962
0.353587	-0.08684	-0.05419	-0.12542	-0.06354	-0.10165	-0.04881	-0.10484
0.299952	-0.06794	-0.01558	-0.10322	-0.05167	-0.01393	-0.06349	0.048305
0.398208	-0.03217	-0.09761	-0.03379	-0.06403	-0.11223	-0.08229	-0.06004
0.514103	-0.12485	-0.14759	-0.12158	0.149378	-0.06335	-0.07204	-0.11972
0.763894	-0.03936	-0.14419	-0.08285	-0.03634	-0.07561	0.00465	-0.01012
0.527555	-0.08363	-0.07854	-0.01781	-0.0514	-0.03798	-0.0331	-0.06818
0.564515	-0.015	-0.08974	-0.21814	-0.05545	-0.08943	-0.07201	-0.05584
0.427349	-0.09605	-0.03128	-0.16505	-0.03655	-0.05542	-0.06806	-0.11611
0.498126	-0.1018	-0.1416	-0.05816	-0.06827	-0.0986	-0.04853	-0.05617
0.275557	-0.14159	-0.00818	-0.0969	0.071479	-0.0465	-0.06106	0.007617
0.608607	-0.10671	-0.10807	0.049877	-0.05518	-0.04691	0.131996	0.108796
0.735504	-0.06373	-0.03484	0.010919	-0.03401	0.084645	-0.06061	-0.10977
0.523366	-0.09957	0.009043	-0.10743	-0.05392	-0.08912	-0.07849	-0.0334
0.496313	-0.07977	-0.12007	-0.1086	-0.05204	-0.04849	-0.0775	-0.06628
0.610983	-0.13992	-0.1447	-0.049	-0.03986	-0.04369	0.011269	-0.10878
0.578781	0.012323	-0.06184	-0.18377	-0.11481	-0.04333	-0.08343	-0.03326
0.242571	-0.0612	0.002513	-0.10172	-0.08168	-0.11858	-0.06692	-0.04619
0.394223	0.436355	0.098509	-0.09433	-0.05254	-0.07978	-0.03403	-0.11205
0.629142	-0.09149	-0.00697	-0.0801	-0.05024	-0.03251	-0.11166	-0.13508
0.603559	-0.02681	0.027655	-0.06302	-0.08943	-0.08113	0.032539	-0.04982
0.615555	-0.13265	-0.06623	-0.0966	-0.07241	-0.03439	0.047984	-0.06331
0.41208	-0.12649	0.02268	-0.08659	-0.05054	-0.00297	0.06951	0.042805
0.604274	-0.06443	-0.01367	0.067516	-0.06204	0.00843	-0.07246	-0.13934
0.705266	-0.10716	-0.14382	-0.14877	-0.05889	-0.06456	0.003876	0.008129
0.347446	-0.17758	-0.14212	-0.04673	0.086089	-0.09332	-0.05081	-0.01566
0.637649	-0.11594	-0.15116	-0.11334	-0.07512	0.068488	-0.07414	0.097289
0.739797	-0.10526	-0.09661	-0.12383	-0.09546	-0.03677	-0.07936	-0.05032
0.524674	-0.0054	-0.07165	-0.10634	0.179694	-0.01909	-0.02952	-0.0629
0.508728	0.000616	-0.0873	-0.15045	-0.07529	-0.05299	-0.07278	-0.08112
0.414927	-0.0708	-0.10701	-0.11653	-0.07114	-0.01919	-0.03272	-0.0813
0.65109	0.009041	-0.12962	-0.07536	-0.07487	-0.02809	-0.03035	-0.08927
0.482367	-0.11749	-0.14146	-0.18528	-0.0606	-0.01063	0.011368	-0.10339
0.399876	-0.10131	-0.05408	-0.20331	-0.07341	-0.02356	-0.05101	-0.01633
0.245175	0.0776	-0.14606	-0.08207	-0.07985	0.072559	-0.06393	-0.04602
0.564836	-0.04162	-0.09339	-0.06982	-0.06942	-0.01606	-0.00924	-0.06698
0.661634	0.222801	-0.08136	-0.15442	-0.05138	-0.05629	-0.04996	-0.08512
0.628179	-0.08532	-0.05285	-0.0932	-0.06366	0.083576	0.076426	-0.07557
0.677961	-0.12886	-0.08855	-0.1158	-0.11691	-0.0136	0.050862	0.012075
0.621326	-0.10908	-0.07472	-0.15134	-0.05504	0.173416	-0.06577	-0.01382
0.407237	-0.13043	-0.09175	-0.06499	-0.06698	-0.01264	-0.10088	-0.00845
0.384631	-0.11801	-0.09374	0.018746	0.111469	-0.00792	-0.03791	-0.10317
0.553139	-0.05359	-0.08891	-0.11602	-0.07201	-0.00877	0.002583	-0.09055
0.547406	-0.17668	-0.0633	-0.08484	-0.06986	-0.01246	-0.04997	-0.06126
0.339806	0.074333	-0.12387	-0.09243	0.024429	-0.02448	-0.05666	-0.07189
0.704411	-0.12866	-0.04558	-0.13131	0.035061	-0.00985	-0.06805	0.025601
0.214123	-0.09998	-0.04395	-0.15785	-0.08596	0.055691	-0.0767	-0.02874
0.699659	-0.09741	-0.16606		-0.06476	-0.02979	-0.08494	-0.09885
0.503229	0.062938	-0.08644		-0.06788	-0.03288	-0.08924	-0.03856
0.764159	-0.11994	0.05695		-0.04781	0.033961	-0.02257	-0.12621
0.438192	-0.01993	-0.05182		-0.06978	-0.0195	0.083662	-0.11833
0.483318	-0.04736	-0.12035		-0.08189	-0.02098	-0.08544	-0.08212
0.553028	-0.15705	-0.1246		-0.0541	-0.02366	-0.03136	-0.02406
0.501545	-0.08498	0.052182		-0.07774	-0.03257	0.018684	-0.05518
0.507714	-0.00647	0.006076		-0.05332	-0.09661	-0.04745	-0.06135
0.673113	-0.03389	-0.10748		0.075004	-0.01107	0.091331	-0.09411
0.276683	-0.1226	-0.08272		0.060851	-0.01669	0.012625	-0.03233
0.343558	0.01278	-0.00242		0.107277	0.046474	-0.08066	0.005161
0.480319	-0.0803	-0.14749		-0.0806	0.139745	0.280189	0.050851
0.351495	-0.09119	-0.10802		0.216481	-0.08557	0.04584	-0.03685
0.53369	0.039428	-0.07737		0.059454	-0.01294	-0.02455	-0.07691
0.399473	0.024362	0.050996		0.075066	0.066518	0.020797	-0.02424
0.520585	-0.08439	-0.08228		-0.05305	0.004545	-0.08734	-0.01833
0.452	-0.10479	-0.18578		-0.04495	-0.08173	-0.05	0.022761
0.331431	-0.12338	-0.11833		-0.07779	-0.01215	0.085253	-0.02852
0.576349	-0.04774	-0.10237		-0.05497	-0.0025	0.017345	-0.08495
0.164739	-0.06609	-0.03925		-0.03931	-0.00676	-0.05648	-0.05979
0.477332	-0.08518	-0.14122		0.102235	-0.01105	-0.10787	-0.08459
0.572088	-0.11663	-0.09883		0.099093	-0.02332	-0.08447	-0.08906
0.299973	-0.06204	-0.11266		0.08447	-0.01253	-0.01084	-0.11046
0.584206	-0.06486	-0.16466		-0.07593	-0.00534	-0.08719	-0.03488
0.488748	-0.04624	-0.13771		-0.06171	-0.08381	-0.04908	-0.05169
0.616794	-0.13518	-0.14026		0.078895	-0.00727	0.076543	-0.02332
0.532498	-0.05491	-0.06732		-0.09028	-0.00824	-0.03181	0.033054
0.391792	-0.09858	-0.07702		-0.0713	-0.01102	-0.08342	-0.00573
0.610693	-0.04156	-0.03478		-0.06804	-0.01684	-0.05264	-0.03662
0.335785	-0.13349	-0.03747		-0.062	-0.00722	-0.00314	-0.04821
0.64311	-0.12458	-0.1031		-0.0538	-0.01524	-0.07695	-0.01085
0.489455	-0.10891	-0.12259		-0.08778	-0.01421	-0.06317	-0.03629
0.503029	-0.06884	-0.11469		-0.0719	-0.04466	-0.05364	-0.06531
0.421501	-0.04258	-0.11285		-0.05937	-0.01694	-0.06323	0.031445
0.141241	-0.12212	-0.14402		-0.05144	0.084516	-0.09216	0.081045
0.585924	-0.09165	-0.10298		-0.07661	-0.03625	0.149589	0.003076
0.581186	-0.09227	-0.09498		-0.07308	-0.0113	-0.06283	-0.10738
0.52217	-0.04527	-0.09933		-0.06401	-0.03434	0.006142	-0.04877
0.473539	-0.07452	-0.03241		-0.06258	-0.00765	0.07202	-0.11613
0.5431	-0.0619	-0.07433		-0.08701	-0.06177	-0.07536	-0.10799
0.490829	-0.12356	-0.15504		0.071925	-0.01608	-0.07104	-0.05308
0.417272	-0.03315	-0.14201		-0.05499	-0.02006	-0.00107	-0.11815
0.263752	-0.05917	-0.11396		-0.08692	0.028425	-0.01383	-0.10559
0.493609	0.132971	-0.09076		-0.08804	-0.02208	0.060998	-0.08724
0.424619	0.142162	-0.00142		-0.07007	-0.00437	0.131607	-0.09404
0.546677	0.025548	-0.05294		-0.10182	0.018499	0.022367	-0.02202
0.537829	-0.11873	-0.11041		-0.05778	-0.05738	-0.03392	-0.12305
0.59502	-0.08893	-0.13927		0.062916	-0.06683	-0.05618	0.059163
0.600716	-0.05493	-0.135		-0.08285	-0.06755	-0.04484	-0.04652
0.773592	-0.09368	-0.03978		-0.06821	-0.01236	0.071036	-0.01297
0.734904	-0.10171	-0.1179		-0.07025	-0.01583	-0.02849	0.021548
0.410116	0.034493	-0.07579		-0.03511	-0.01792	-0.01885	-0.04979
0.06469	0.032922	-0.15007		-0.07853	0.012824	-0.12483	-0.02106
0.183661	-0.05484	-0.07016		-0.07696	0.050617	-0.08514	-0.09275
0.789207	-0.11722	-0.12576		-0.06741	-0.0025	0.025513	-0.11806
0.545444	-0.00605	-0.09355		-0.06766	-0.00984	0.181347	0.027119
0.472021	-0.0788	-0.15732		-0.07336	-0.02325	-0.03084	-0.05954
0.317923	-0.10986	-0.15849		-0.06621	-0.03472	0.038241	-0.11579
0.605508	0.004811	-0.11625		-0.05034	0.063537	-0.0673	-0.03305
0.547184	-0.09144	-0.1203		-0.07911	-0.0179	0.112804	-0.01916
0.444209	-0.07074	-0.09235		-0.04964	0.131829	-0.07661	-0.04029
0.448446	-0.13833	-0.11562		-0.06101	-0.0144	-0.05538	-0.04998
0.696483	-0.13675	-0.11616		-0.06706	-0.01369	-0.08336	-0.12277
0.291375	-0.06932	-0.16903		-0.05022	-0.02628	-0.11027	-0.10622
0.566308	-0.17875	-0.11814		0.102069	-0.02446	-0.10967	0.055944
0.633417	-0.17082	-0.08683		0.128808	-0.03417	-0.06009	-0.06512
0.352311	-0.17986	-0.10461		-0.06139	-0.02121	-0.05588	-0.12386
0.373261	-0.17526	-0.15656		-0.05764	-0.00903	-0.07571	-0.03142
0.218896	-0.18336	-0.06608		-0.05906	-0.03483	-0.05917	-0.06051
0.292583	-0.12406	-0.07065		-0.0629	-0.04951	-0.07945	-0.07884
0.475627	-0.05895	-0.11016		-0.06671	-0.01263	-0.0885	0.006244
0.661917	0.070111	-0.00452		-0.05043	-0.00774	-0.03482	-0.03888
0.390678	-0.04297	-0.10327		-0.06179	-0.05835	-0.0799	-0.10859
0.372231	-0.0277	-0.0405		-0.02368	-0.02099	-0.08898	-0.11256
0.575601	-0.04219	-0.16606		-0.00315	-0.02257	-0.0984	-0.08832
0.445106	-0.14592	-0.09948		-0.03789	-0.00986	-0.08147	-0.09352
0.470442	-0.17274	-0.07693		-0.0726	0.142667	-0.07113	-0.06331
0.500742	-0.0774	-0.04508		-0.05401	-0.00563	-0.07775	-0.08406
0.453553	-0.13395	-0.03868		-0.0553	-0.03873	0.023558	-0.04255
0.562008	-0.08147	0.084228		0.063839	0.012636	-0.03854	-0.06056
0.694703	-0.11885	-0.12831		-0.05471	-0.02407	-0.00653	0.015735
0.492164	-0.12664	-0.05525		-0.06158	-0.01689	0.066661	-0.05116
0.599074	-0.10471	-0.03755		-0.00145	-0.05314	0.126533	-0.02626
0.57145	-0.12367	-0.08419		-0.07847	-0.00788	0.21804	0.148498
0.703855	0.084378	-0.12489		-0.06893	-0.01463	-0.07694	-0.05834
0.687496	-0.02406	-0.14094		-0.07928	-0.01693	-0.07661	-0.14691
0.273902	-0.09908	-0.13182		0.094178	-0.00575	-0.05547	-0.06131
0.492277	-0.10109	-0.14093		0.076883	-0.02801	-0.06597	-0.00503
0.571871	-0.02642	0.02023		-0.06026	-0.01083	-0.016	-0.14307
0.773741	-0.1027	-0.09		-0.06666	-0.08324	-0.01703	0.08409
0.22247	-0.07993	-0.15493		-0.04841	-0.03282	-0.066	-0.13436
0.324475	-0.09141	-0.01706		-0.06522	-0.01168	-0.07178	0.041215
0.453156	-0.11495	-0.07408		-0.0657	0.089546	-0.02508	0.062953
0.366287	-0.07104	-0.04677		-0.08036	-0.00497	-0.07053	0.04888
0.646228	-0.16256	-0.09614		0.066782	-0.00645	-0.00518	-0.00845
0.492858	-0.10473	-0.04742		-0.04704	-0.01897	-0.00375	0.118755
0.704286	-0.1441	-0.14449		-0.06316	-0.0149	-0.08143	-0.10474
0.353151	0.004531	-0.09733		-0.06294	-0.00842	0.027098	-0.03372
0.715799	-0.12891	-0.0896		-0.07548	-0.00493	0.056861	0.214909
0.331561	-0.13469	-0.06299		-0.05219	-0.0184	-0.07534	-0.11996
0.502794	-0.09989	-0.0571		0.060547	0.105697	-0.08081	-0.01494
0.120393	-0.11836	-0.05039		-0.08187	-0.01264	0.093329	-0.07905
0.569946	0.082713	-0.02749		0.101017	-0.04207	-0.00802	-0.07148
0.523804	-0.05569	-0.13538		-0.08343	-0.01531	0.096813	-0.06257
0.417215	-0.10128	-0.06443		-0.05211	-0.02231	0.011833	-0.05786
0.623013	-0.14248	-0.02901		-0.05593	-0.02406	0.038494	-0.05816
0.451693	-0.07177	-0.07015		-0.06287	-0.01377	-0.07554	-0.10957
0.324264	-0.14891	-0.17943		0.078609	-0.00453	-0.07294	-0.09284
0.570036	-0.09432	-0.0785		-0.05831	-0.01413	-0.05859	0.065109
0.406811	-0.14821	-0.07564		-0.07495	-0.02626	-0.05636	-0.01712
0.566959	-0.07896	-0.0653		-0.05058	-0.01073	0.022663	-0.11431
0.609951	-0.09711	-0.11205		-0.07107	-0.00848	0.008408	-0.03143
0.711714	-0.09834	-0.15374		-0.07132	0.072138	-0.11798	-0.14706
0.25636	-0.09371	-0.17232		-0.0492	0.040093	0.078912	-0.08881
0.53702	-0.13747	0.080982		-0.064	-0.01567	0.025811	0.033298
0.445197	-0.09512	0.048961		-0.08007	-0.02926	-0.06207	-0.11308
0.551175	-0.1659	-0.06506		-0.0337	-0.02577	0.008629	-0.03226
0.660996	-0.11775	-0.18094		0.103211	-0.01647	-0.09363	-0.00607
0.825907	-0.1453	-0.10071		-0.03629	-0.06143	0.050125	0.028612
0.427996	-0.0368	-0.0829		-0.07956	-0.03823	-0.04339	-0.09718
0.379521	0.029309	0.019445		0.066372	-0.04093	-0.06011	0.033807
0.669284	-0.07029	0.008729		-0.08669	0.056862	-0.09146	-0.11506
0.428415	-0.12342	0.0189		-0.06898	-0.02256	-0.07902	-0.04137
0.432977	-0.09486	0.065666		-0.05626	0.064932	-0.06281	-0.02774
0.394651	-0.15192	-0.15439		0.078496	0.066859	0.036951	-0.10448
0.942641	-0.12243	-0.11204		0.069758	0.09078	0.098947	-0.08815
0.494405	-0.00552	-0.11789		-0.07696	-0.01001	0.071315	-0.05658
0.330653	0.037842	-0.08937		-0.07272	-0.03886	-0.07884	-0.02295
0.091266	-0.06701	-0.13701		0.030677	-0.01152	0.015068	-0.06486
0.590596	-0.13021	-0.11352		-0.0452	-0.04511	-0.0276	-0.05625
0.448007	-0.10701	0.023097		-0.06622	-0.02015	-0.0979	-0.0647
0.446415	-0.15791	-0.08147		-0.05473	-0.01274	0.023008	-0.1251
0.35811	-0.18268	-0.07764		-0.06196	-0.0055	-0.03506	-0.0497
0.559705	-0.13811	-0.11904		-0.07346	-0.01806	0.001589	-0.07579
0.727239	-0.05603	-0.05963		-0.06909	-0.00539	0.027881	-0.0713
0.538436	-0.11931	-0.082		-0.08446	0.033723	-0.04385	-0.03566
0.600626	-0.06312	-0.07362		-0.08136	-0.09594	-0.07764	-0.03316
0.393607	-0.10797	-0.00077		-0.05622	-0.00799	0.18422	-0.02579
0.36839	-0.11067	-0.03914		-0.10516	-0.03239	-0.07938	0.009352
0.551891	-0.15951	-0.14983		-0.0533	-0.05368	-0.07742	-0.09278
0.570251	-0.04484	-0.08147		-0.08734	0.106719	-0.04649	-0.09854
0.734764	-0.0217	-0.11067		-0.06698	-0.11263	0.233661	-0.14161
0.628019	-0.04534	-0.1497		-0.04896	0.178487	-0.08467	-0.01573
0.627462	-0.14614	-0.13445		-0.07142	-0.08597	0.204215	-0.09789
0.627306	-0.18576	-0.05181		-0.05267	-0.03933	0.010473	0.06721
0.488092	-0.18719	-0.11506		-0.07675	-0.08994	0.091521	-0.0429
0.393284	-0.09463	0.061507		-0.05411	-0.06801	0.013314	-0.02767
0.854572	-0.1486	-0.07638		-0.05687	-0.07708	-0.07192	0.02232
0.414065	-0.078	-0.0962		-0.05742	-0.11018	0.032921	-0.05343
0.474243	-0.06159	-0.17313		-0.0506	0.116199	0.035393	0.036947
0.507764	0.122861	-0.03832		-0.09778	-0.09154	-0.05362	-0.09634
0.451713	0.066781	-0.05365		-0.02906	0.358967	-0.05332	0.314774
0.545604	-0.04099	-0.01834		-0.06703		0.088392	-0.1646
0.305845	0.013425	-0.09499		-0.06404		-0.06007	0.015007
0.343724	-0.07374	-0.13311		-0.06053		-0.07485	-0.06584
0.65572	-0.13317	-0.04706		-0.06367		-0.08584	-0.07906
0.59054	-0.07823	-0.13777		-0.06011		-0.00838	-0.02881
0.518703	-0.10622	-0.05205		-0.07517		-0.09116	-0.0302
0.717689	-0.17236	-0.11517		0.056783		-0.14744	-0.06051
0.509864	-0.03828	-0.13443		-0.05859		0.057923	-0.14481
0.299233	-0.00084	-0.12842		0.065149		-0.11806	-0.06957
0.665114	-0.15844	-0.17381		-0.04941		-0.06154	-0.15027
0.701109	-0.11057	0.049694		-0.05282		-0.07142	-0.06531
0.497513	-0.09581	-0.09927		-0.06594		-0.04537	-0.10388
0.386426	-0.00189	-0.06299		-0.04743		-0.07766	-0.10247
0.368101	-0.02399	-0.1294		0.077745		-0.04326	0.083129
0.468289	-0.10314	-0.02316		-0.04023		-0.09063	-0.01924
0.658312	-0.00513	-0.06589		0.07399		0.047153	0.098132
0.444252	-0.10491	-0.12952		-0.04043		-0.08406	-0.02285
0.619921	-0.11429	-0.18499		0.075444		0.020737	-0.08508
0.282312	-0.06256	-0.0721		0.074084		-0.04703	-0.05533
0.450933	-0.00704	-0.13573		-0.11901		0.024408	-0.04068
0.581616	-0.08762	-0.07831		-0.06778		-0.07515	0.010075
0.406435	-0.09144	-0.0868		-0.06876		0.020466	0.107224
0.450303	-0.15821	-0.10581		-0.06573		0.101211	-0.1194
0.458287	-0.10383	-0.08945		-0.05025		-0.13043	0.17621
0.555977	-0.13444	-0.00732		-0.08608		-0.00682	-0.09121
0.512922	0.123637	-0.05912		-0.06934		-0.08376	-0.04113
0.759303	-0.09819	-0.1142		-0.06063		0.030098	-0.09461
0.512749	-0.08892	-0.0867		-0.06564		0.02691	0.013741
0.617385	-0.19554	0.016551		-0.07772		-0.07339	-0.0269
0.544758	-0.07815	-0.02799		-0.07923		0.021777	-0.06823
0.125072	0.096055	-0.08487		-0.05562		-0.04146	-0.09706
0.500279	-0.20822	-0.08463		-0.06721		0.006173	-0.09877
0.617014	0.196023	-0.09022		0.102524		-0.05388	-0.02942
0.560276	-0.04612	-0.00311		-0.06613		0.035702	-0.13616
0.543163	-0.03312	-0.12766		-0.06867		0.138935	-0.10125
0.332175	-0.07149	0.004303		-0.06295		0.076425	-0.06336
0.423313	-0.06449	-0.05115		0.072207		-0.03745	-0.06279
0.352854	-0.14041	-0.03316		-0.06908		0.022982	-0.03471
0.503775	0.015391	-0.12053		-0.06116		-0.07701	-0.06031
0.683276	-0.05506	-0.08077		0.086817		0.018961	-0.11153
0.582484	-0.11244	-0.07878		-0.05386		-0.07286	-0.05492
0.252927	-0.09862	0.010373		0.07173		0.032067	-0.08059
0.472707	-0.11724	0.019884		-0.05758		-0.0984	-0.09834
0.529787	-0.03792	-0.04501		-0.06438		-0.08461	-0.10212
0.52262	-0.1438	-0.06182		0.097553		0.037733	-0.06334
0.715009	-0.11453	-0.04931		0.089536		-0.08169	-0.13222
0.721302	-0.09366	-0.14221		-0.06667		-0.09198	-0.06878
0.501786	-0.08357	-0.13555		0.089099		-0.00474	-0.12501
0.462444	-0.07823	0.055482		-0.07323		-0.10238	-0.01311
0.52703	-0.08691	-0.06505		-0.09069		0.01703	-0.09566
0.328456	-0.07709	-0.01226		-0.06864		0.028095	-0.03152
0.396851	-0.0535	-0.13433		-0.07018		0.095423	0.008064
0.425924	-0.14027	-0.13032		-0.05769		-0.07929	-0.09588
0.588806	-0.16055	0.140379		0.022935		0.0234	-0.00913
0.523035	0.055874	-0.10246		-0.08451		-0.06706	-0.11314
0.410072	-0.19412	-0.07284		-0.057		-0.04496	-0.02394
0.654662	-0.16756	-0.14123		-0.07307		0.188037	-0.10056
0.531516	-0.1888	-0.10247		-0.05779		-0.07455	-0.03445
0.492022	-0.16917	-0.0796		0.087225		-0.07812	-0.11087
0.415159	-0.01492	-0.11033		-0.05932		-0.05084	0.045792
0.637364	-0.06802	-0.12744		-0.063		-0.02397	-0.00837
0.458893	-0.11018	-0.1337		-0.05535		-0.01051	-0.05373
0.26221	-0.18225	-0.08828		-0.0621		0.01719	-0.0817
0.861922	-0.14702	-0.03805		-0.02451		-0.07031	-0.05616
0.13531	-0.14223	-0.10163		-0.07487		-0.02679	-0.01023
0.566109	-0.19949	-0.16678		-0.06708		-0.02167	0.020492
0.376891	-0.06384	-0.12287		-0.05735		0.036754	-0.0373
0.616306	-0.12107	-0.06881		-0.04889		-0.03813	0.002616
0.277665	-0.14479	-0.13115		-0.04589		0.085035	0.022309
0.55678	-0.1473	-0.13365		-0.06331		0.131784	0.028365
0.668946	-0.07777	0.027462		0.064953		0.042785	-0.00575
0.612673	-0.12648	-0.09787		-0.05467		0.026141	-0.09485
0.667164	-0.13563	-0.10488		-0.06698		-0.07192	-0.11164
0.4492	-0.11592	-0.14812		-0.09886		-0.06437	-0.10502
0.42051	-0.18319	-0.08704		-0.06861		-0.05786	-0.0488
0.539148	-0.19803	0.075512		-0.06683		0.034845	0.074327
0.654196	-0.11672	0.137541		-0.07616		0.01483	0.035805
0.541391	-0.14951	-0.11249		-0.06132		-0.0354	-0.07236
0.373413	-0.17454	-0.14213		0.012581		-0.07418	-0.07581
0.534029	-0.10957	-0.14223		-0.03881		-0.07667	-0.03264
0.425079	-0.10419	-0.0606		-0.0418		-0.12079	-0.14676
0.514476	-0.22242	0.029517		-0.04294		-0.06097	-0.03696
0.602593	-0.13391	-0.14062		0.13575		-0.08804	-0.07469
0.66529	-0.19784	-0.05443		-0.0418		0.067412	-0.05731
0.545414	-0.1181	-0.08744		-0.05669		-0.06405	-0.11784
0.525025	-0.11532	-0.13797		0.227215		0.034337	0.017563
0.820376	-0.08537	-0.1764		-0.05888		-0.00777	-0.08282
0.532836	-0.13335	0.087217		0.125644		0.002615	-0.06679
0.57871	-0.07069	-0.11903		-0.06765		-0.0204	0.095726
0.343059	-0.07084	-0.10407		-0.0825		-0.08886	0.012322
0.532081	-0.1629	0.057282		0.085111		-0.08482	-0.08242
0.54014	-0.24015	-0.08452		-0.06318		-0.0283	-0.06125
0.03337	-0.14524	-0.14065		0.000939		0.086971	-0.09457
0.700925	0.090044	-0.10155		-0.08559		-0.0743	-0.09888
0.476387	-0.0882	-0.07336		-0.06274		-0.05168	-0.00106
0.565052	-0.13502	0.079144		-0.06209		0.023659	-0.05609
0.726199	-0.11461	-0.10234		-0.07506		-0.10629	-0.08962
0.536669	-0.19761	-0.12912		0.01734		-0.10263	-0.04296
0.508191	-0.1032	-0.0432		0.202537		0.023972	-0.00716
0.769489	0.047012	-0.14626		-0.07282		0.019373	0.023022
0.570545	-0.13867	0.08773		-0.0358		-0.0711	-0.04931
0.277101	-0.14687	-0.07819		-0.05884		-0.06872	-0.10157
0.646332	-0.16476	-0.11225		0.04467		-0.0558	-0.08114
0.51474	-0.05217	-0.05993		0.091386		-0.08434	-0.01368
0.591756	-0.10902	-0.12883		-0.03663		-0.05184	-0.04049
0.465399	-0.08705	-0.06032		-0.05842		0.141072	-0.06349
0.565191	0.004812	-0.08098		-0.08671		-0.07155	0.032351
0.610572	-0.033	-0.0137		-0.07167		-0.0172	-0.06284
0.138753	-0.03681	-0.18012		-0.06919		-0.03422	-0.06538
0.441243	0.022253	-0.02877		-0.06423		-0.14849	-0.07509
0.536886	-0.12944	0.051388		-0.07797		0.010967	-0.04205
0.470524	-0.21561	-0.11112		-0.0623		0.017117	-0.04991
0.415731	-0.1952	-0.10532		0.075283		0.013167	-0.07103
0.228468	-0.10638	0.06411		-0.08015		-0.09201	-0.10422
0.339721	-0.14431	-0.0598		0.075435		-0.07991	0.037
0.702794	-0.15854	-0.09031		-0.08356		-0.06764	-0.08175
0.487741	-0.16643	0.084092		-0.01237		-0.06271	-0.09077
0.478007	-0.17413	-0.1303		-0.05977		-0.07262	-0.1063
0.450633	-0.15325	-0.07132		0.058655		0.031221	-0.08572
0.636113	-0.12673	-0.07808		-0.07565		-0.04836	-0.12448
0.579782	-0.05884	-0.07521		0.086745		-0.08432	0.057753
0.480083	-0.14391	-0.10227		-0.07941		-0.07705	-0.09881
0.576089	-0.21763	-0.14494		-0.06973		-0.07384	0.02553
0.491176	-0.09521	-0.07935		-0.04275		-0.06084	-0.0657
0.500212	-0.17991	-0.14598		-0.07873		-0.06886	0.078546
0.310977	-0.16098	-0.06836		0.088247		0.062148	-0.06447
0.408101	-0.10659	-0.07874		-0.06074		0.07551	-0.06868
0.491318	0.011463	-0.13841		-0.05953		-0.06229	0.087073
0.831507	-0.14527	-0.13034		-0.05675		0.147015	0.034069
0.634264	-0.14051	-0.05488		-0.05141		-0.06391	-0.08079
0.262375	-0.13896	-0.18577		-0.06778		-0.10991	-0.07678
0.250904	-0.17477	-0.09614		-0.08307		-0.1288	-0.06962
0.258837	-0.21308	-0.13613		0.078835		-0.08281	-0.06263
0.67369	-0.12395	-0.13961		-0.0421		-0.07911	-0.09505
0.699718	-0.09813	-0.08949		-0.04856		-0.06872	-0.00271
0.511274	-0.10169	-0.11399		-0.05543		-0.08881	-0.06257
0.63482	-0.14419	-0.03577		-0.0602		-0.12065	-0.08012
0.370991	-0.13617	-0.09794		-0.06061		-0.03063	0.052969
0.422815	-0.18598	-0.08665		0.131286		-0.05723	-0.10531
0.321907	-0.13895	-0.11502		-0.07222		-0.06068	-0.13012
0.229117	-0.17229	-0.14674		-0.06782		-0.0999	-0.0971
0.413494	-0.16757	-0.12252		-0.05013		-0.03621	-0.02635
0.294237	-0.15503	-0.06977		-0.04618		-0.07799	0.022195
0.5005	-0.07111	-0.1573		0.049228		-0.07518	-0.07952
0.312	-0.09899	-0.12283		-0.06624		-0.0691	-0.05468
0.32396	-0.16748	-0.11065		-0.03272		-0.09719	0.121355
0.476195	-0.10394	-0.16351		-0.05587		-0.06289	0.120861
0.400211	-0.14344	-0.07159		-0.06648		-0.06862	-0.04345
0.188497	-0.13768	-0.08063		0.052971		-0.04663	-0.01065
0.431244	-0.03473	-0.13442		-0.0906		0.010949	-0.05968
0.505019	-0.04578	-0.14437		-0.05952		-0.075	0.023392
0.493249	-0.01105	-0.04403		-0.05462		-0.04808	-0.06348
0.784585	-0.1165	-0.10544		-0.05636		-0.02414	0.039418
0.443216	-0.04235	-0.00498		0.080193		0.014736	-0.07587
0.412353	-0.12752	-0.12923		0.086692		-0.07179	-0.10161
0.552926	-0.06139	-0.10779		-0.05904		-0.06252	-0.01515
0.322625	-0.15484	-0.06738		-0.07369		0.052281	-0.09664
0.159293	-0.06937	-0.07841		-0.06681		-0.05581	-0.06322
0.415726	-0.0971	0.092316		-0.07609		0.0545	-0.07368
0.598733	-0.12651	-0.04111		-0.04963		0.01387	-0.05832
0.452194	-0.13048	-0.1162		0.007208		0.01504	-0.03814
0.349603	-0.20156	-0.03996		-0.07105		-0.0862	-0.04114
0.625636	-0.15002	-0.11326		0.092227		-0.03558	-0.09553
0.537391	-0.10304	-0.13124		-0.06362		0.065218	-0.09654
0.6309	-0.12402	-0.08938		0.081012		-0.0668	-0.07649
0.503839	-0.16566	-0.09649		-0.0668		-0.0624	-0.03939
0.668917	-0.08829	-0.04416		-0.07183		-0.07198	-0.11738
0.681592	-0.16133	-0.02809		-0.08422		-0.03115	-0.09636
0.420341	-0.14974	-0.08792		0.01884		0.079295	-0.07493
0.605787	-0.07498	-0.13372		-0.07865		0.034916	0.224802
0.436708	0.024341	-0.07224		-0.02969		-0.01477	-0.10751
0.536247	-0.17464	-0.05048		-0.05837		-0.10602	0.004008
0.542174	-0.11579	-0.14838		-0.06587		-0.05495	-0.0342
0.522226	-0.04262	-0.04891		-0.07042		-0.07096	-0.09978
0.30205	-0.08408	-0.08843		-0.06085		0.025539	-0.07976
0.53978	-0.161	-0.08278		-0.06471		0.125936	0.021972
0.475643	-0.19556	-0.01802		0.036062		0.036882	0.019882
0.567607	-0.04313	-0.14363		-0.05797		-0.0926	-0.09884
0.599366	-0.18517	-0.1473		0.081976		0.127543	-0.0776
0.600384	-0.13607	-0.13546		-0.11484		-0.01563	-0.0173
0.482533	-0.12548	-0.08644		-0.07437		-0.04086	0.067077
0.444936	-0.12625	-0.07201		0.069285		-0.0832	-0.03475
0.573602	-0.12663	-0.14281		-0.04845		-0.09008	0.055955
0.606387	-0.20018	-0.15367		-0.05134		0.041828	-0.07694
0.492685	-0.15543	-0.14394		0.070303		-0.09011	-0.05924
0.677127	-0.08292	-0.08928		-0.05052		-0.05105	-0.09249
0.569354	-0.08051	-0.01809		-0.07293		0.137509	-0.05828
0.393449	-0.17342	-0.14622		-0.05365		0.103968	-0.01558
0.540355	-0.15548	-0.0514		0.085326		0.015021	-0.09784
0.721225	-0.08736	-0.03964		-0.05636		-0.02291	-0.05772
0.369673	-0.04378	-0.04881		-0.07461		0.044115	0.08757
0.600623	-0.16547	-0.08212		-0.07439		0.105512	-0.07679
0.576748	-0.15794	-0.09719		-0.0807		-0.0513	-0.0831
0.543199	-0.18014	-0.12768		-0.04961		0.059632	0.076155
0.271295	-0.12831	-0.09963		0.074349		-0.04382	-0.09447
0.378514		-0.13845		-0.08628		-0.08109	0.0753
0.715221		-0.08018		-0.08278		0.01217	-0.10536
0.706363		-0.10077		0.060945		-0.1052	-0.0165
0.256168		-0.09092		0.081712		-0.07358	0.072443
0.36605		-0.15399		-0.08472		0.030666	-0.08763
0.623995		-0.10755		-0.08078		0.039889	0.025744
0.4634		-0.11203		0.073937		-0.05171	0.034399
0.619579		0.052554		-0.05111		-0.07014	-0.05811
0.552048		-0.07645		-0.05804		-0.05955	-0.0956
0.427411		-0.10196		0.076275		-0.03314	0.034615
0.648285		-0.06952		-0.06208		-0.11735	-0.04768
0.489425		-0.0482		-0.08463		0.049245	-0.12291
0.358144		-0.08945		0.07088		0.066544	-0.05794
0.291651		-0.04995		-0.04658		-0.08631	0.076039
0.255374		-0.08603		-0.04136		-0.08407	0.145951
0.475862		0.074359		-0.08682		-0.01725	-0.05712
0.330361		-0.10089		-0.0501		-0.06707	-0.06911
0.450786		-0.08037		-0.06817		-0.05741	0.0299
0.468893		-0.1294		0.087377		0.00806	-0.06337
0.498418		-0.14583		-0.1282		-0.04671	-0.06961
0.536544		-0.07997		-0.07274		-0.10097	-0.0819
0.469166		-0.16485		0.089685		0.01225	-0.11872
0.330143		-0.02551		-0.0509		-0.10362	-0.09338
0.526146		0.000264		0.102711		-0.09799	-0.08938
0.71172		-0.16499		0.098519		0.02072	-0.03183
0.520876		-0.09407		-0.06881		-0.0358	-0.07971
0.574487		-0.04279		-0.08937		0.016121	0.036732
0.440384		-0.11572		-0.07106		-0.06238	-0.08422
0.459056		-0.06559		-0.07783		0.00618	-0.0444
0.403861		-0.10001		-0.08908		-0.10274	0.001059
0.637041		-0.07344		-0.07088		0.021151	-0.09001
0.423532		-0.0104		-0.06936		-0.06847	-0.00217
0.582714		-0.17048		-0.05498		0.091567	-0.04254
0.27387		-0.18237		-0.05379		-0.09528	0.038362
0.506027		0.009257		-0.06181		-0.0936	-0.00354
0.173725		-0.06248		0.049939		-0.10065	-0.11857
0.564699		-0.12002		-0.0653		-0.05047	-0.0045
0.801201		-0.11245		-0.09536		0.036318	-0.05327
0.642965		-0.08552		-0.07344		-0.05547	-0.09316
0.51754		-0.05849		-0.06116		0.012529	-0.09769
0.644511		-0.09467		0.024207		-0.11665	0.012999
0.642449		-0.15098		-0.06176		0.033131	-0.06674
0.287134		-0.00201		-0.00018		-0.07771	-0.06987
0.489689		-0.07815		0.070949		-0.12773	-0.06239
0.379459		-0.07715		0.076223		-0.1089	0.009373
0.464176		-0.07776		-0.07853		-0.06841	-0.04952
0.631963		-0.08344		-0.05618		0.056568	0.065545
0.633502		-0.1268		0.349198		-0.07379	-0.07436
0.771318		-0.1194		-0.05221		-0.08976	0.043484
0.330255		-0.0149		-0.06766		0.062625	-0.05476
-0.12481		-0.03332		-0.08032		-0.10141	5.02e-05
-0.13217		-0.05828		-0.03818		-0.08781	-0.10893
-0.12043		-0.14664		-0.07273		-0.06083	-0.09156
-0.09854		-0.04031		-0.07566		0.029977	-0.0239
-0.09315		-0.12521		0.078826		0.061596	-0.03353
-0.09368		-0.08685		-0.04152		-0.10109	0.060435
-0.09916		0.006133		-0.07817		-0.11092	-0.02519
-0.11992		-0.12321		0.139501		0.025126	-0.02566
-0.09437		-0.13578		0.025456		0.062403	-0.04399
-0.07796		-0.123		-0.02759		-0.08448	0.060777
-0.14864		-0.0726		-0.07716		-0.04687	-0.12214
-0.03942		-0.05619		-0.05048		0.029207	-0.07269
-0.00465		-0.15919		-0.07363		-0.08598	-0.02662
-0.17685		-0.16934		-0.0506		-0.04944	-0.102
-0.14598		0.097705		-0.06294		0.069125	-0.09153
-0.09654		-0.14787		-0.00684		-0.09008	-0.05299
-0.09686		0.022796		-0.08794		-0.01961	-0.03601
-0.15731		-0.1219		-0.04529		-0.06144	-0.07488
-0.03368		-0.06503		0.087045		0.209955	0.013477
-0.10214		-0.12592		-0.08039		-0.05673	-0.01299
-0.09958		-0.17142		-0.08514		-0.03979	-0.07403
-0.05138		-0.0395		-0.05313		-0.07752	-0.0204
-0.09211		-0.14071		0.078213		0.020071	-0.01567
-0.16482		-0.07874		0.077306		-0.08423	0.092339
-0.21828		0.045516		-0.06621		0.024864	0.024895
-0.12098		0.004303		-0.04478		-0.00704	-0.02042
-0.11595		0.006537		0.076202		0.131264	-0.12817
-0.11638		-0.0924		-0.06551		-0.09944	-0.04163
-0.06949		-0.08652		-0.04828		-0.07612	-0.05006
-0.1128		-0.11546		-0.04316		0.00812	-0.09038
-0.00659		-0.08921		0.066467		-0.0597	-0.02039
-0.1662		-0.06729		0.112668		0.225537	0.017428
-0.11543		-0.09479		-0.04117		-0.07646	-0.07742
-0.03395		-0.01413		-0.04442		-0.00322	-0.07284
-0.06164		0.000905		-0.07334		-0.07272	-0.0723
-0.12073		0.001546		-0.05179		0.106202	-0.05267
0.024182		-0.07553		0.190375		0.176585	0.03885
-0.15851		-0.11519		0.067036		0.021564	-0.02664
-0.09114		-0.07748		-0.06557		-0.01862	-0.05966
0.192607		-0.09087		-0.03532		-0.08119	-0.04332
-0.12027		0.015		0.068856		-0.07551	-0.06949
0.108532		0.02128		-0.06459		-0.01728	-0.06569
-0.09856		-0.16785		-0.05327			-0.07927
-0.09509		-0.12508		-0.06451		0.034616	-0.08411
-0.06112		-0.07717		-0.06835		-0.06456	0.199231
-0.04703		-0.06305		-0.04096		0.032071	-0.10118
-0.05581		-0.04073		0.079062		-0.05303	-0.01924
-0.00709		-0.04867		-0.05441		-0.10826	-0.09398
-0.03626		-0.09905		0.166013			-0.07669
-0.15532		-0.11797		0.090111		-0.05532	-0.09412
-0.16846		-0.01005		-0.07285		-0.07627	-0.0677
-0.03201		-0.12442		0.217719		0.109069	0.057847
-0.04072		-0.10527		-0.0541		0.021485	0.01448
-0.118		-0.11228		-0.06186		-0.09846	-0.0123
-0.05249		-0.15909		0.058864		-0.10794	0.163439
0.004066		-0.13723		-0.06918		0.030528	0.016118
-0.12688		-0.14492		-0.06004		-0.0651	-0.04509
-0.10355		-0.13947		-0.06393		0.110923	-0.08889
-0.01754		-0.0066		0.058892		-0.08928	0.023485
-0.06653		0.056894		-0.06307		0.089429	-0.11213
-0.05861		-0.0426		-0.09293		0.018464	-0.02568
-0.09646		-0.03602		0.066638		-0.04785	-0.08188
-0.08704		0.000227		-0.07322		-0.0724	0.031232
-0.08097		-0.00369		-0.04129		0.064337	-0.01518
-0.16431		-0.12771		0.061758		0.226106	-0.06486
0.034145		-0.08021		-0.06814		0.000535	-0.14906
-0.12167		-0.11457		-0.05858		0.03676	-0.13296
-0.04804		-0.04325		-0.05312		-0.0214	-0.15354
-0.13901		-0.04872		-0.04004		-0.10093	0.0652
-0.13938		-0.04784		-0.05748		-0.10724	-0.11692
-0.18131		-0.13818		-0.04695		-0.05641	-0.02031
-0.11843		-0.04718		-0.05385		-0.05788	-0.11194
-0.09417		-0.07229		-0.03981		0.129028	-0.07097
-0.05613		0.003717		0.131392		-0.06174	-0.03882
0.005493		-0.01222		-0.05298		0.076891	-0.04932
-0.1389		-0.12531		-0.07414		-0.11328	-0.0217
-0.10243		-0.08693		-0.06225		-0.09345	-0.1493
-0.10582		-0.10753		-0.07145		-0.06712	-0.08921
-0.11497		-0.13186		-0.06187		-0.06551	-0.111
-0.15023		-0.12095		-0.08097		-0.06758	-0.13435
-0.10602		-0.07917		-0.06202		-0.0573	-0.14842
-0.14736		-0.03265		-0.06656		-0.02249	-0.10066
0.029191		-0.1275		-0.07545		0.023809	-0.10206
-0.10881		-0.13824		0.076792		0.116009	-0.12431
0.072038		-0.06604		-0.0723		0.046081	-0.1154
-0.1169		-0.07709		-0.06708		-0.00401	0.013416
-0.12273		-0.03157		-0.06866		0.222259	0.008813
0.00242		-0.00422		0.080948		-0.14813	-0.14296
-0.05417		-0.12241		-0.06016		-0.13409	-0.15852
-0.00124		-0.12161		-0.07015		0.105316	-0.02806
-0.12179		-0.08292		-0.06398		-0.03755	-0.09723
-0.07602		-0.08566		-0.06539		-0.03827	0.06375
-0.11249		-0.03417		-0.07014		-0.00434	-0.07136
-0.11725		-0.09833		-0.01499		-0.06541	-0.10791
-0.12921		0.068004		-0.06341		-0.05746	-0.09802
-0.00949		-0.1056		-0.05127		0.058174	-0.08
-0.04472		-0.07481		-0.09392		-0.06217	-0.09524
-0.12951		-0.05398		-0.05281		-0.04425	-0.16865
-0.11355		-0.07687		-0.06515		-0.04893	-0.12958
-0.1248		-0.01063		-0.05067		-0.06325	-0.15935
0.091237		-0.09073		-0.05392		-0.03975	-0.12326
-0.13187		-0.06921		-0.06492		0.03754	-0.06569
-0.09098		-0.07408		-0.08175		-0.0609	-0.11655
-0.11126		-0.0551		-0.07311		0.067397	-0.04378
-0.11981		0.063996		-0.05049		-0.04421	-0.0861
-0.14661		0.069239		0.09326		-0.08242	-0.07951
-0.10487		-0.09038		0.085116		-0.07111	-0.16402
-0.09761		-0.13191		-0.06569		0.091316	-0.12766
-0.12504		0.002318		-0.07398		0.082874	-0.11499
0.018623		-0.13079		0.08432		0.062101	-0.10917
-0.12019		-0.05084		0.076853		0.071584	-0.08061
-0.02922		0.075986		-0.06497		-0.04508	-0.09454
-0.10561		-0.08631		0.08315		-0.06053	-0.12344
-0.06941		-0.10805		-0.03503		0.119698	-0.12323
-0.06126		-0.07663		-0.06317		-0.033	-0.13067
-0.00364		-0.08691		0.092335		-0.01828	-0.01358
0.026346		-0.14859		-0.05372		-0.04728	-0.11486
-0.18367		-0.1308		-0.06837		0.144596	-0.08316
0.424935		-0.11819		-0.07381		-0.05864	-0.07719
-0.0726		-0.03071		-0.06754		0.088238	-0.18936
-0.04242		-0.11998		-0.04109		0.109992	-0.05739
-0.1533		-0.04496		-0.07737		-0.07087	-0.09713
-0.13964		-0.06475		-0.04942		-0.04145	-0.00827
-0.12866		0.045365		-0.03111			-0.10729
-0.06118		-0.08356		-0.05539			-0.0907
-0.14294		-0.08933		0.088057			-0.01172
-0.00456		-0.1251		-0.04619			0.02307
-0.09866		-0.09335		0.091573			-0.09448
-0.17965		-0.1086		-0.03329			-0.04271
-0.13493		-0.10728		-0.045			-0.12236
-0.10253		0.046346		-0.05658			-0.10507
-0.02223		-0.09412		-0.06341			-0.0546
-0.15094		-0.118		-0.03834			0.080188
-0.10009		-0.02628		0.073278			-0.02631
-0.10592		-0.08592		-0.09663			-0.13972
-0.06831		0.017329		-0.05208			-0.02126
-0.11149		-0.08099		0.07936			-0.13393
-0.09544		-0.12538		-0.05853			-0.13414
-0.11284		-0.04365		-0.05142			-0.05785
-0.11444		-0.14892		-0.08801			-0.10946
0.020315		-0.14921		-0.00346			-0.0636
-0.21151		-0.10145		-0.1371			-0.08933
-0.05171		-0.0463		-0.06005			0.006378
-0.02723		-0.0894		-0.04688			-0.1017
-0.16602		-0.11305		0.051339			-0.09872
-0.10579		-0.08303		0.064614			-0.12602
-0.10616		0.096195		0.06154			-0.04075
-0.03647		-0.10408		0.080211			-0.13437
-0.13032		-0.10743		-0.04625			-0.09354
-0.08936		0.014604		-0.0158			-0.10995
-0.17813		-0.12088		-0.05895			-0.05943
-0.03233		-0.03049		-0.04742			-0.09468
-0.1092		-0.11836		-0.05971			-0.08637
-0.0505		-0.08829		-0.06721			-0.14251
-0.17551		-0.12551		-0.05598			-0.08697
-0.03436		0.204699		-0.0513			0.048595
-0.12662		-0.1168		0.058775			-0.03712
-0.0444		-0.10151		-0.06926			-0.10712
-0.13342		0.117267		0.078504			-0.06382
-0.10067		-0.09437		0.07252			-0.04064
-0.19295		-0.12833		-0.05799			-0.0548
-0.17174		-0.06066		-0.06101			-0.053
-0.11606		-0.0739		-0.06224			-0.12533
-0.14726		0.128763		-0.07269			-0.17688
-0.08619		-0.10724		-0.05863			0.039079
-0.12949		-0.10624		0.086885			-0.12984
-0.13571		-0.08028		-0.08431			-0.0991
0.046568		-0.09859		-0.0391			-0.07904
-0.07546		-0.07009		-0.08353			-0.08622
-0.03523		-0.11023		-0.05704			-0.01252
-0.04494		-0.15874		-0.05928			-0.0949
-0.1811		-0.07016		0.124074			-0.10435
-0.11402		-0.11444		-0.04582			-0.11194
-0.16569		-0.11755		-0.05367			-0.13464
-0.05157		0.048933		-0.06696			-0.14866
-0.0153		-0.09839		-0.06547			-0.02918
0.007725		0.009683		0.062079			-0.09191
-0.11623		-0.1237		-0.05577			-0.14019
-0.11074		-0.04636		-0.06217			-0.0879
-0.11192		0.020264		-0.06012			-0.08523
-0.13042		-0.04297		0.071102			-0.03866
-0.10871		-0.07532		-0.07198			-0.12747
-0.11358		-0.09289		-0.04859			-0.09942
-0.00732		-0.03953		-0.06204			-0.07597
-0.06419		-0.09218		-0.06115			-0.06318
-0.04697		-0.15715		-0.04658			-0.09723
-0.12542		0.023714		-0.0669			-0.08878
0.021716		-0.10023		-0.08965			-0.08269
-0.10649		-0.05366		-0.0732			-0.01777
-0.15633		0.056661		-0.07182			-0.10614
-0.14953		-0.15072		-0.04212			-0.08166
-0.12876		-0.02675		-0.03898			-0.12452
-0.00429		0.036911		0.082544			-0.16243
-0.10492		-0.10817		-0.06585			-0.04024
-0.12397		-0.00912		-0.05158			-0.02317
-0.04777		-0.16337		0.074656			-0.08693
-0.20238		-0.08075		-0.0578			-0.05088
-0.14555		-0.03798		-0.07155			0.013619
-0.09885		-0.07512		-0.08302			-0.06172
0.596266		-0.13038		-0.06117			0.042925
-0.10506		-0.08843		-0.07314			-0.09761
-0.01542		-0.09768		-0.05196			-0.05619
-0.20637		-0.09321		-0.05042			-0.09221
0.790723		-0.054		-0.07415			-0.08599
-0.16532		-0.03705		-0.10916
-0.09779		-0.07999		-0.06124
-0.16173		-0.06294		-0.05283
-0.03374		-0.15311		-0.06228
0.122526		-0.15369		-0.04893
-0.1264		-0.1281		-0.05405
-0.06227		-0.13249		-0.08459
-0.10793		-0.08392		-0.07831
-0.10711		-0.01272		-0.06289
-0.00832		-0.07879		-0.09549
-0.13465		-0.09637		-0.06328
-0.10457		0.00354		-0.05301
-0.12876		-0.14622		-0.07585
-0.11532		-0.07232		-0.05613
-0.11548		0.032787		-0.05192
-0.14228		-0.06638		-0.06075
-0.11526		-0.0946		-0.06708
-0.12093		0.02374		-0.08328
-0.15893		-0.1277		-0.07138
-0.07936		0.005759		-0.06883
-0.11515		-0.06832		-0.0654
-0.14036		-0.11325		0.077709
-0.18687		-0.14372		-0.04995
0.06846		-0.1234		-0.00267
-0.13287		0.090472		-0.0675
-0.06285		-0.14121		-0.06367
-0.00183		-0.17004		-0.07623
-0.08035		-0.13605		0.189989
-0.12357		-0.02171		-0.07348
-0.10155		-0.08586		-0.06959
-0.04457		-0.04938		0.002591
-0.09504		0.04105		-0.07278
-0.1056		-0.1311		-0.05714
0.062783		-0.15314		-0.08526
-0.11009		-0.00578		0.078814
-0.0554		-0.01331		0.063457
-0.08826		-0.1206		-0.05535
-0.18031		-0.16466		-0.0963
-0.11188		0.141328		-0.06964
-0.04725		-0.08703		-0.0727
-0.16357		-0.08095		0.083932
-0.06298		-0.13497		-0.05642
-0.06818		-0.00613		-0.05936
-0.10656		-0.05308		0.099234
0.023986		-0.01422		-0.09731
-0.0746		-0.02642		-0.09995
-0.07006		0.04877		-0.09971
-0.14973		-0.08708		-0.05085
-0.1028		-0.04941		-0.0533
-0.11368		-0.15045		-0.04728
-0.12024		0.00948		-0.06558
-0.02819		-0.08464		-0.05591
-0.05198		-0.17381		-0.07056
-0.14514		-0.08921		-0.07811
-0.01095		-0.12884		-0.07967
-0.18903		-0.02908		-0.05389
-0.05893		-0.0889		-0.08949
-0.09996		-0.1073		0.032916
-0.12419		0.047723		-0.05496
-0.0477		-0.08451		-0.05188
-0.11827		-0.00654		-0.07872
-0.13864		-0.14419		-0.06433
-0.08878		-0.10218		-0.06417
-0.10604		-0.08183		-0.08129
-0.17152		-0.12831		-0.06795
-0.11649		0.342798		-0.08771
-0.1765		-0.06317		-0.07276
-0.11737		-0.09082		-0.06546
-0.13973		-0.15567		-0.05809
-0.07181		0.019703		-0.05008
-0.07883		-0.1388		-0.07056
-0.07779		-0.03497		0.09082
-0.14411		-0.14363		0.21524
-0.11801		-0.12124		-0.03941
-0.11518		-0.10658		-0.0467
-0.10872		-0.07364		0.074158
-0.10651		-0.08651		0.064698
-0.15		-0.11317		0.054032
-0.12743		-0.06797		-0.08764
-0.11042		-0.09182		-0.05575
-0.04104		-0.06417		-0.05275
-0.18488		-0.16627		0.07538
-0.04257		-0.09115		-0.06458
-0.0478		-0.15662		-0.04395
-0.17312		-0.0904		-0.07237
-0.07431		-0.09022		-0.07545
-0.08761		-0.12773		-0.0548
-0.05845		-0.16507		-0.06712
-0.02389		0.012028		-0.05101
-0.15382		-0.03577		-0.06326
-0.1479		-0.00103		-0.0252
-0.12652		-0.0914		0.069928
-0.16562		-0.14701		-0.07337
-0.11705		-0.03377		-0.05682
-0.13467		0.018814		-0.07025
-0.12742		-0.16344		-0.03159
-0.00023		-0.06005		0.111876
-0.07118		0.002812		-0.05722
-0.03029		0.027976		-0.04514
-0.13328		-0.14834		0.062921
-0.0739		-0.07105		-0.07044
-0.11905		-0.06423		-0.07198
-0.11187		-0.09779		-0.07758
-0.17886		-0.09845		-0.04954
-0.04469		-0.04224		-0.06595
-0.11034		-0.05194		-0.03285
-0.07753		-0.08579		-0.04351
-0.02846		-0.14499		-0.04858
-0.05002		-0.1303		-0.04619
-0.10349		-0.05415		-0.05246
-0.07828		0.061033		0.086183
-0.19085		-0.00796		-0.07334
-0.11464		-0.09628		0.09245
-0.01586		-0.15221		-0.06802
-0.09897		-0.13559		-0.05715
-0.17595		-0.1681		-0.04241
0.077895		-0.06875		-0.05689
-0.09396		-0.00534		-0.05155
-0.11533		-0.12424		-0.04759
-0.1415		-0.06925		-0.06646
-0.03449		-0.14624		-0.07296
-0.15869		-0.09195		-0.03204
0.003436		-0.08141		-0.0586
-0.12617		-0.13169		-0.06531
-0.11417		-0.06306		-0.05402
-0.12565		-0.13093		0.087781
-0.12362		-0.06475		0.091582
-0.06479		-0.07393		0.08217
-0.03139		-0.07569		-0.06721
-0.13075		-0.15164		-0.0896
0.055295		-0.18435		-0.05458
0.081526		-0.11162		-0.04741
-0.12134		-0.11614		-0.07153
-0.16428		-0.05698		-0.01101
-0.0817		-0.06173		-0.06264
-0.14814		-0.12794		-0.07568
-0.11941		-0.12892		-0.05423
-0.02706		-0.14469		0.079951
-0.10821		-0.10457		-0.06764
0.174696		-0.10682		-0.06246
-0.10303		-0.01471		-0.03233
-0.10298		-0.12694		-0.05734
-0.07691		-0.09892		-0.05671
-0.00062		-0.10265		-0.06169
-0.07647		-0.14763		-0.0563
-0.07854		0.05199		-0.05612
-0.14787		-0.09902		0.08146
-0.16068		-0.01646		-0.06964
-0.10333		0.013867		0.097348
-0.10973		-0.08091		-0.06562
-0.11321		-0.07674		-0.05642
-0.1514		-0.03955		-0.05576
-0.1179		-0.11905		-0.0708
-0.15451		-0.00733		-0.07523
-0.15704		-0.1279		-0.0438
-0.05725		-0.14907		-0.06101
-0.07466		-0.10661		-0.04689
-0.16644		-0.1394		-0.05605
-0.15512		-0.14998		-0.05483
-0.16226		-0.06382		0.078512
-0.01293		-0.06611		-0.05183
-0.12067		-0.00021		-0.07112
-0.04469		-0.10317		-0.06806
-0.15811		0.007367		0.070785
-0.05576		-0.08847		-0.06484
-0.10791		-0.11677		0.066548
-0.06153		-0.12207		0.094397
-0.12338		-0.12464		-0.04957
-0.09402		-0.09795		-0.0412
-0.11467		-0.12187		-0.05086
0.008965		-0.11333		-0.04349
-0.05671		-0.13314		-0.06801
0.115849		-0.0549		-0.07488
-0.10622		-0.04813		-0.07471
-0.13214		-0.14217		0.077658
-0.12513		-0.08646		0.061855
0.026678		-0.10433		-0.06523
-0.129		-0.12208		-0.05175
-0.03939		0.002091		-0.05749
-0.05034		-0.13926		-0.06659
-0.12782		-0.17772		0.078552
-0.15546		-0.05207		-0.06846
-0.16887		-0.01749		0.079163
0.029606		-0.11847		-0.09398
0.005445		-0.15986		0.054532
-0.14507		-0.04948		-0.06402
-0.07772		-0.12283		0.080682
-0.06036		-0.05865		-0.05055
-0.07763		0.123236		-0.073
-0.1797		-0.14589		-0.06544
-0.05852		-0.07358		-0.07301
-0.16008		0.138054		-0.07901
-0.1053		-0.03775		0.069457
0.623305		0.061776		-0.06233
-0.02975		-0.0403		-0.10337
-0.10519		-0.04022		-0.0516
-0.14954		-0.08236		-0.05146
-0.1165		-0.03433		0.07584
-0.05422		0.133996		0.109932
-0.07212		-0.08032		-0.08989
-0.07989		-0.04054		-0.0603
-0.09902		-0.03563		-0.06395
-0.02149		0.158949		0.072692
-0.16436		-0.02361		-0.0494
-0.03155		-0.04109		-0.05675
-0.09915		-0.09735		0.218341
-0.06933		-0.04071		-0.06966
-0.15733		-0.04469		-0.06337
-0.06783		-0.0373		0.081438
-0.00024		0.150752		0.082035
-0.00634		-0.08486		-0.05022
-0.03467		-0.14579		0.072624
-0.13077		-0.04553		-0.06146
-0.02168		-0.15993		0.078567
-0.05912		0.132026		0.088795
-0.05254		-0.0479		-0.08269
-0.11493		-0.04563		-0.06237
-0.01942		-0.04001		-0.04779
-0.12246		-0.05943		-0.06366
-0.09636		-0.02361		-0.06061
-0.10428		0.099282		0.17037
-0.09937		-0.03873		-0.04697
-0.10683		0.131531		0.074343
-0.20264		-0.05291		-0.07046
-0.08884		-0.04816		-0.05361
-0.14343		-0.02166		0.064268
-0.13963		-0.03287		-0.06578
-0.03169		-0.03576		-0.04936
-0.1706		0.153172		-0.05515
-0.07082		-0.02411		-0.0651
-0.00998		0.045491		-0.05981
-0.11722		-0.11146		-0.05864
-0.11721		-0.01831		-0.07534
-0.09117		0.091841		-0.07858
-0.06014		-0.0467		-0.0374
-0.13628		0.017841		0.079738
-0.05408		-0.02909		0.149736
0.033739		0.034427		-0.04586
-0.12991		-0.15264		-0.0772
0.083595		-0.08768		-0.07112
-0.12894		-0.071		0.072147
-0.17867		-0.07668		-0.1154
-0.11697		0.008282		-0.05591
-0.14476		-0.04513		0.063759
-0.21999		-0.07407		0.057993
-0.10536		-0.05907		0.074602
-0.03249		-0.05714		-0.07454
-0.12475		-0.05945		-0.06253
-0.03902		-0.05614		-0.05817
-0.15065		0.048137		-0.04391
0.103113		-0.04606		0.034418
-0.18485		-0.10084		-0.05978
-0.12399		-0.12222		-0.04552
-0.08473		-0.07613		0.075884
-0.10195		0.047704		-0.07884
-0.10321		-0.06663		-0.07248
-0.17853		-0.07897		-0.07094
-0.0603		-0.08672		0.097013
-0.09155		-0.15093		0.140104
-0.09512		0.017415		-0.05139
-0.10408		0.061182		-0.07117
-0.07183		-0.0126		-0.08112
1.01957		0.035234		-0.07839
-0.11589		0.011075		-0.03257
-0.10447		-0.07426		-0.08014
-0.1142		-0.06694		0.07624
-0.01792		-0.06485		0.003338
-0.17903		-0.07903		0.128555
-0.13479		-0.15085		-0.05178
-0.09514		-0.07763		-0.06824
-0.08611		-0.05127		0.112126
-0.06452		0.085484		-0.05628
-0.05448		-0.09539		0.091405
-0.09896		-0.06045		0.084338
-0.11215		-0.06201		-0.06734
-0.15366		-0.08002		0.070647
-0.00477		0.0443		-0.05258
-0.0427		-0.17952		-0.0648
-0.04501		-0.08045		0.048239
-0.12869		-0.06273		-0.05106
-0.09435		0.086895		-0.07951
-0.04056		-0.09506		-0.08367
-0.11728		-0.08491		-0.05566
-0.00711		0.019664		-0.04501
-0.06973		-0.06123		0.068985
-0.10559		-0.11686		-0.04479
-0.04599		-0.05721		-0.08165
-0.11944		-0.08175		-0.08247
-0.11676		-0.0629		-0.07257
0.048942		-0.06036		-0.0437
-0.10572		0.022877		-0.07811
-0.11241		-0.06179		-0.0706
-0.15655		-0.13371		-0.0482
-0.01889		-0.0743		-0.0534
-0.04807		-0.05385		-0.05102
-0.10679		-0.0621		-0.04678
-0.03397		-0.05924		-0.03962
-0.10583		-0.09122		-0.06035
-0.02305		-0.07184		-0.05218
-0.02663		-0.05914		-0.06486
-0.12646		-0.03137		-0.04523
-0.06629		0.019983		-0.07076
-0.11061		-0.06508		-0.06925
-0.10438		-0.09719		0.075472
-0.03641		0.127182		-0.05045
-0.02355		-0.07427		-0.04836
-0.08955		-0.09324		-0.06015
-0.05939		-0.05095		0.087587
-0.02285		-0.09484		0.079163
-0.18094		-0.01403		-0.05756
-0.14175		-0.08066		-0.0587
-0.1385		-0.05508		-0.06952
-0.14817		0.013904		-0.04435
-0.05464		-0.03642		-0.08767
-0.12476		-0.09321		-0.05956
-0.05226		-0.00666		-0.06085
-0.08493		-0.05404		0.058643
-0.13608		-0.04864		-0.03178
-0.0512		-0.06562		-0.07241
-0.06463		0.095659		-0.04603
-0.02674		-0.06257		-0.06105
-0.09545		-0.06237		0.198172
-0.09307		-0.06557		-0.06234
-0.11959		-0.08566		-0.0405
-0.11801		-0.11562		-0.0749
0.044924		-0.13156		-0.065
-0.06711		-0.11658		-0.05897
-0.0871		0.089494		-0.08287
-0.05233		-0.04533		-0.05518
-0.10694		-0.07313		-0.05923
-0.11055		-0.09207		-0.07292
-0.04147		-0.07712		-0.0734
-0.08902		-0.08354		-0.07045
-0.05295		-0.07436		-0.03346
0.02141		0.042556		-0.07077
-0.11746		-0.05473		0.08548
-0.11338		-0.02511		-0.07234
-0.04335		-0.06616		-0.06791
-0.09652		-0.06648		-0.07447
0.055691		-0.13793		-0.06591
-0.10361		0.089644		-0.06133
-0.09508		-0.04636		-0.06269
0.056385		-0.07855		-0.04647
-0.05578		-0.07574		-0.06088
-0.12061		-0.08986		0.075556
0.023498		0.125931		-0.0644
-0.11823		-0.1179		-0.07442
-0.05909		-0.02038		0.04004
-0.10892		-0.06085		-0.07546
-0.10816		-0.04765		-0.06548
-0.15265		0.118757		-0.0687
-0.04771		-0.07882		-0.06329
-0.15543		-0.04244		0.089921
-0.11473		-0.05055		0.222563
-0.06135		-0.05298		0.092471
-0.126		-0.08821		-0.03684
0.08416		-0.09859		-0.04654
-0.07657		-0.10405		-0.06705
-0.15296		-0.11093		-0.06294
-0.10502		-0.07347		0.060122
-0.0539		-0.06462		0.035464
-0.07129		-0.10551		0.09478
-0.10884		-0.05712		-0.07957
-0.12708		-0.07464		-0.05775
-0.1647		-0.0537		0.053491
-0.0527		-0.07964		-0.09563
-0.04035		-0.07845		-0.05099
-0.03028		-0.03297		-0.0603
-0.02185		0.004985		-0.05365
-0.13402		-0.08571		-0.04224
-0.20381		-0.07558		-0.04664
-0.10367		-0.05361		-0.05564
-0.12043		0.070035		-0.05154
-0.01791		-0.06168		-0.09433
-0.00053		0.021489		-0.07129
-0.11146		-0.08345		-0.06087
-0.0588		-0.08039		-0.07139
-0.13857		-0.071		-0.05241
-0.02581		-0.06002		-0.08134
0.048176		-0.09978		0.07573
-0.09313		-0.11901		-0.04683
-0.17576		-0.11731		0.070905
-0.06542		0.02629		0.105467
-0.09391		-0.08276		0.08344
-0.09563		-0.06751		-0.08226
-0.10037		-0.0801		0.191852
-0.11042		-0.08967		-0.07724
-0.12895		-0.07052		-0.06345
-0.1854		0.067193		-0.05058
-0.0876		-0.07428		-0.061
-0.04637		-0.04037		-0.06677
0.080344		-0.10452		0.083743
0.110303		-0.09096		0.095209
-0.10504		-0.12964		-0.04975
-0.19117		-0.06645		-0.05298
0.049988		-0.13183		0.128845
-0.12301		-0.0067		0.087716
0.04767		-0.16165		0.084675
-0.17464		-0.04816		-0.08227
-0.12995		-0.04894		-0.0505
-0.10756		-0.06402		-0.06282
-0.13076		-0.06833		-0.06548
-0.09452		-0.0804		0.092792
-0.09698		-0.10832		-0.06686
-0.1418		-0.05486		-0.06119
-0.17516		-0.09178		-0.04447
-0.06528		-0.06315		-0.06507
-0.06499		-0.11459		-0.0572
-0.0566		-0.09122		-0.04219
-0.1548		-0.076		-0.06316
-0.16856		0.032117		-0.05372
0.048628		-0.03628		-0.06497
0.065772		-0.08454		0.077024
-0.08228		-0.07011		0.076055
-0.12278		0.267723		0.070922
0.016147		-0.04926		-0.05674
-0.10573		0.051914		-0.0694
-0.03228		0.392671		-0.05139
-0.1587		0.19463		-0.064
-0.11892		0.400795		-0.04867
-0.17161		0.090321		-0.04862
0.059614		0.197159		-0.08636
0.030053		-0.03605		-0.0593
-0.12214		0.13438		-0.04036
-0.08357		0.110533		-0.05905
-0.17459		-0.10781		-0.07485
-0.11456		0.220153		-0.0696
-0.09773		-0.02269		-0.05682
-0.07703		0.164603		0.053421
-0.16864		0.311371		-0.06795
-0.10629		-0.09753		0.098954
-0.01162		-0.0369		-0.02508
0.090788		-0.14112		-0.07142
-0.11756		0.120785		-0.05719
-0.03147		0.108654		-0.0404
-0.14223		0.479663		-0.07432
-0.07424		0.164597		-0.0536
-0.08126		-0.16937		-0.05623
-0.08357		0.072456		-0.04447
0.036463		5.87e-05		-0.05649
-0.08499		-0.07228		-0.05251
-0.05976		-0.12992		-0.04874
-0.09769		-0.02881		0.08654
-0.03438		-0.05895		-0.06058
-0.01279		-0.17052		-0.04106
-0.11651		-0.14166		0.089807
-0.11972		-0.09279		-0.05859
-0.1088		-0.13543		0.079599
-0.09337		-0.00241		-0.05516
-0.05264		-0.12431		-0.05077
-0.11844		-0.14266		-0.06792
-0.01101		-0.09999		-0.06765
-0.15136		-0.1298		0.079995
-0.13077		-0.09762		-0.05215
-0.02343		-0.09962		-0.04643
-0.07889		-0.02138		-0.05301
-0.07686		-0.03286		-0.07382
-0.05351		-0.02139		-0.06795
-0.13328		-0.07722		-0.04865
-0.11735		-0.06076		-0.04696
-0.04542		-0.12509		-0.05608
-0.10581		-0.11425		-0.03762
-0.07352		-0.11047		0.035213
-0.12874		-0.059		-0.05201
-0.06413		-0.02361		-0.04307
-0.09189		-0.00924		-0.06113
-0.22127		-0.0986		0.092986
-0.17558		-0.03924		0.040412
-0.10542		-0.06474		-0.06236
-0.08778		-0.04158		-0.06082
-0.0947		-0.00683		-0.05226
-0.07256		-0.13303		0.082048
0.073755		-0.10117		0.065511
-0.08349		-0.11979		-0.04955
-0.05433		-0.11782		0.066667
-0.04046		-0.08915		-0.0393
-0.00822		0.051598		-0.04176
-0.09538		-0.0561		0.035296
0.004891		-0.10886		-0.04196
-0.18506		0.024195		-0.05325
-0.19439		-0.1182		-0.0593
-0.08247		-0.06739		-0.04299
-0.00772		-0.1053		-0.06132
-0.18699		0.046537		-0.03586
-0.13155		-0.14491		-0.05469
-0.16308		0.027074		-0.00588
-0.17625		-0.10295		-0.07175
-0.19627		-0.13578		-0.06154
-0.12404		-0.11458		-0.05124
-0.07555		-0.01882		0.089961
-0.02784		-0.08315		-0.08469
0.012171		-0.16885		-0.05616
-0.01368		-0.1009		-0.0579
-0.11356		-0.09163		0.222952
-0.16098		-0.04338		0.084522
-0.10261		-0.11992		-0.05316
-0.15907		-0.14572		-0.04563
-0.09096		-0.09268		0.081483
-0.166		-0.0782		-0.09423
-0.07088		-0.11829		-0.08725
-0.12281		-0.10553		0.10826
-0.01347		-0.06406		-0.06966
-0.00502		-0.02879		-0.08106
-0.10465		0.006743		0.070862
-0.07556		-0.11546		-0.07936
-0.06632		-0.08438		-0.06459
-0.02869		-0.026		-0.07625
-0.10306		-0.05808		-0.04674
-0.18849		-0.19158		-0.06755
-0.09389		-0.03575		-0.06455
-0.10088		-0.09169		-0.06788
-0.12554		-0.12612		-0.05374
-0.05533		-0.08704		-0.04303
-0.05962		-0.08929		-0.06758
-0.01691		0.126341		-0.06642
0.068634		-0.05339		0.082326
-0.11401		-0.13992		-0.07158
-0.14238		-0.20358		-0.06696
-0.05937		-0.10927		-0.06287
-0.0841		-0.05505		0.085813
-0.16162		-0.1021		-0.08492
-0.06386		-0.12779		-0.06295
-0.05467		-0.11816		-0.06472
-0.15302		-0.04388		-0.0412
-0.03278		-0.16596		0.030451
-0.11585		-0.10735		-0.05912
-0.13367		-0.09755		-0.05334
-0.03075		-0.12695		-0.0505
-0.02539		-0.08563		0.068617
-0.04735		-0.11939		0.084362
-0.03517		-0.16391		-0.05484
0.001248		-0.09094		-0.07562
-0.14942		-0.13745		-0.04127
-0.13832		-0.10949		-0.05704
-0.1801		-0.05471		-0.0583
-0.08823		0.033404		-0.02573
-0.13588		0.029914		-0.0584
-0.08757		-0.08652		0.076407
-0.07229		-0.07762		-0.05841
-0.0645		-0.06732		-0.04924
-0.07118		-0.12145		0.076154
-0.07779		0.046535		-0.05999
-0.11453		-0.0726		-0.06282
-0.17331		-0.09524		0.021306
0.054462		-0.10453		-0.0519
-0.15552		-0.09187		-0.05598
-0.09413		0.085629		-0.06209
-0.05127		-0.08748		-0.08694
-0.06013		-0.10522		-0.06679
-0.06311		-0.0581		-0.05768
-0.07655		-0.03001		-0.06552
-0.11177		-0.11369		-0.04292
-0.11941		-0.11596		-0.08418
-0.15726		-0.13432		-0.07283
-0.06849		-0.09765		-0.03972
-0.11275		-0.12429		-0.04791
-0.05298		-0.09062		-0.06373
-0.09577		-0.04509		0.015149
-0.16482		-0.05582		-0.06934
-0.18811		-0.08735		-0.04992
-0.01493		-0.1195		-0.08272
-0.17251		-0.14859		-0.07327
0.004151		-0.03441		-0.05692
-0.00374		-0.07345		-0.04998
-0.00989		-0.12168		-0.04782
-0.13273		-0.10915		0.061684
-0.04611		-0.02048		-0.06199
-0.06228		-0.12055		-0.08561
-0.13622		-0.03912		0.065275
-0.06		-0.1077		-0.0593
-0.08233		-0.09113		0.109174
-0.14303		-0.10547		-0.05722
-0.06721		-0.07518		0.066709
-0.09081		-0.13678		0.07242
-0.11597		-0.17684		-0.06865
-0.13011		-0.10947		-0.05687
-0.15393		-0.10269		0.07294
-0.14533		-0.1002		0.060711
-0.10781		0.006169		0.09456
0.0012		-0.1078		0.049741
-0.04723		-0.21541		-0.05732
-0.11944		-0.13109		0.075531
-0.10179		-0.07581		-0.07258
-0.11538		-0.13361		0.096691
-0.07955		-0.18298		-0.04654
-0.066		-0.01067		-0.0523
-0.11009		-0.10043		-0.05953
-0.13653		-0.1149		-0.07239
-0.10425		-0.09941		-0.04968
-0.03189		-0.10239		-0.05944
-0.17877		-0.09242		-0.07659
-0.07216		-0.16618		0.067639
-0.10824		-0.1603		-0.08175
-0.14626		-0.14787		-0.04
-0.03954		-0.14638		0.042372
-0.10392		-0.028		0.092718
-0.01783		-0.09368		-0.07367
0.040354		-0.1337		-0.05058
-0.09394		-0.14373		0.090165
-0.13498		-0.13648		-0.06201
-0.10953		-0.12462		-0.08135
-0.09239		-0.07926		0.075182
-0.01012		-0.11541		-0.06097
-0.17688		-0.02967		-0.05588
-0.01663		-0.13199		-0.04059
0.130114		-0.12215		-0.06827
-0.10781		-0.07888		-0.07807
-0.17462		-0.09376		-0.06543
1.08373		-0.13774		-0.06833
-0.11397		-0.10554		-0.04384
-0.14516		-0.11672		-0.06472
-0.14294		-0.02541		-0.04975
0.013069		-0.21935		-0.06202
-0.15396		-0.13806		-0.04503
-0.19034		-0.05784		-0.03963
-0.0982		-0.1424		-0.05182
-0.11539		-0.10083		0.066181
0.062287		-0.16678		-0.06159
-0.16588		-0.14729		0.097385
0.004666		-0.17056		-0.07201
-0.11793		-0.17372		-0.036
-0.11421		-0.07035		0.068868
-0.10993		-0.08429		-0.06664
-0.11544		-0.14926		-0.0719
-0.01876		-0.14795		-0.05181
-0.07384		-0.16251		0.085148
-0.11477		-0.1565		-0.0597
-0.0292		-0.14317		0.211113
-0.13909		-0.01663		-0.06463
-0.10335		-0.10233		0.062618
-0.11712		-0.07967		-0.06728
-0.11365		-0.12677		0.059887
-0.13363		-0.04233		-0.0429
-0.0889		-0.11782		-0.0494
0.048228		-0.13447		0.078582
-0.09065		-0.1322		-0.04488
-0.14185		-0.13208		-0.06302
-0.13034		-0.15973		-0.03046
-0.10121		-0.16329		-0.04589
-0.16499		-0.10844		-0.05843
-0.06637		-0.14361		-0.06937
-0.0315		-0.09385		-0.0613
-0.04057		-0.053		-0.07117
-0.05201		-0.01248		-0.05082
-0.12647		-0.05467		0.097366
-0.09593		-0.11877		-0.06695
-0.14492		-0.17262		0.085609
-0.12537		-0.11097		-0.05493
0.017361		-0.09405		-0.0571
-0.09862		-0.07857		-0.05431
-0.08308		-0.17306		-0.03764
0.079411		-0.03951		-0.05989
-0.09914		-0.07966		-0.05137
-0.10485		-0.06406		-0.06676
-0.15558		-0.14815		-0.07046
-0.15566		-0.1602		-0.06101
0.027852		-0.08754		-0.04073
-0.1272		-0.10887		-0.07032
-0.04029		0.037231		-0.06044
-0.14584		-0.11872		-0.07482
-0.05296		0.036655		-0.09098
-0.00745		-0.11243		-0.06724
-0.11832		-0.12374		-0.08545
-0.10326		-0.12112		-0.04209
-0.16192		-0.0402		-0.06779
0.008675		-0.05766		0.100543
-0.09074		-0.11197		-0.06997
-0.08569		-0.11474		-0.05835
-0.05505		-0.12157		-0.05512
-0.06735		-0.20395		-0.07456
-0.05602		-0.08609		-0.08501
-0.11259		-0.0906		0.050443
-0.10226		0.045249		-0.03508
-0.04542		-0.10251		-0.06795
0.003356		-0.09828		-0.04203
-0.07116		-0.12671		0.088072
-0.19605		-0.13784		-0.06459
-0.07407		-0.10525		-0.09673
-0.08586		-0.09195		0.037204
-0.06749		-0.06132		0.081876
-0.07378		-0.02399		-0.07022
-0.17375		-0.11564		-0.06595
-0.1038		-0.069		0.066064
0.022434		-0.17816		0.097948
0.005069		-0.13052		-0.05596
-0.10972		-0.06705		-0.04877
-0.16429		-0.11567		-0.05382
-0.07713		-0.16862		-0.05687
-0.17481		-0.1184		-0.07806
-0.04235		-0.10118		-0.07106
-0.12056		-0.03641		-0.03329
-0.07192		-0.19682		-0.06548
-0.10277		-0.08971		-0.05298
-0.05311		-0.15692		0.28124
-0.17535		-0.11483		-0.0715
0.005112		-0.15366		-0.03158
-0.19038		-0.11898		-0.02626
-0.11413		-0.13433		-0.06634
-0.0803		-0.13585		-0.08223
-0.1189		-0.1373		-0.05541
-0.19026		-0.04821		0.088597
0.074088		-0.08953		-0.07867
-0.15743		-0.01872		-0.07833
-0.07534		-0.11068		-0.08033
-0.03801		-0.03291		0.015384
-0.07204		-0.14317		-0.0592
-0.19407		-0.10149		-0.09009
-0.15919		0.010074		-0.15119
-0.12603		-0.12249		0.26888
-0.05053		-0.10627		-0.09097
-0.12105		-0.10414		-0.06686
-0.06636		-0.10923		-0.08442
-0.13976		-0.04011		0.099354
-0.03971		-0.10414		0.011336
-0.15254		-0.0218		0.077448
0.042972		-0.09427		0.071421
-0.08		-0.11855		-0.0585
-0.06384		0.021203		0.017661
-0.10164		-0.12746		0.044397
-0.11364		-0.07863		-0.06311
0.007723		-0.11523		-0.06306
-0.05841		-0.05272		-0.07576
-0.08705		-0.14456		0.078413
-0.02586		-0.12819		-0.04991
-0.05579		-0.10865		-0.12168
1.01589		-0.0439		0.081048
-0.12973		-0.02222		-0.07515
-0.14223		-0.01078		-0.06707
-0.03561		0.004927		0.021398
-0.01537		-0.11537		0.013644
-0.04444		-0.07457		0.016263
-0.15666		-0.09488		-0.07682
-0.16055		-0.1202		-0.07305
-0.03573		-0.10942		0.08477
-0.12001		-0.06779		-0.05505
0.024391		-0.06369		-0.05951
0.012599		-0.07851		0.078765
-0.03667		-0.09254		-0.05259
-0.15629		-0.04419		-0.07436
-0.10227		-0.12871		-0.05191
-0.10825		0.040782		-0.06795
-0.16177		-0.06527		-0.07822
0.160035		-0.14114		-0.0719
-0.12657		-0.13373		-0.06504
-0.13629		-0.02139		0.077502
-0.11286		-0.12795		-0.07796
-0.05433		-0.12444		-0.0754
-0.05576		-0.10209		-0.06071
-0.11991		-0.09312		-0.05234
-0.1839		-0.09404		0.057549
-0.10828				-0.06673
0.024059				-0.05916
-0.06287				-0.05968
-0.05608				0.019052
-0.06264				-0.13351
-0.13829				0.042576
-0.00831				-0.06363
-0.00066				-0.05288
-0.10312				-0.11753
-0.03948				-0.06607
-0.05317				0.07211
-0.09029				0.092216
-0.1563				-0.09529
-0.08394				-0.06797
-0.02823				0.044734
-0.11102				-0.07199
-0.04863				-0.09832
-0.01341				0.063678
-0.01032				0.00334
-0.22247				-0.09431
-0.026				-0.06859
-0.13451				-0.08615
-0.10067				-0.06396
-0.07894				-0.06678
0.011093				0.213059
-0.16085				0.02063
-0.11745				0.041288
-0.07242				-0.07096
0.019082				-0.08177
-0.00091				-0.07296
-0.13746				-0.09803
-0.12856				-0.07671
-0.05517				0.108427
-0.16735				-0.0956
-0.02027				-0.06968
-0.06602				-0.0594
-0.00366				-0.00482
-0.02504				0.010876
-0.13873				-0.11301
-0.08517				-0.08432
-0.00313				-0.06173
-0.07919				-0.07496
-0.09471				-0.06284
-0.10433				-0.07598
-0.12079				-0.06903
-0.0825				0.056529
-0.0694				-0.05844
-0.0368				-0.0215
0.026795				-0.0641
0.043802				0.000123
-0.01356				-0.1101
-0.13706				-0.05128
-0.13989				-0.06913
-0.09588				-0.06137
-0.16383				-0.06571
-0.09371				0.029762
-0.10988				0.056606
-0.12785				-0.06272
-0.08923				-0.08301
-0.09385				-0.07533
-0.05733				-0.10481
-0.05244				0.089861
-0.01205				-0.02254
-0.09307				-0.06636
-0.0203				-0.0752
-0.04391				0.064801
-0.11709				-0.07285
-0.08592				-0.073
-0.07189				0.079778
-0.04425				-0.06933
-0.09742				0.05794
-0.12591				-0.10214
0.016862				-0.07195
-0.1338				-0.07086
0.066313				-0.06434
-0.11762				-0.04394
-0.09154				-0.08133
-0.10197				-0.04508
-0.10597				0.06687
-0.12199				-0.08177
-0.11961				-0.09932
0.011682				0.067389
-0.15294				-0.07383
-0.02067				0.033361
-0.07792				-0.06772
-0.06449				-0.06215
-0.06837				-0.06714
-0.10888				-0.05454
-0.12042				0.004855
-0.09835				0.036664
-0.08562				-0.05455
-0.12017				-0.07905
-0.09619				-0.0647
-0.09087				-0.01833
-0.08955				-0.08554
-0.04553				-0.01421
-0.10415				0.019892
-0.10095				-0.08162
0.027382				0.069473
-0.1323				-0.05561
-0.06678				-0.12075
-0.00233				-0.01687
-0.0501				-0.06547
-0.05944				-0.06684
-0.10464				-0.08485
-0.12559				-0.072
-0.12486				0.098616
-0.01746				-0.06737
-0.09326				-0.05822
-0.05541				0.030214
-0.08158				-0.06303
-0.12882				0.145235
-0.08322				-0.04614
-0.09981				-0.06939
-0.09785				-0.10789
-0.08098				-0.06968
-0.10759				0.092368
-0.12497				-0.05663
-0.14523				-0.07419
-0.1415				0.209542
-0.10496				0.012227
-0.10445				-0.05874
-0.08692				-0.05725
-0.10527				-0.07727
-0.11854				-0.09447
-0.0968				0.019552
0.003914				-0.04105
-0.12417				-0.06945
-0.06903				-0.06581
0.039536				-0.0798
-0.03059				-0.073
[truncated: 10,707 more rows]
