# Supplementary material for: Single-cell analysis supports a luminal-neuroendocrine transdifferentiation in human prostate cancer
Source: Commun Biol. 2020 Dec 16;3:778. doi: 10.1038/s42003-020-01476-1 (PMC7745034; doi:10.1038/s42003-020-01476-1)
Supplement: Supplementary file 4 — Supplementary Data 2 [file 42003_2020_1476_MOESM4_ESM.xlsx]

## Sheet: metadata of 6 CRPC
	orig.ident	nCount_RNA	nFeature_RNA	nCount_SCT	nFeature_SCT	seurat_clusters	CellType	NE_score
ACTTGTTTCAGCGATT.1	patient #2	18935	2399	13512	1860	16	B cell	0.01612
AGCCTAACAGGGAGAG.1	patient #2	22485	1488	14850	752	16	B cell	-0.0249918
CCACTACTCGTTACAG.1	patient #2	8374	1086	10204	1203	16	B cell	0.0959651
CGCCAAGCAGTTCATG.1	patient #2	9201	1078	10503	1122	16	B cell	0.017323
CTGGTCTTCTTTAGGG.1	patient #2	5353	2216	10489	2700	14	B cell	0.262518
GCTGCTTGTAAGTAGT.1	patient #2	5654	2464	10559	2838	14	B cell	0.0592927
GGCCGATAGTTAACGA.1	patient #2	6225	2470	10302	2763	14	B cell	0.209537
TCTGAGAAGACAATAC.1	patient #2	9296	3143	10631	3133	14	B cell	0.127907
TCATTACAGCTGCCCA.1	patient #2	5219	2290	10448	2765	8	Endothelial cell	0.133793
AAACCTGAGGTGCAAC.1	patient #2	12644	4219	12035	4212	0	Epithelial cell	0.547774
AAACCTGCAATGTAAG.1	patient #2	6642	3280	10236	3405	4	Epithelial cell	0.215499
AAACCTGCACAAGTAA.1	patient #2	20821	5592	12442	5044	0	Epithelial cell	0.510929
AAACCTGGTACCGCTG.1	patient #2	10126	4108	10781	4102	4	Epithelial cell	0.560322
AAACCTGTCGGCATCG.1	patient #2	21348	5649	12480	5072	4	Epithelial cell	0.323946
AAACGGGCAGATAATG.1	patient #2	10822	4129	11034	4122	15	Epithelial cell	0.52061
AAACGGGTCACCTCGT.1	patient #2	7032	3124	10495	3170	15	Epithelial cell	0.586841
AAAGATGGTGCGATAG.1	patient #2	9897	3640	10800	3636	0	Epithelial cell	0.46655
AAAGCAACATGTAGTC.1	patient #2	8877	3634	10577	3631	0	Epithelial cell	0.421252
AAAGCAAGTAGTACCT.1	patient #2	16156	4833	12416	4797	15	Epithelial cell	0.520459
AAAGCAATCCAACCAA.1	patient #2	7604	3476	10504	3495	0	Epithelial cell	0.786443
AAAGTAGGTAAACACA.1	patient #2	8174	3343	10585	3343	15	Epithelial cell	0.421624
AAAGTAGGTCACCTAA.1	patient #2	16034	5391	12538	5313	10	Epithelial cell	0.487768
AAATGCCCAAACAACA.1	patient #2	8815	3658	10525	3657	4	Epithelial cell	0.581694
AACACGTAGCGATTCT.1	patient #2	6772	3181	10435	3257	15	Epithelial cell	0.352892
AACCATGAGAGTGACC.1	patient #2	10315	3678	10917	3676	0	Epithelial cell	0.397426
AACCATGAGTATCGAA.1	patient #2	20897	5767	12519	5265	15	Epithelial cell	0.618494
AACCATGGTCAGATAA.1	patient #2	11450	4205	11446	4200	0	Epithelial cell	0.404103
AACCATGTCACTTCAT.1	patient #2	18064	5254	12325	5045	4	Epithelial cell	0.593076
AACGTTGAGGACATTA.1	patient #2	15919	4866	12380	4837	4	Epithelial cell	0.565102
AACGTTGGTCACTGGC.1	patient #2	6821	2977	10581	3045	4	Epithelial cell	0.769892
AACTCAGAGGAATCGC.1	patient #2	10138	3696	10855	3693	15	Epithelial cell	0.656554
AACTCAGCATGTCTCC.1	patient #2	6236	2818	10552	2977	0	Epithelial cell	0.360564
AACTCAGTCACATAGC.1	patient #2	20588	5953	12567	5477	4	Epithelial cell	0.706972
AACTCCCAGAACTGTA.1	patient #2	9809	3896	10713	3894	15	Epithelial cell	0.541833
AACTCCCAGCCAGAAC.1	patient #2	7062	3015	10519	3058	0	Epithelial cell	0.35578
AACTCCCAGGAACTGC.1	patient #2	15378	5189	12512	5162	10	Epithelial cell	0.315883
AACTCCCCAGAAGCAC.1	patient #2	8490	3275	10645	3277	0	Epithelial cell	0.490529
AACTCCCTCTCATTCA.1	patient #2	11951	4162	11785	4155	4	Epithelial cell	0.540886
AACTCTTGTAATAGCA.1	patient #2	23160	5991	12543	5218	15	Epithelial cell	0.465352
AACTGGTGTATCTGCA.1	patient #2	24817	5880	12310	4645	4	Epithelial cell	0.503781
AACTGGTTCGCGTAGC.1	patient #2	9951	3625	10809	3623	0	Epithelial cell	0.602443
AACTTTCAGATATGCA.1	patient #2	7525	3266	10550	3292	15	Epithelial cell	0.396703
AACTTTCAGGACACCA.1	patient #2	8737	3449	10624	3448	0	Epithelial cell	0.223629
AAGACCTTCGAGGTAG.1	patient #2	12753	4615	12134	4610	4	Epithelial cell	0.592211
AAGACCTTCTCAACTT.1	patient #2	7763	3282	10589	3306	0	Epithelial cell	0.663155
AAGCCGCAGGGAACGG.1	patient #2	9986	3826	10803	3823	0	Epithelial cell	0.471354
AAGGAGCAGCGATTCT.1	patient #2	13281	4760	12287	4758	4	Epithelial cell	0.473528
AAGGCAGAGGCTCAGA.1	patient #2	6659	3036	10501	3110	15	Epithelial cell	0.653823
AAGGCAGCAAAGAATC.1	patient #2	23495	5757	12336	4780	4	Epithelial cell	0.368733
AAGGCAGCACCTTGTC.1	patient #2	7456	3368	10505	3384	15	Epithelial cell	0.6522
AAGGTTCAGGCATTGG.1	patient #2	12158	4515	11912	4509	4	Epithelial cell	0.519285
AAGGTTCGTCGCGAAA.1	patient #2	9658	3648	10732	3645	15	Epithelial cell	0.505124
AAGGTTCGTTTAGGAA.1	patient #2	11859	4343	11754	4341	15	Epithelial cell	0.634094
AAGGTTCTCATGCATG.1	patient #2	14825	4957	12413	4943	15	Epithelial cell	0.350353
AATCCAGTCAACACGT.1	patient #2	20776	5874	12542	5372	15	Epithelial cell	0.592127
AATCCAGTCAGTGTTG.1	patient #2	8511	3500	10562	3500	15	Epithelial cell	0.448911
ACACCAACAAACGTGG.1	patient #2	10102	3855	10822	3853	0	Epithelial cell	0.565836
ACACCAATCACATGCA.1	patient #2	18033	5528	12513	5327	4	Epithelial cell	0.553214
ACACCGGAGTAGATGT.1	patient #2	7775	3353	10574	3364	0	Epithelial cell	0.827434
ACACTGAGTTAGGGTG.1	patient #2	8789	3545	10623	3545	0	Epithelial cell	0.377084
ACAGCCGCATACTCTT.1	patient #2	17171	5202	12495	5107	4	Epithelial cell	0.39487
ACAGCCGTCGTAGATC.1	patient #2	11535	4277	11529	4274	15	Epithelial cell	0.63836
ACAGCTACACAGACAG.1	patient #2	13756	4542	12286	4539	0	Epithelial cell	0.685369
ACAGCTAGTACTCGCG.1	patient #2	10934	4074	11101	4071	4	Epithelial cell	0.423114
ACAGCTATCCACGAAT.1	patient #2	16723	5121	12465	5020	15	Epithelial cell	0.516782
ACATACGAGTTAACGA.1	patient #2	18925	5463	12356	5174	0	Epithelial cell	0.590812
ACATCAGAGCTGAACG.1	patient #2	13005	4515	12191	4507	4	Epithelial cell	0.622549
ACATCAGGTCCGTCAG.1	patient #2	12031	4377	11845	4370	15	Epithelial cell	0.287104
ACATCAGGTCTCCATC.1	patient #2	11976	4203	11811	4199	0	Epithelial cell	0.413194
ACATCAGTCGACCAGC.1	patient #2	8957	3399	10665	3399	15	Epithelial cell	0.444512
ACATGGTGTGTTGGGA.1	patient #2	8129	3432	10524	3435	15	Epithelial cell	0.543767
ACATGGTTCATTATCC.1	patient #2	13739	4826	12352	4816	15	Epithelial cell	0.761891
ACCAGTATCGCGTTTC.1	patient #2	11232	3978	11280	3977	15	Epithelial cell	0.659346
ACCAGTATCGTCACGG.1	patient #2	21458	5390	12399	4732	4	Epithelial cell	0.350858
ACCCACTAGCTAGTTC.1	patient #2	15002	4528	12385	4507	4	Epithelial cell	0.651727
ACCCACTCAAACCTAC.1	patient #2	9334	3663	10680	3660	15	Epithelial cell	0.394192
ACCCACTTCTTCATGT.1	patient #2	12234	4421	11942	4417	15	Epithelial cell	0.383351
ACCGTAAAGCGATCCC.1	patient #2	19301	5496	12485	5134	4	Epithelial cell	0.417824
ACCGTAAAGTGGAGTC.1	patient #2	8500	3718	10503	3718	4	Epithelial cell	0.573098
ACCGTAACACACGCTG.1	patient #2	8021	3402	10547	3410	15	Epithelial cell	0.398676
ACGAGCCAGCAGCGTA.1	patient #2	12823	4211	12093	4206	4	Epithelial cell	0.640114
ACGAGGAAGTCCGGTC.1	patient #2	5828	2845	10726	3035	15	Epithelial cell	0.605139
ACGATACAGACCGGAT.1	patient #2	8632	3562	10587	3563	15	Epithelial cell	0.685665
ACGATACCAGGCGATA.1	patient #2	8095	3725	10465	3735	0	Epithelial cell	0.330749
ACGCAGCCAGTCCTTC.1	patient #2	15602	4923	12486	4883	10	Epithelial cell	0.428451
ACGCAGCTCAATAAGG.1	patient #2	16526	5303	12529	5207	4	Epithelial cell	0.452525
ACGCAGCTCTGTGCAA.1	patient #2	9149	3563	10655	3562	15	Epithelial cell	0.444232
ACGCCAGTCGTGGGAA.1	patient #2	14612	4818	12398	4810	4	Epithelial cell	0.536659
ACGGAGAAGACAGAGA.1	patient #2	12530	4497	12056	4492	0	Epithelial cell	0.656358
ACGGAGACACGCCAGT.1	patient #2	20694	5581	12433	5061	15	Epithelial cell	0.43251
ACGGAGACATGCGCAC.1	patient #2	8577	3419	10596	3420	4	Epithelial cell	0.475443
ACGGAGATCTGATACG.1	patient #2	8574	3865	10463	3857	4	Epithelial cell	0.592341
ACGGCCACAGATCCAT.1	patient #2	5806	2697	10728	2887	4	Epithelial cell	0.665762
ACGGCCATCGGAAACG.1	patient #2	8919	3535	10609	3535	15	Epithelial cell	0.678893
ACGGGCTTCAAAGTAG.1	patient #2	14716	4797	12383	4791	15	Epithelial cell	0.409108
ACGGGCTTCAGGTTCA.1	patient #2	19203	5579	12404	5261	15	Epithelial cell	0.453023
ACGGGTCAGGAGCGTT.1	patient #2	14534	4493	12332	4485	4	Epithelial cell	0.423375
ACGGGTCCAGCGTTCG.1	patient #2	11481	4161	11478	4158	15	Epithelial cell	0.392512
ACGGGTCGTGCACTTA.1	patient #2	10601	3998	10970	3997	4	Epithelial cell	0.309888
ACGTCAACAAGTACCT.1	patient #2	8452	3322	10639	3323	4	Epithelial cell	0.49947
ACTATCTAGCAAATCA.1	patient #2	7953	3296	10569	3303	15	Epithelial cell	0.632958
ACTATCTGTCTAGAGG.1	patient #2	7953	3292	10583	3303	15	Epithelial cell	0.419025
ACTGAACCAAGCTGTT.1	patient #2	8297	3313	10604	3315	15	Epithelial cell	0.470853
ACTGAACTCGCGCCAA.1	patient #2	6793	3016	10512	3076	15	Epithelial cell	0.662739
ACTGAGTAGATCCCAT.1	patient #2	8412	3368	10609	3372	15	Epithelial cell	0.62081
ACTGAGTCACTGCCAG.1	patient #2	9022	3665	10614	3662	4	Epithelial cell	0.667468
ACTGATGTCGTACGGC.1	patient #2	11246	3966	11290	3964	4	Epithelial cell	0.617354
ACTGCTCAGGGTGTGT.1	patient #2	11421	4044	11422	4043	15	Epithelial cell	0.606127
ACTGTCCCAATACGCT.1	patient #2	7552	3307	10484	3340	5	Epithelial cell	0.310892
ACTGTCCCACCAGGTC.1	patient #2	11396	4094	11398	4090	4	Epithelial cell	0.552492
ACTGTCCGTGTTTGGT.1	patient #2	20076	5622	12485	5207	0	Epithelial cell	0.493561
ACTGTCCTCAGAGACG.1	patient #2	8280	3464	10572	3461	15	Epithelial cell	0.685998
ACTTACTTCACGATGT.1	patient #2	18539	5515	12386	5260	4	Epithelial cell	0.554079
ACTTGTTTCCAAATGC.1	patient #2	16205	5003	12415	4952	15	Epithelial cell	0.252847
AGAATAGTCGACAGCC.1	patient #2	13522	4621	12274	4609	4	Epithelial cell	0.554429
AGACGTTTCAGCTGGC.1	patient #2	17305	5293	12500	5161	4	Epithelial cell	0.350186
AGACGTTTCAGCTTAG.1	patient #2	18934	5541	12382	5268	15	Epithelial cell	0.330664
AGAGCGAAGCCCAGCT.1	patient #2	9586	3657	10705	3651	0	Epithelial cell	0.454437
AGAGCGATCAACGCTA.1	patient #2	12173	4246	11887	4241	15	Epithelial cell	0.657983
AGAGCGATCGACGGAA.1	patient #2	8459	3450	10614	3453	15	Epithelial cell	0.45455
AGAGCTTAGCGTAATA.1	patient #2	9687	4019	10669	4016	15	Epithelial cell	0.668395
AGAGCTTCACACAGAG.1	patient #2	9031	3489	10651	3487	15	Epithelial cell	0.432866
AGAGCTTCAGTATGCT.1	patient #2	9803	3629	10797	3627	15	Epithelial cell	0.529649
AGAGCTTTCACATACG.1	patient #2	18193	5007	12285	4790	4	Epithelial cell	0.348126
AGAGCTTTCGCGCCAA.1	patient #2	16234	5116	12484	5049	15	Epithelial cell	0.494741
AGAGTGGAGCGTCAAG.1	patient #2	9837	3901	10695	3889	4	Epithelial cell	0.283899
AGAGTGGCACACCGCA.1	patient #2	8361	3486	10573	3491	15	Epithelial cell	0.492574
AGAGTGGCACCACGTG.1	patient #2	14586	4827	12396	4820	15	Epithelial cell	0.506156
AGAGTGGTCACATAGC.1	patient #2	6325	2914	10564	3046	15	Epithelial cell	0.608802
AGAGTGGTCGTACGGC.1	patient #2	20956	5656	12467	5098	4	Epithelial cell	0.208308
AGATCTGAGGTCGGAT.1	patient #2	12952	4585	12184	4581	4	Epithelial cell	0.4577
AGATCTGGTGTCTGAT.1	patient #2	12874	4403	12132	4402	4	Epithelial cell	0.527707
AGATCTGTCTCACATT.1	patient #2	17326	5100	12478	4989	15	Epithelial cell	0.452564
AGATTGCGTCTCCACT.1	patient #2	10107	3714	10832	3713	15	Epithelial cell	0.610341
AGATTGCGTTTGTTGG.1	patient #2	7262	3223	10518	3258	15	Epithelial cell	0.669441
AGCAGCCGTATAATGG.1	patient #2	7929	3314	10572	3319	0	Epithelial cell	0.238418
AGCATACAGATGAGAG.1	patient #2	15118	4905	12444	4887	15	Epithelial cell	0.518699
AGCATACCAGTCCTTC.1	patient #2	9212	3669	10630	3670	5	Epithelial cell	0.175455
AGCCTAACAGCCACCA.1	patient #2	17769	5478	12488	5324	4	Epithelial cell	0.643456
AGCCTAACATCACAAC.1	patient #2	13077	4461	12165	4458	4	Epithelial cell	0.753014
AGCGGTCCAAGCTGTT.1	patient #2	12922	4445	12143	4442	4	Epithelial cell	0.504593
AGCGGTCCAGACTCGC.1	patient #2	13358	4731	12274	4724	4	Epithelial cell	0.640626
AGCGTATAGCGTCTAT.1	patient #2	18729	5735	12447	5456	15	Epithelial cell	0.536932
AGCGTATCATGTCTCC.1	patient #2	20366	5550	12441	5096	4	Epithelial cell	0.5456
AGCGTATGTTTCCACC.1	patient #2	6767	3048	10545	3113	15	Epithelial cell	0.458668
AGCGTCGGTGTCAATC.1	patient #2	10385	4004	10873	4003	15	Epithelial cell	0.757182
AGCGTCGTCTCGCATC.1	patient #2	12501	4384	12024	4379	15	Epithelial cell	0.610175
AGCTCCTAGCTGAACG.1	patient #2	12752	4249	12091	4247	5	Epithelial cell	0.541329
AGCTCCTGTTCTGAAC.1	patient #2	22498	5660	12479	4885	4	Epithelial cell	0.371438
AGCTCCTTCTTGACGA.1	patient #2	11983	4200	11822	4197	4	Epithelial cell	0.229425
AGCTTGAGTCCTAGCG.1	patient #2	10064	3763	10808	3762	15	Epithelial cell	0.401655
AGGCCACCAAGTTAAG.1	patient #2	8374	3373	10538	3383	15	Epithelial cell	0.269962
AGGCCGTAGGGCTTCC.1	patient #2	10918	3964	11108	3963	0	Epithelial cell	0.454539
AGGCCGTCACCCTATC.1	patient #2	8796	3502	10622	3500	15	Epithelial cell	0.577465
AGGCCGTTCATATCGG.1	patient #2	7795	3357	10516	3371	5	Epithelial cell	0.503838
AGGCCGTTCTTCGAGA.1	patient #2	13141	4725	12258	4721	15	Epithelial cell	0.55798
AGGGAGTCAGTAGAGC.1	patient #2	23390	5801	12474	4895	4	Epithelial cell	0.37091
AGGGAGTCAGTCTTCC.1	patient #2	19961	5416	12405	5056	15	Epithelial cell	0.458433
AGGGAGTTCTCGGACG.1	patient #2	11836	3995	11719	3991	10	Epithelial cell	0.525146
AGGGATGTCGAGAGCA.1	patient #2	23298	5866	12409	4987	0	Epithelial cell	0.451
AGGGTGAAGAAACCTA.1	patient #2	19553	5451	12421	5099	0	Epithelial cell	0.534963
AGGGTGAAGCTAGGCA.1	patient #2	9608	3240	10740	3234	4	Epithelial cell	0.0543631
AGGGTGAGTAGGCTGA.1	patient #2	7600	3335	10535	3347	15	Epithelial cell	0.597294
AGGTCATAGAGTACAT.1	patient #2	7621	3150	10574	3173	15	Epithelial cell	0.52359
AGGTCATAGCGCCTTG.1	patient #2	15583	4964	12421	4937	15	Epithelial cell	0.49551
AGGTCCGAGAGTACCG.1	patient #2	13739	4402	12295	4396	5	Epithelial cell	0.338013
AGGTCCGGTGCGGTAA.1	patient #2	16052	4887	12417	4843	15	Epithelial cell	0.40502
AGGTCCGTCGGCTACG.1	patient #2	9423	3738	10677	3737	0	Epithelial cell	0.436204
AGTAGTCGTCTAGCCG.1	patient #2	18702	5481	12360	5217	15	Epithelial cell	0.595079
AGTAGTCGTGTCAATC.1	patient #2	21151	5524	12369	4971	4	Epithelial cell	0.60488
AGTAGTCGTTCAGTAC.1	patient #2	7709	3177	10583	3190	15	Epithelial cell	0.665427
AGTCTTTCAAAGTGCG.1	patient #2	17336	5300	12494	5173	4	Epithelial cell	0.510478
AGTCTTTCACCACCAG.1	patient #2	7978	3371	10561	3379	15	Epithelial cell	0.636686
AGTCTTTTCGTTACAG.1	patient #2	8797	3462	10638	3461	15	Epithelial cell	0.830519
AGTGAGGGTCTAGTGT.1	patient #2	8528	3492	10588	3492	4	Epithelial cell	0.383262
AGTGGGAGTTCTCATT.1	patient #2	11754	4031	11684	4028	15	Epithelial cell	0.542761
AGTGGGATCATTATCC.1	patient #2	9900	3805	10763	3804	0	Epithelial cell	0.63531
AGTTGGTTCCTTTCGG.1	patient #2	7584	3159	10590	3171	15	Epithelial cell	0.650251
ATAACGCGTCATGCCG.1	patient #2	19516	5658	12443	5271	5	Epithelial cell	0.553643
ATAACGCTCATTGCGA.1	patient #2	10601	4035	10959	4032	0	Epithelial cell	0.709347
ATAAGAGCATCACAAC.1	patient #2	14257	4730	12356	4720	15	Epithelial cell	0.560145
ATAAGAGGTGCAGTAG.1	patient #2	12741	4296	12090	4296	4	Epithelial cell	0.550632
ATAAGAGGTTACCGAT.1	patient #2	14526	4457	12339	4452	4	Epithelial cell	0.449781
ATAGACCAGCGCCTTG.1	patient #2	7189	3043	10574	3090	15	Epithelial cell	0.522753
ATAGACCAGCGTTTAC.1	patient #2	11490	4229	11485	4224	0	Epithelial cell	0.622205
ATCACGAAGAGCTTCT.1	patient #2	8011	3256	10582	3268	15	Epithelial cell	0.350104
ATCACGATCATAAAGG.1	patient #2	10121	3927	10781	3920	4	Epithelial cell	0.715165
ATCATCTGTTCCACAA.1	patient #2	7929	3282	10576	3292	0	Epithelial cell	0.634272
ATCATGGAGAAACGCC.1	patient #2	7907	3376	10572	3386	0	Epithelial cell	0.176995
ATCCACCCATATGCTG.1	patient #2	12499	4314	12034	4312	4	Epithelial cell	0.515381
ATCCACCTCTCTTGAT.1	patient #2	13226	4591	12222	4586	4	Epithelial cell	0.611716
ATCCGAACAAACAACA.1	patient #2	8784	3528	10595	3522	15	Epithelial cell	0.561865
ATCCGAAGTCCGTCAG.1	patient #2	16772	5054	12437	4955	15	Epithelial cell	0.65416
ATCGAGTTCAGGTTCA.1	patient #2	19184	5792	12421	5479	15	Epithelial cell	0.535295
ATCGAGTTCATGTCTT.1	patient #2	9678	3773	10715	3772	5	Epithelial cell	0.422746
ATCTGCCCAGCTCGAC.1	patient #2	21707	5613	12463	4943	15	Epithelial cell	0.417071
ATCTGCCGTGCCTTGG.1	patient #2	8916	3671	10609	3671	15	Epithelial cell	0.599563
ATGAGGGAGGATGCGT.1	patient #2	13966	4381	12278	4376	15	Epithelial cell	0.558661
ATGAGGGCAAGGCTCC.1	patient #2	16573	5087	12484	5016	15	Epithelial cell	0.629941
ATGAGGGCACCCTATC.1	patient #2	9443	3704	10682	3703	4	Epithelial cell	0.584514
ATGAGGGCATGTCGAT.1	patient #2	7199	3310	10485	3353	4	Epithelial cell	0.761578
ATGAGGGTCGATAGAA.1	patient #2	13724	4492	12279	4489	15	Epithelial cell	0.453406
ATGCGATAGAGACTAT.1	patient #2	5156	2590	10763	2897	4	Epithelial cell	0.343615
ATGCGATCATGCTGGC.1	patient #2	10990	4013	11139	4011	15	Epithelial cell	0.365942
ATGCGATGTACTCTCC.1	patient #2	22201	5804	12500	5113	4	Epithelial cell	0.495422
ATGGGAGCATGCAACT.1	patient #2	9631	3932	10641	3927	4	Epithelial cell	0.259282
ATGGGAGTCAGCGACC.1	patient #2	8865	3833	10510	3828	4	Epithelial cell	0.546283
ATGTGTGCATTCTTAC.1	patient #2	9545	3749	10697	3747	15	Epithelial cell	0.642674
ATGTGTGGTAAAGGAG.1	patient #2	10539	3947	10938	3943	4	Epithelial cell	0.717364
ATGTGTGTCCACTCCA.1	patient #2	20899	5158	12380	4598	4	Epithelial cell	0.398026
ATTACTCTCGACAGCC.1	patient #2	8690	3615	10529	3614	5	Epithelial cell	0.319699
ATTACTCTCTTCAACT.1	patient #2	9364	3784	10648	3784	15	Epithelial cell	0.497808
ATTATCCCAGTTCATG.1	patient #2	13250	4488	12227	4481	4	Epithelial cell	0.268426
ATTATCCCATATACGC.1	patient #2	12495	4527	12034	4520	0	Epithelial cell	0.45096
ATTATCCCATGATCCA.1	patient #2	7693	3441	10510	3461	4	Epithelial cell	0.603385
ATTATCCTCTACCTGC.1	patient #2	15477	4800	12367	4766	0	Epithelial cell	0.536995
ATTCTACAGAAACGAG.1	patient #2	12278	4460	11973	4456	15	Epithelial cell	0.715913
ATTGGACAGGGTGTGT.1	patient #2	18033	5148	12354	4960	4	Epithelial cell	0.615433
ATTGGTGCAGGTTTCA.1	patient #2	13959	4245	12263	4241	0	Epithelial cell	0.410923
ATTTCTGCATGTTGAC.1	patient #2	8631	3440	10621	3438	15	Epithelial cell	0.669748
ATTTCTGTCGGAGGTA.1	patient #2	3911	1949	10404	2715	4	Epithelial cell	0.473211
CAACCAAAGGCGCTCT.1	patient #2	11637	4071	11610	4068	15	Epithelial cell	0.455985
CAACCAAAGGTGATTA.1	patient #2	17345	4892	12448	4757	4	Epithelial cell	0.364914
CAACCAAGTCGAATCT.1	patient #2	13728	4457	12262	4449	4	Epithelial cell	0.346356
CAACCAATCGGTCTAA.1	patient #2	15757	4838	12394	4801	15	Epithelial cell	0.326701
CAACCTCAGTGCAAGC.1	patient #2	21364	5959	12616	5434	4	Epithelial cell	0.482109
CAACCTCTCGCATGAT.1	patient #2	7309	3191	10522	3246	15	Epithelial cell	0.661856
CAACTAGAGTGGTCCC.1	patient #2	11403	4044	11406	4044	15	Epithelial cell	0.611805
CAACTAGGTGACCAAG.1	patient #2	16405	5010	12469	4947	0	Epithelial cell	0.383274
CAAGAAACACGTAAGG.1	patient #2	7600	3205	10561	3232	4	Epithelial cell	0.45424
CAAGAAACATACGCTA.1	patient #2	18678	5181	12360	4911	15	Epithelial cell	0.0554712
CAAGAAATCAGATAAG.1	patient #2	17679	5135	12478	4962	0	Epithelial cell	0.13915
CAAGATCGTACCTACA.1	patient #2	13451	4744	12299	4742	0	Epithelial cell	0.523266
CAAGATCTCACTTATC.1	patient #2	14743	4566	12310	4552	15	Epithelial cell	0.467058
CAAGGCCAGCTAGTGG.1	patient #2	8078	3451	10525	3459	0	Epithelial cell	0.512304
CAAGTTGGTAAATACG.1	patient #2	13891	4314	12233	4312	4	Epithelial cell	0.522227
CAAGTTGGTACTCGCG.1	patient #2	6646	3105	10510	3196	0	Epithelial cell	0.409534
CAAGTTGTCTACCAGA.1	patient #2	12710	4429	12091	4425	15	Epithelial cell	0.346881
CACAAACGTCTCCATC.1	patient #2	15937	4981	12469	4923	5	Epithelial cell	0.476868
CACACAACACAAGACG.1	patient #2	17801	5121	12381	4936	4	Epithelial cell	0.307521
CACACCTGTGACGGTA.1	patient #2	16630	4757	12394	4675	4	Epithelial cell	0.606573
CACACCTTCGGATGTT.1	patient #2	16739	5197	12514	5085	4	Epithelial cell	0.332403
CACACCTTCTTGTCAT.1	patient #2	14731	4784	12426	4771	4	Epithelial cell	0.657386
CACACTCGTATCGCAT.1	patient #2	22025	5797	12439	5085	4	Epithelial cell	0.683435
CACAGGCAGGATGGAA.1	patient #2	10345	3932	10875	3929	4	Epithelial cell	0.431015
CACAGGCGTGCCTTGG.1	patient #2	10057	3928	10803	3926	4	Epithelial cell	0.470461
CACAGTAAGGGATACC.1	patient #2	6546	3138	10412	3259	0	Epithelial cell	0.336767
CACAGTAGTGGTAACG.1	patient #2	10600	4061	10951	4059	4	Epithelial cell	0.606194
CACATAGCACTTCGAA.1	patient #2	14493	4863	12418	4851	4	Epithelial cell	0.50157
CACATTTTCAGGCGAA.1	patient #2	9188	3716	10636	3714	15	Epithelial cell	0.687479
CACCACTAGGACAGAA.1	patient #2	8559	3432	10613	3431	15	Epithelial cell	0.351298
CACCACTGTTCTGTTT.1	patient #2	9893	3786	10768	3781	0	Epithelial cell	0.662327
CACCACTTCCTTCAAT.1	patient #2	17191	5164	12436	5044	15	Epithelial cell	0.480711
CACCAGGAGTGGTAAT.1	patient #2	10597	4051	10971	4050	15	Epithelial cell	0.531233
CACCAGGGTTCCGTCT.1	patient #2	9697	3915	10680	3911	4	Epithelial cell	0.461684
CACCAGGTCCGAGCCA.1	patient #2	9446	3759	10663	3754	0	Epithelial cell	0.469018
CACCTTGGTTCAACCA.1	patient #2	14780	4831	12443	4817	0	Epithelial cell	0.452439
CAGAGAGAGACATAAC.1	patient #2	10396	3826	10909	3821	5	Epithelial cell	0.521008
CAGAGAGAGCAGATCG.1	patient #2	15526	5136	12458	5105	15	Epithelial cell	0.60053
CAGAGAGGTTCCTCCA.1	patient #2	16089	5482	12554	5420	4	Epithelial cell	0.258963
CAGATCAAGCTCTCGG.1	patient #2	11411	4248	11406	4240	0	Epithelial cell	0.47137
CAGATCAAGGTGATTA.1	patient #2	16532	4842	12443	4778	4	Epithelial cell	0.505443
CAGATCACAGTATGCT.1	patient #2	11017	3935	11141	3922	15	Epithelial cell	0.431607
CAGATCATCTGATACG.1	patient #2	10133	3943	10799	3942	15	Epithelial cell	0.513296
CAGCAGCCACCGATAT.1	patient #2	11484	4134	11482	4132	4	Epithelial cell	0.59382
CAGCAGCCATGTCGAT.1	patient #2	7207	3200	10489	3247	15	Epithelial cell	0.538002
CAGCCGAAGGACAGCT.1	patient #2	14500	5028	12473	5020	10	Epithelial cell	0.523151
CAGCCGACACTGTCGG.1	patient #2	9688	3700	10712	3698	4	Epithelial cell	0.548774
CAGCGACAGTCGAGTG.1	patient #2	10353	3767	10901	3765	0	Epithelial cell	0.428669
CAGCTAAGTAGCGTGA.1	patient #2	11385	4244	11388	4241	4	Epithelial cell	0.697665
CAGCTAAGTTAAGATG.1	patient #2	8062	3135	10557	3148	15	Epithelial cell	0.399662
CAGCTGGGTACCGCTG.1	patient #2	14252	4723	12395	4718	4	Epithelial cell	0.716774
CAGCTGGGTTCGTGAT.1	patient #2	11473	4143	11470	4140	15	Epithelial cell	0.488275
CAGCTGGTCACTTATC.1	patient #2	8263	3420	10584	3423	15	Epithelial cell	0.700689
CAGCTGGTCGAATGCT.1	patient #2	15308	4553	12401	4520	5	Epithelial cell	0.304471
CAGGTGCAGTTGCAGG.1	patient #2	5215	2501	10762	2867	15	Epithelial cell	0.752589
CAGGTGCTCCCAAGTA.1	patient #2	13683	4364	12299	4356	4	Epithelial cell	0.354036
CAGGTGCTCTATCCCG.1	patient #2	15557	5103	12434	5076	4	Epithelial cell	0.442737
CAGTAACGTTTGGGCC.1	patient #2	7839	3344	10507	3356	5	Epithelial cell	0.164762
CAGTAACTCCTTGGTC.1	patient #2	16533	4624	12506	4514	4	Epithelial cell	0.226921
CAGTCCTAGATCGGGT.1	patient #2	7456	3100	10615	3118	15	Epithelial cell	0.406998
CAGTCCTCACGGACAA.1	patient #2	17688	5099	12433	4932	4	Epithelial cell	0.538532
CAGTCCTGTGCAACGA.1	patient #2	17068	5082	12431	4990	4	Epithelial cell	0.54881
CAGTCCTGTTACAGAA.1	patient #2	14761	4609	12375	4597	10	Epithelial cell	0.469465
CATATGGCAAGAAAGG.1	patient #2	10426	3725	10949	3721	0	Epithelial cell	0.344151
CATATGGCAGATCCAT.1	patient #2	15715	4716	12470	4652	4	Epithelial cell	0.114236
CATATGGTCCAAGCCG.1	patient #2	8078	3417	10555	3424	4	Epithelial cell	0.862754
CATCAAGAGGAGTCTG.1	patient #2	8414	3301	10643	3306	0	Epithelial cell	0.747023
CATCAAGAGTGAACGC.1	patient #2	15757	4928	12419	4908	15	Epithelial cell	0.32072
CATCAAGCAGCTTCGG.1	patient #2	9229	3602	10657	3599	4	Epithelial cell	0.481455
CATCAGAAGCCGCCTA.1	patient #2	10684	4100	10984	4093	4	Epithelial cell	0.27833
CATCAGAAGTGACATA.1	patient #2	16590	5036	12479	4954	4	Epithelial cell	0.440015
CATCAGATCAGGCAAG.1	patient #2	7625	3234	10553	3248	15	Epithelial cell	0.742334
CATCAGATCAGGCGAA.1	patient #2	24101	5591	12280	4537	4	Epithelial cell	0.552251
CATCAGATCCCTTGCA.1	patient #2	18963	5161	12337	4863	4	Epithelial cell	0.278613
CATCCACCAGCTTAAC.1	patient #2	20111	5817	12470	5387	15	Epithelial cell	0.441599
CATCCACCATATGGTC.1	patient #2	7945	3446	10490	3462	0	Epithelial cell	0.626108
CATCCACGTAAACCTC.1	patient #2	6081	2931	10583	3098	4	Epithelial cell	0.585057
CATCCACGTCCTCCAT.1	patient #2	9410	3475	10691	3463	4	Epithelial cell	0.490223
CATCGAAAGATCTGAA.1	patient #2	7585	3492	10528	3518	4	Epithelial cell	0.44835
CATCGGGAGAAGAAGC.1	patient #2	20157	5840	12499	5386	4	Epithelial cell	0.257689
CATCGGGGTAGAGTGC.1	patient #2	8301	3334	10604	3336	15	Epithelial cell	0.878911
CATGACACAGGCAGTA.1	patient #2	22768	5994	12596	5274	0	Epithelial cell	0.548319
CATGCCTAGTACGACG.1	patient #2	10030	3796	10814	3795	0	Epithelial cell	0.296938
CATGGCGCACTCTGTC.1	patient #2	22408	5806	12585	5086	4	Epithelial cell	0.418035
CATGGCGTCTATCCCG.1	patient #2	7366	3443	10462	3494	4	Epithelial cell	0.415109
CATTATCCATGCGCAC.1	patient #2	9270	3750	10624	3747	4	Epithelial cell	0.520044
CATTATCCATTTCACT.1	patient #2	9267	3795	10611	3790	0	Epithelial cell	0.342106
CATTATCGTGAGGCTA.1	patient #2	10114	3941	10808	3939	0	Epithelial cell	0.399334
CATTATCTCCTCAACC.1	patient #2	8845	3473	10617	3473	15	Epithelial cell	0.540013
CCAATCCTCGAACGGA.1	patient #2	16332	4936	12448	4861	0	Epithelial cell	0.45477
CCACCTAGTGGTACAG.1	patient #2	14583	4369	12285	4358	4	Epithelial cell	0.651561
CCACGGAAGAATGTGT.1	patient #2	14823	4682	12389	4661	4	Epithelial cell	0.42801
CCACGGACACGTTGGC.1	patient #2	13567	4418	12242	4414	0	Epithelial cell	0.416894
CCACGGATCACAGGCC.1	patient #2	7286	3216	10513	3244	15	Epithelial cell	0.661966
CCACTACGTGTTAAGA.1	patient #2	8930	3747	10562	3746	4	Epithelial cell	0.681695
CCAGCGACATCACGAT.1	patient #2	21197	5746	12448	5165	0	Epithelial cell	0.295233
CCAGCGACATTAGCCA.1	patient #2	8590	3400	10617	3402	0	Epithelial cell	0.575592
CCATGTCCACGAGGTA.1	patient #2	17148	5198	12428	5097	4	Epithelial cell	0.696083
CCATGTCGTAGCTAAA.1	patient #2	15483	4996	12416	4982	15	Epithelial cell	0.490058
CCATGTCGTTCTGTTT.1	patient #2	26069	5977	12139	4500	5	Epithelial cell	0.289198
CCATTCGGTTCCGTCT.1	patient #2	11236	4069	11280	4061	4	Epithelial cell	0.174284
CCATTCGTCCAGTATG.1	patient #2	16833	5099	12484	5012	4	Epithelial cell	0.331994
CCATTCGTCCTCCTAG.1	patient #2	14813	4934	12451	4922	15	Epithelial cell	0.624957
CCCAATCAGGACCACA.1	patient #2	13554	4632	12306	4626	0	Epithelial cell	0.458576
CCCAATCGTAGGCTGA.1	patient #2	18657	5438	12351	5167	15	Epithelial cell	0.444166
CCCAATCGTTCCGGCA.1	patient #2	9581	3670	10705	3665	0	Epithelial cell	0.548259
CCCAGTTCAATCGGTT.1	patient #2	15579	4571	12353	4546	4	Epithelial cell	0.525543
CCCATACGTGGTGTAG.1	patient #2	14174	4586	12320	4578	15	Epithelial cell	0.478811
CCCTCCTAGTTGAGTA.1	patient #2	8670	3518	10623	3515	0	Epithelial cell	0.500792
CCGGGATGTATGAAAC.1	patient #2	16383	5107	12473	5047	4	Epithelial cell	0.59086
CCGGTAGCAGCTATTG.1	patient #2	20579	5522	12490	5007	4	Epithelial cell	0.474952
CCGGTAGCAGGCAGTA.1	patient #2	10379	3922	10882	3918	4	Epithelial cell	0.381439
CCGGTAGCAGTTTACG.1	patient #2	10949	4034	11131	4030	4	Epithelial cell	0.246316
CCGGTAGTCACAAACC.1	patient #2	8471	3661	10558	3665	0	Epithelial cell	0.620948
CCGTACTAGATACACA.1	patient #2	6059	2731	10575	2877	0	Epithelial cell	0.363039
CCGTGGAAGATGCCTT.1	patient #2	13960	4546	12314	4542	4	Epithelial cell	0.54991
CCGTTCAAGAGGTAGA.1	patient #2	6663	3006	10507	3073	15	Epithelial cell	0.500692
CCGTTCAAGTCGAGTG.1	patient #2	6258	2884	10571	3010	15	Epithelial cell	0.553057
CCTAAAGAGCCAGTAG.1	patient #2	9312	3701	10668	3698	15	Epithelial cell	0.261292
CCTAAAGCACGGTAAG.1	patient #2	8217	3485	10523	3485	0	Epithelial cell	0.686452
CCTACACCAGTCCTTC.1	patient #2	12934	4470	12165	4462	4	Epithelial cell	0.570274
CCTACACCATTTCACT.1	patient #2	16437	4760	12357	4693	4	Epithelial cell	0.612727
CCTACCAAGGCCGAAT.1	patient #2	7185	2991	10604	3032	4	Epithelial cell	0.818884
CCTACCAAGTCGATAA.1	patient #2	7995	3387	10585	3394	0	Epithelial cell	0.550291
CCTACCACAAGAAAGG.1	patient #2	6468	2730	10529	2916	4	Epithelial cell	1.15358
CCTACCACAGCTTCGG.1	patient #2	12168	4112	11880	4107	4	Epithelial cell	0.345257
CCTACCATCATTTGGG.1	patient #2	13864	4949	12398	4938	0	Epithelial cell	0.214408
CCTACCATCGTTACAG.1	patient #2	19338	5529	12444	5198	4	Epithelial cell	0.552069
CCTAGCTAGACGACGT.1	patient #2	8786	3633	10569	3631	15	Epithelial cell	0.647156
CCTAGCTAGCTGCCCA.1	patient #2	12888	4380	12132	4377	15	Epithelial cell	0.503248
CCTAGCTAGTGGACGT.1	patient #2	21222	5870	12508	5315	4	Epithelial cell	0.486214
CCTAGCTCAATAACGA.1	patient #2	13263	4642	12249	4638	15	Epithelial cell	0.567229
CCTAGCTTCGCTAGCG.1	patient #2	21750	5459	12396	4806	4	Epithelial cell	0.550493
CCTATTAAGCACCGTC.1	patient #2	19249	5074	12322	4711	4	Epithelial cell	0.382134
CCTCAGTCAAGGACTG.1	patient #2	12353	4242	11952	4238	15	Epithelial cell	0.489984
CCTCTGACAACTGCTA.1	patient #2	18086	5058	12402	4840	4	Epithelial cell	0.228702
CCTCTGACATCCGGGT.1	patient #2	11254	4012	11293	4007	4	Epithelial cell	0.623177
CCTCTGAGTGGACGAT.1	patient #2	8955	3541	10649	3538	15	Epithelial cell	0.509255
CCTTCCCCAATCGAAA.1	patient #2	17493	5280	12429	5144	4	Epithelial cell	0.594912
CCTTCGATCCCATTTA.1	patient #2	11285	4054	11308	4050	4	Epithelial cell	0.440595
CCTTCGATCCCTAACC.1	patient #2	13090	4694	12233	4691	4	Epithelial cell	0.634575
CCTTTCTTCGACGGAA.1	patient #2	11219	4031	11271	4028	0	Epithelial cell	0.456728
CGAACATAGCTATGCT.1	patient #2	13477	4371	12223	4367	15	Epithelial cell	0.442275
CGAATGTAGTGGAGAA.1	patient #2	13079	4338	12176	4335	4	Epithelial cell	0.466652
CGAATGTAGTGTACCT.1	patient #2	15258	4792	12428	4770	4	Epithelial cell	0.424811
CGAATGTGTTTAAGCC.1	patient #2	7390	3166	10558	3198	15	Epithelial cell	0.715035
CGAATGTTCTGCGTAA.1	patient #2	20014	5337	12330	4898	0	Epithelial cell	0.317962
CGACCTTGTCAACATC.1	patient #2	18495	5596	12375	5352	15	Epithelial cell	0.722999
CGAGAAGCAAGCCGTC.1	patient #2	9312	3881	10607	3877	0	Epithelial cell	0.549739
CGAGCACAGAGCCTAG.1	patient #2	21664	5587	12445	4961	4	Epithelial cell	0.367634
CGAGCACTCATAAAGG.1	patient #2	7725	3303	10539	3323	4	Epithelial cell	0.349526
CGAGCACTCATCACCC.1	patient #2	16532	5071	12452	5007	15	Epithelial cell	0.343058
CGAGCCAAGAAGGTTT.1	patient #2	7826	3376	10589	3385	15	Epithelial cell	0.453199
CGAGCCATCACCATAG.1	patient #2	6779	2895	10591	2973	0	Epithelial cell	0.635291
CGATCGGCAGGTTTCA.1	patient #2	8469	3440	10625	3441	15	Epithelial cell	0.715395
CGATCGGTCAACACAC.1	patient #2	21904	5868	12566	5183	4	Epithelial cell	0.442047
CGATGGCAGTCGCCGT.1	patient #2	19212	5365	12382	5040	15	Epithelial cell	0.467412
CGATGTATCCGTACAA.1	patient #2	9150	3625	10592	3620	3	Epithelial cell	0.0767405
CGATTGAAGGCAATTA.1	patient #2	14287	4840	12379	4833	0	Epithelial cell	0.608596
CGATTGACAAGCCGTC.1	patient #2	7473	3343	10508	3369	4	Epithelial cell	0.582931
CGATTGACACGCTTTC.1	patient #2	14008	4565	12319	4560	0	Epithelial cell	0.563696
CGATTGATCTACGAGT.1	patient #2	12734	4501	12130	4496	4	Epithelial cell	0.388645
CGCCAAGTCGAGAACG.1	patient #2	18767	5429	12393	5181	15	Epithelial cell	0.632628
CGCCAAGTCGCACTCT.1	patient #2	9638	3601	10746	3599	4	Epithelial cell	0.459393
CGCGGTAGTGCCTGGT.1	patient #2	9779	4051	10677	4047	4	Epithelial cell	0.430841
CGCGGTAGTTGTTTGG.1	patient #2	14284	4841	12411	4836	0	Epithelial cell	0.606019
CGCGTTTAGTCCGGTC.1	patient #2	9940	3713	10784	3710	15	Epithelial cell	0.522471
CGCGTTTCATTAGGCT.1	patient #2	18541	5212	12351	4955	4	Epithelial cell	0.192718
CGCTATCAGGATGCGT.1	patient #2	5804	2795	10751	2961	0	Epithelial cell	0.581423
CGCTATCGTAGCCTCG.1	patient #2	9634	3582	10746	3576	4	Epithelial cell	0.522361
CGCTGGAAGGCTAGAC.1	patient #2	15816	4837	12442	4806	4	Epithelial cell	0.449322
CGCTGGAGTAGCCTAT.1	patient #2	7100	3067	10571	3111	15	Epithelial cell	0.36214
CGCTGGAGTTGAACTC.1	patient #2	7693	3190	10610	3198	15	Epithelial cell	0.531689
CGCTTCAGTTAGGGTG.1	patient #2	10556	3861	10956	3857	0	Epithelial cell	0.471853
CGGACACAGTCATGCT.1	patient #2	13692	4587	12289	4585	15	Epithelial cell	0.473384
CGGACACGTCCATCCT.1	patient #2	9434	3746	10643	3743	0	Epithelial cell	0.570906
CGGACACTCAAGGTAA.1	patient #2	9199	3629	10643	3628	4	Epithelial cell	0.6691
CGGACGTAGTGTTTGC.1	patient #2	5762	2836	10769	3007	15	Epithelial cell	0.551255
CGGACTGAGCCCAGCT.1	patient #2	6237	2881	10592	2986	15	Epithelial cell	0.584318
CGGACTGAGCGTCTAT.1	patient #2	5803	2938	10691	3141	0	Epithelial cell	0.82077
CGGACTGTCGTTACAG.1	patient #2	16854	4820	12485	4685	4	Epithelial cell	0.280127
CGGCTAGAGGAGTAGA.1	patient #2	10563	3700	10990	3699	4	Epithelial cell	0.532738
CGGCTAGCACCTGGTG.1	patient #2	7554	3179	10558	3205	15	Epithelial cell	0.444874
CGGGTCATCTTCGGTC.1	patient #2	12249	4625	11958	4620	4	Epithelial cell	0.784342
CGGTTAAGTCGAGATG.1	patient #2	7111	3027	10546	3076	0	Epithelial cell	0.740902
CGGTTAATCGTTTGCC.1	patient #2	20955	5606	12421	5052	4	Epithelial cell	0.467916
CGTAGCGGTTAGGGTG.1	patient #2	13240	4640	12260	4636	15	Epithelial cell	0.62246
CGTAGGCCAGTTTACG.1	patient #2	16859	5016	12459	4923	15	Epithelial cell	0.491022
CGTAGGCGTGCGATAG.1	patient #2	16478	4907	12471	4841	4	Epithelial cell	0.436781
CGTAGGCTCAAAGACA.1	patient #2	18589	5362	12305	5075	0	Epithelial cell	0.43063
CGTAGGCTCCGTTGTC.1	patient #2	15234	4694	12422	4672	4	Epithelial cell	0.344826
CGTCACTGTGAGTGAC.1	patient #2	9351	3723	10667	3720	0	Epithelial cell	0.614325
CGTCACTTCTTCTGGC.1	patient #2	16851	5232	12515	5148	15	Epithelial cell	0.583362
CGTCCATTCCCTGACT.1	patient #2	7511	3173	10623	3189	15	Epithelial cell	0.303742
CGTCTACAGAAACGAG.1	patient #2	7467	3291	10555	3315	15	Epithelial cell	0.515734
CGTCTACCACCGGAAA.1	patient #2	6371	2924	10529	3009	15	Epithelial cell	0.644105
CGTCTACGTCCATGAT.1	patient #2	13695	4384	12251	4376	0	Epithelial cell	0.41375
CGTGAGCAGTCCTCCT.1	patient #2	11681	3984	11633	3981	15	Epithelial cell	0.787726
CGTGTAAGTATCACCA.1	patient #2	18839	5393	12377	5108	4	Epithelial cell	0.450342
CGTTAGAGTTTGGGCC.1	patient #2	14314	4621	12363	4614	4	Epithelial cell	0.652992
CGTTAGATCAGCGACC.1	patient #2	8144	3354	10544	3358	4	Epithelial cell	0.357874
CGTTAGATCGTCACGG.1	patient #2	20746	5691	12451	5167	15	Epithelial cell	0.600192
CGTTCTGGTCCAACTA.1	patient #2	16032	4877	12423	4830	5	Epithelial cell	0.382771
CGTTCTGGTCTGCAAT.1	patient #2	13728	4486	12288	4479	4	Epithelial cell	0.436419
CGTTGGGCAACGCACC.1	patient #2	6728	2935	10559	3004	15	Epithelial cell	0.545375
CTAACTTGTACGAAAT.1	patient #2	13913	4714	12343	4708	4	Epithelial cell	0.416388
CTAACTTGTGGCGAAT.1	patient #2	20304	5730	12423	5304	4	Epithelial cell	0.623604
CTAACTTGTTGTGGCC.1	patient #2	13809	4206	12219	4204	4	Epithelial cell	0.502555
CTAACTTTCCGGCACA.1	patient #2	7582	3191	10612	3207	0	Epithelial cell	0.361536
CTAATGGAGATCCCAT.1	patient #2	21001	5959	12562	5464	4	Epithelial cell	0.664751
CTAATGGAGGGTGTGT.1	patient #2	19821	5659	12439	5289	4	Epithelial cell	0.560616
CTAATGGAGGTGTGGT.1	patient #2	9255	3647	10675	3642	15	Epithelial cell	0.654473
CTAATGGAGTCGCCGT.1	patient #2	13879	4375	12291	4369	4	Epithelial cell	0.479627
CTAATGGCAGATGGGT.1	patient #2	19743	5727	12430	5338	4	Epithelial cell	0.431154
CTAATGGGTAATTGGA.1	patient #2	6382	2818	10565	2923	15	Epithelial cell	0.461345
CTACACCCACGGTTTA.1	patient #2	18124	5339	12386	5155	4	Epithelial cell	0.648495
CTACATTGTACATGTC.1	patient #2	6597	2813	10568	2900	4	Epithelial cell	0.512093
CTACATTGTTAAAGAC.1	patient #2	12085	4347	11867	4344	4	Epithelial cell	0.482207
CTACATTTCTGACCTC.1	patient #2	10977	3977	11134	3974	15	Epithelial cell	0.425821
CTACCCACAGATGAGC.1	patient #2	16765	5133	12492	5063	4	Epithelial cell	0.362286
CTACGTCAGGTAGCTG.1	patient #2	8920	3521	10629	3519	0	Epithelial cell	0.673715
CTAGAGTCATTGGCGC.1	patient #2	9791	3738	10747	3736	0	Epithelial cell	0.582171
CTAGCCTAGACTGTAA.1	patient #2	12683	4423	12066	4418	0	Epithelial cell	0.470342
CTAGCCTCATGCCCGA.1	patient #2	16200	4859	12415	4797	4	Epithelial cell	0.525381
CTAGTGAAGGGCTTGA.1	patient #2	10368	3881	10879	3876	15	Epithelial cell	0.321955
CTAGTGACATCCTTGC.1	patient #2	18705	5469	12459	5214	4	Epithelial cell	0.379288
CTAGTGACATGTCGAT.1	patient #2	18715	5176	12361	4877	4	Epithelial cell	0.364329
CTAGTGATCGCCTGAG.1	patient #2	8979	3532	10656	3531	0	Epithelial cell	0.539907
CTCACACCACGTGAGA.1	patient #2	9648	3702	10732	3698	0	Epithelial cell	0.244798
CTCACACGTAAACACA.1	patient #2	7061	3037	10549	3092	4	Epithelial cell	0.727473
CTCACACTCGCCTGAG.1	patient #2	9153	3755	10609	3752	15	Epithelial cell	0.556659
CTCACACTCTTCAACT.1	patient #2	18115	5290	12374	5058	0	Epithelial cell	0.392537
CTCAGAAGTAGGCTGA.1	patient #2	16717	4985	12449	4919	15	Epithelial cell	0.5684
CTCATTAAGACACTAA.1	patient #2	11040	3976	11166	3973	0	Epithelial cell	0.615721
CTCATTAAGATCACGG.1	patient #2	16975	5191	12507	5103	4	Epithelial cell	0.617032
CTCATTAAGTCGCCGT.1	patient #2	8718	3407	10622	3408	0	Epithelial cell	0.415994
CTCATTACAGTCACTA.1	patient #2	11464	4053	11460	4049	0	Epithelial cell	0.488455
CTCCTAGAGTTACGGG.1	patient #2	12349	4231	11969	4230	4	Epithelial cell	0.279136
CTCCTAGCAAACCCAT.1	patient #2	14899	4891	12440	4880	4	Epithelial cell	0.4513
CTCCTAGCATCTGGTA.1	patient #2	13099	4570	12208	4569	4	Epithelial cell	0.457334
CTCCTAGGTGACTCAT.1	patient #2	12495	4361	12024	4354	4	Epithelial cell	0.609648
CTCCTAGTCGTGACAT.1	patient #2	12480	4513	12039	4512	15	Epithelial cell	0.627013
CTCGAAAAGATCCCGC.1	patient #2	23641	5960	12423	5056	15	Epithelial cell	0.657257
CTCGAAAGTTAAAGAC.1	patient #2	8526	3692	10565	3697	15	Epithelial cell	0.662815
CTCGGAGCAAAGGCGT.1	patient #2	7389	3110	10576	3139	15	Epithelial cell	0.447187
CTCGGAGCAAAGTCAA.1	patient #2	5783	2592	10862	2776	4	Epithelial cell	0.696114
CTCGGGAAGAGTCTGG.1	patient #2	11781	4102	11689	4094	4	Epithelial cell	0.573776
CTCGGGATCCTCGCAT.1	patient #2	11613	4148	11591	4143	4	Epithelial cell	0.534833
CTCGTACGTAGTGAAT.1	patient #2	11018	4079	11151	4076	4	Epithelial cell	0.456227
CTCGTACGTTATCACG.1	patient #2	7821	3192	10611	3204	0	Epithelial cell	0.270252
CTCGTCAAGCTAGTGG.1	patient #2	5601	2467	10810	2698	4	Epithelial cell	0.321959
CTCTAATAGGTTACCT.1	patient #2	7823	3305	10548	3314	15	Epithelial cell	0.748738
CTCTAATCACCCTATC.1	patient #2	13170	4392	12180	4387	4	Epithelial cell	0.445883
CTCTAATGTTCCAACA.1	patient #2	18652	4939	12357	4610	4	Epithelial cell	0.374201
CTCTAATTCCCTCAGT.1	patient #2	10383	4245	10853	4243	4	Epithelial cell	0.5796
CTCTAATTCGTGTAGT.1	patient #2	9284	3429	10702	3430	4	Epithelial cell	0.753717
CTCTACGCAAAGCGGT.1	patient #2	7767	3306	10560	3320	0	Epithelial cell	0.489126
CTCTACGCAGCCAGAA.1	patient #2	9296	3927	10570	3920	4	Epithelial cell	0.656544
CTCTACGGTACATCCA.1	patient #2	18621	5188	12285	4903	4	Epithelial cell	0.481924
CTCTGGTAGCCGATTT.1	patient #2	11623	4219	11596	4213	4	Epithelial cell	0.353587
CTCTGGTGTGTGAATA.1	patient #2	12412	4387	12021	4382	0	Epithelial cell	0.299952
CTGAAACAGAGGTAGA.1	patient #2	15854	5004	12436	4956	5	Epithelial cell	0.398208
CTGAAACCATAAAGGT.1	patient #2	7099	3165	10530	3212	0	Epithelial cell	0.514103
CTGAAACTCCATGAGT.1	patient #2	7437	3340	10501	3374	15	Epithelial cell	0.763894
CTGAAGTGTTAGAACA.1	patient #2	10420	3868	10924	3866	15	Epithelial cell	0.527555
CTGATCCCATGCCTAA.1	patient #2	18950	5348	12343	5073	15	Epithelial cell	0.564515
CTGCCTAGTTGCTCCT.1	patient #2	12075	4264	11856	4262	4	Epithelial cell	0.427349
CTGCCTAGTTTGTTTC.1	patient #2	22930	5780	12452	4950	4	Epithelial cell	0.498126
CTGCGGAGTAAGTAGT.1	patient #2	12372	4492	12005	4484	4	Epithelial cell	0.275557
CTGCGGAGTGTTGGGA.1	patient #2	7270	3093	10549	3138	15	Epithelial cell	0.608607
CTGCTGTAGGGCATGT.1	patient #2	17558	5237	12446	5100	15	Epithelial cell	0.735504
CTGCTGTGTTGAGTTC.1	patient #2	15816	4704	12382	4669	0	Epithelial cell	0.523366
CTGGTCTGTAGCGCTC.1	patient #2	12444	4354	12015	4348	5	Epithelial cell	0.496313
CTGTTTAAGGATGTAT.1	patient #2	13676	4449	12250	4445	0	Epithelial cell	0.610983
CTGTTTACAGTGGAGT.1	patient #2	12614	4465	12068	4464	15	Epithelial cell	0.578781
CTGTTTAGTGTGACGA.1	patient #2	15475	5074	12517	5035	4	Epithelial cell	0.242571
CTTAACTCACCAGGCT.1	patient #2	8628	3507	10613	3506	15	Epithelial cell	0.394223
CTTAACTGTTAAGATG.1	patient #2	7657	3209	10557	3222	15	Epithelial cell	0.629142
CTTACCGCATCACGTA.1	patient #2	16623	5432	12557	5353	15	Epithelial cell	0.603559
CTTACCGGTTCACGGC.1	patient #2	7210	3324	10497	3355	4	Epithelial cell	0.615555
CTTAGGAAGCTAGTCT.1	patient #2	7540	3137	10602	3160	0	Epithelial cell	0.41208
CTTAGGAGTAAAGTCA.1	patient #2	18662	5427	12388	5170	4	Epithelial cell	0.604274
CTTAGGAGTAATCGTC.1	patient #2	7620	3300	10541	3319	15	Epithelial cell	0.705266
CTTCTCTTCAAACCAC.1	patient #2	10630	3771	10993	3770	4	Epithelial cell	0.347446
CTTGGCTAGTGCGATG.1	patient #2	13105	4707	12234	4701	4	Epithelial cell	0.637649
CTTTGCGAGACTAAGT.1	patient #2	8364	3558	10552	3562	4	Epithelial cell	0.739797
CTTTGCGCACGACTCG.1	patient #2	19277	5801	12503	5504	4	Epithelial cell	0.524674
GAAACTCGTCATACTG.1	patient #2	9541	3782	10697	3778	15	Epithelial cell	0.508728
GAAATGACAGTATCTG.1	patient #2	24723	5982	12399	4886	4	Epithelial cell	0.414927
GAAATGAGTAAGAGAG.1	patient #2	7718	3295	10585	3306	15	Epithelial cell	0.65109
GAACATCGTACGACCC.1	patient #2	8456	3719	10512	3717	0	Epithelial cell	0.482367
GAACATCGTCAGCTAT.1	patient #2	16149	5052	12472	5007	4	Epithelial cell	0.399876
GAACGGATCATCACCC.1	patient #2	19481	5856	12498	5540	4	Epithelial cell	0.245175
GAACGGATCGAACTGT.1	patient #2	22297	5974	12520	5278	4	Epithelial cell	0.564836
GAAGCAGGTCAACATC.1	patient #2	22069	5904	12548	5262	4	Epithelial cell	0.661634
GAATAAGTCATCGGAT.1	patient #2	16693	5067	12467	4995	15	Epithelial cell	0.628179
GAATAAGTCGCCATAA.1	patient #2	20818	5734	12488	5250	15	Epithelial cell	0.677961
GAATGAAAGTGTACTC.1	patient #2	12424	4362	12018	4359	15	Epithelial cell	0.621326
GAATGAAGTCATGCCG.1	patient #2	15718	4976	12455	4935	0	Epithelial cell	0.407237
GACACGCCATAAGACA.1	patient #2	14906	5124	12492	5113	4	Epithelial cell	0.384631
GACACGCGTTTGCATG.1	patient #2	8417	3517	10561	3518	4	Epithelial cell	0.553139
GACAGAGAGACTCGGA.1	patient #2	19348	5902	12479	5586	15	Epithelial cell	0.547406
GACAGAGTCAACGCTA.1	patient #2	5931	2762	10676	2958	0	Epithelial cell	0.339806
GACCAATCAGGCTGAA.1	patient #2	9475	3681	10693	3677	0	Epithelial cell	0.704411
GACCAATCATAGGATA.1	patient #2	20374	5808	12482	5372	4	Epithelial cell	0.214123
GACCAATGTACCCAAT.1	patient #2	7208	3107	10580	3140	15	Epithelial cell	0.699659
GACGCGTAGCTTATCG.1	patient #2	10797	3851	11074	3849	15	Epithelial cell	0.503229
GACGTGCAGACAGACC.1	patient #2	16875	5127	12488	5029	0	Epithelial cell	0.764159
GACGTGCTCGATGAGG.1	patient #2	15281	4590	12357	4555	4	Epithelial cell	0.438192
GACGTTACACATGGGA.1	patient #2	16248	5135	12498	5085	0	Epithelial cell	0.483318
GACGTTATCAACGGGA.1	patient #2	20679	5683	12486	5211	15	Epithelial cell	0.553028
GACGTTATCTTAGCCC.1	patient #2	12168	4415	11910	4413	4	Epithelial cell	0.501545
GACTAACAGCGTGTCC.1	patient #2	13975	4619	12314	4617	4	Epithelial cell	0.507714
GACTACATCGTGACAT.1	patient #2	8825	3532	10595	3531	0	Epithelial cell	0.673113
GACTGCGGTCAACATC.1	patient #2	21879	5817	12481	5154	4	Epithelial cell	0.276683
GACTGCGGTTACAGAA.1	patient #2	8272	3372	10577	3373	15	Epithelial cell	0.343558
GACTGCGTCACTATTC.1	patient #2	8075	3433	10505	3436	15	Epithelial cell	0.480319
GAGCAGAGTCCTCCAT.1	patient #2	9306	3582	10692	3580	15	Epithelial cell	0.351495
GAGGTGACAGTTCATG.1	patient #2	16173	4909	12461	4859	4	Epithelial cell	0.53369
GAGTCCGAGCCACCTG.1	patient #2	9521	3756	10681	3755	0	Epithelial cell	0.399473
GAGTCCGTCGCAAACT.1	patient #2	20292	5807	12496	5381	4	Epithelial cell	0.520585
GATCAGTCAACCGCCA.1	patient #2	20736	5732	12401	5192	0	Epithelial cell	0.452
GATCAGTTCCCTGACT.1	patient #2	10644	4025	10977	4022	15	Epithelial cell	0.331431
GATCAGTTCGGTGTCG.1	patient #2	7970	3327	10557	3335	15	Epithelial cell	0.576349
GATCGATAGACGCAAC.1	patient #2	12166	4280	11880	4276	15	Epithelial cell	0.164739
GATCGATCACCACCAG.1	patient #2	14521	4710	12360	4702	4	Epithelial cell	0.477332
GATCGATGTCTCATCC.1	patient #2	8598	3600	10569	3602	4	Epithelial cell	0.572088
GATCGCGCACCTCGTT.1	patient #2	11703	4084	11652	4080	4	Epithelial cell	0.299973
GATCGCGGTACGCTGC.1	patient #2	6013	2676	10558	2849	4	Epithelial cell	0.584206
GATCGCGGTCTGATCA.1	patient #2	12772	4466	12112	4460	15	Epithelial cell	0.488748
GATCGTACAGACGCCT.1	patient #2	15911	4897	12440	4845	15	Epithelial cell	0.616794
GATCTAGCAAGTCTAC.1	patient #2	9018	3671	10630	3669	4	Epithelial cell	0.532498
GATCTAGGTCGAACAG.1	patient #2	18056	5248	12331	5061	15	Epithelial cell	0.391792
GATCTAGTCCTTAATC.1	patient #2	7621	3379	10480	3399	15	Epithelial cell	0.610693
GATGAAATCACCGGGT.1	patient #2	16878	4923	12429	4827	4	Epithelial cell	0.335785
GATGAGGCATACGCCG.1	patient #2	19384	5116	12297	4726	4	Epithelial cell	0.64311
GATGAGGGTCGATTGT.1	patient #2	14633	4492	12295	4488	15	Epithelial cell	0.489455
GATGAGGTCATGTCTT.1	patient #2	9555	3582	10731	3582	15	Epithelial cell	0.503029
GATGCTAAGACAAAGG.1	patient #2	16518	5316	12536	5246	15	Epithelial cell	0.421501
GATGCTAAGTTAGCGG.1	patient #2	17957	5052	12405	4795	4	Epithelial cell	0.141241
GATGCTAGTTGAGTTC.1	patient #2	10644	3920	11007	3920	4	Epithelial cell	0.585924
GATTCAGCAAGTCTGT.1	patient #2	11907	4129	11771	4124	4	Epithelial cell	0.581186
GATTCAGCATGGTCAT.1	patient #2	11248	4272	11278	4271	4	Epithelial cell	0.52217
GCAAACTGTAGAGGAA.1	patient #2	10290	3750	10891	3746	0	Epithelial cell	0.473539
GCAAACTTCGCGATCG.1	patient #2	10843	4077	11070	4073	15	Epithelial cell	0.5431
GCAAACTTCGGTGTTA.1	patient #2	8318	3231	10642	3236	0	Epithelial cell	0.490829
GCAATCACAGCGTCCA.1	patient #2	15962	4888	12399	4851	15	Epithelial cell	0.417272
GCAATCAGTAAGTGTA.1	patient #2	10263	3756	10881	3749	15	Epithelial cell	0.263752
GCAATCAGTATATGGA.1	patient #2	11506	4219	11497	4212	4	Epithelial cell	0.493609
GCAATCAGTTGACGTT.1	patient #2	9003	3548	10626	3544	0	Epithelial cell	0.424619
GCACATAAGCGCTCCA.1	patient #2	7110	3499	10377	3559	4	Epithelial cell	0.546677
GCACATAGTGCAACGA.1	patient #2	14749	4779	12410	4768	4	Epithelial cell	0.537829
GCAGCCACAGTACACT.1	patient #2	11809	4177	11719	4171	4	Epithelial cell	0.59502
GCAGCCACATTCACTT.1	patient #2	15543	4966	12461	4938	4	Epithelial cell	0.600716
GCAGTTAAGGAGTTGC.1	patient #2	8733	3619	10576	3614	15	Epithelial cell	0.773592
GCATGATGTGTCCTCT.1	patient #2	7590	3538	10459	3551	15	Epithelial cell	0.734904
GCATGATTCATCTGTT.1	patient #2	13155	4642	12223	4638	4	Epithelial cell	0.410116
GCATGATTCTGCGGCA.1	patient #2	24137	5600	12526	4489	4	Epithelial cell	0.06469
GCATGCGTCGTTGACA.1	patient #2	20875	5676	12468	5180	4	Epithelial cell	0.183661
GCATGTACATAACCTG.1	patient #2	8329	3495	10572	3495	0	Epithelial cell	0.789207
GCATGTATCCTTTCGG.1	patient #2	7326	3295	10518	3326	15	Epithelial cell	0.545444
GCCTCTATCGTTGCCT.1	patient #2	13166	4416	12180	4414	15	Epithelial cell	0.472021
GCGAGAACAATGCCAT.1	patient #2	13428	4778	12330	4766	10	Epithelial cell	0.317923
GCGCAGTGTCTTGTCC.1	patient #2	8055	3291	10582	3289	15	Epithelial cell	0.605508
GCGCCAACAGGATTGG.1	patient #2	5986	2839	10645	2970	15	Epithelial cell	0.547184
GCGCCAAGTCCCGACA.1	patient #2	14817	4629	12366	4622	4	Epithelial cell	0.444209
GCGCCAATCCTGCTTG.1	patient #2	8588	3400	10623	3404	0	Epithelial cell	0.448446
GCGCGATAGGGATACC.1	patient #2	12484	4747	12070	4732	15	Epithelial cell	0.696483
GCGCGATTCCGGGTGT.1	patient #2	11699	4253	11661	4248	0	Epithelial cell	0.291375
GCGGGTTCAGGATCGA.1	patient #2	8048	3365	10553	3363	15	Epithelial cell	0.566308
GCGGGTTGTAGCCTCG.1	patient #2	6623	2911	10513	2987	15	Epithelial cell	0.633417
GCTCCTAAGAATAGGG.1	patient #2	6967	3350	10418	3421	0	Epithelial cell	0.352311
GCTCCTAGTTTGGGCC.1	patient #2	9642	3788	10698	3786	4	Epithelial cell	0.373261
GCTCTGTGTAGTGAAT.1	patient #2	23128	5781	12522	4943	15	Epithelial cell	0.218896
GCTGCAGAGGGCTTGA.1	patient #2	13947	4203	12281	4198	4	Epithelial cell	0.292583
GCTGCGAGTAATAGCA.1	patient #2	8021	3237	10612	3244	15	Epithelial cell	0.475627
GCTGGGTAGGCGTACA.1	patient #2	7820	3288	10606	3295	0	Epithelial cell	0.661917
GCTGGGTTCTAACTGG.1	patient #2	13197	4410	12202	4396	4	Epithelial cell	0.390678
GCTTCCAGTTCCGTCT.1	patient #2	20254	5608	12514	5189	4	Epithelial cell	0.372231
GCTTCCATCTCGTTTA.1	patient #2	5636	2610	10796	2855	0	Epithelial cell	0.575601
GGAAAGCAGCCCAGCT.1	patient #2	8991	3751	10574	3750	0	Epithelial cell	0.445106
GGAAAGCTCCGTCATC.1	patient #2	17167	5045	12450	4936	4	Epithelial cell	0.470442
GGAATAAAGGCGTACA.1	patient #2	24257	5923	12328	4830	4	Epithelial cell	0.500742
GGACAAGGTTCACCTC.1	patient #2	15637	5026	12477	4996	10	Epithelial cell	0.453553
GGACAAGTCAGTCAGT.1	patient #2	11155	3961	11237	3959	0	Epithelial cell	0.562008
GGACAGACATTGGTAC.1	patient #2	11523	4091	11520	4090	15	Epithelial cell	0.694703
GGACAGATCTTTAGTC.1	patient #2	16329	5039	12477	4991	15	Epithelial cell	0.492164
GGACATTCACTATCTT.1	patient #2	9338	3688	10644	3688	15	Epithelial cell	0.599074
GGACATTGTTTGTTGG.1	patient #2	21815	5996	12568	5364	0	Epithelial cell	0.57145
GGACGTCAGTGGAGAA.1	patient #2	10210	3895	10826	3893	0	Epithelial cell	0.703855
GGATGTTAGACCGGAT.1	patient #2	10288	3934	10856	3933	0	Epithelial cell	0.687496
GGATGTTCAGCGTAAG.1	patient #2	16989	5154	12453	5059	15	Epithelial cell	0.273902
GGATGTTTCAAGCCTA.1	patient #2	8517	3584	10521	3586	4	Epithelial cell	0.492277
GGATTACCAAAGGAAG.1	patient #2	13116	4605	12208	4603	4	Epithelial cell	0.571871
GGATTACCAATGACCT.1	patient #2	11258	4341	11283	4335	0	Epithelial cell	0.773741
GGATTACGTAAGAGAG.1	patient #2	7069	3165	10508	3211	15	Epithelial cell	0.22247
GGATTACTCGCTAGCG.1	patient #2	13595	4691	12317	4686	0	Epithelial cell	0.324475
GGCAATTTCGGAAATA.1	patient #2	8064	3258	10595	3270	0	Epithelial cell	0.453156
GGCCGATGTATGAAAC.1	patient #2	16358	5142	12459	5083	4	Epithelial cell	0.366287
GGCGACTAGCTTATCG.1	patient #2	11988	4315	11819	4312	4	Epithelial cell	0.646228
GGCGACTCACGGATAG.1	patient #2	14387	4921	12432	4910	0	Epithelial cell	0.492858
GGCGTGTTCCTAGTGA.1	patient #2	7165	3066	10591	3100	15	Epithelial cell	0.704286
GGCTCGAAGTCTCAAC.1	patient #2	12630	4415	12070	4411	4	Epithelial cell	0.353151
GGCTCGATCCGCGTTT.1	patient #2	15823	5124	12448	5078	4	Epithelial cell	0.715799
GGCTGGTGTAAGGGAA.1	patient #2	6543	2967	10531	3044	15	Epithelial cell	0.331561
GGGAATGGTCCAACTA.1	patient #2	7458	3166	10566	3194	15	Epithelial cell	0.502794
GGGACCTGTTCATGGT.1	patient #2	17828	5066	12388	4878	5	Epithelial cell	0.120393
GGGACCTTCCGTTGCT.1	patient #2	15303	4765	12419	4747	4	Epithelial cell	0.569946
GGGAGATCACCAGATT.1	patient #2	15304	4783	12411	4762	4	Epithelial cell	0.523804
GGGATGAAGATGGCGT.1	patient #2	9759	3690	10759	3687	15	Epithelial cell	0.417215
GGGCACTCAACACCTA.1	patient #2	12753	4122	12072	4121	4	Epithelial cell	0.623013
GGGCACTGTCTTGCGG.1	patient #2	14540	4754	12387	4745	15	Epithelial cell	0.451693
GGGCACTTCCTAAGTG.1	patient #2	8231	3452	10473	3457	5	Epithelial cell	0.324264
GGGCATCAGCAACGGT.1	patient #2	18481	5629	12434	5376	4	Epithelial cell	0.570036
GGGCATCGTTGGTAAA.1	patient #2	10871	3914	11095	3910	4	Epithelial cell	0.406811
GGGTCTGAGTGGAGTC.1	patient #2	17169	5167	12437	5054	4	Epithelial cell	0.566959
GGGTCTGGTGTTGGGA.1	patient #2	24417	5900	12304	4782	4	Epithelial cell	0.609951
GGGTTGCGTCAGGACA.1	patient #2	14800	4452	12312	4435	4	Epithelial cell	0.711714
GGGTTGCTCCGTAGTA.1	patient #2	19589	5530	12466	5143	5	Epithelial cell	0.25636
GGTATTGCACTTCTGC.1	patient #2	5781	2706	10805	2928	0	Epithelial cell	0.53702
GGTATTGTCTTATCTG.1	patient #2	16268	5006	12424	4950	15	Epithelial cell	0.445197
GGTATTGTCTTGAGGT.1	patient #2	19195	5513	12375	5172	15	Epithelial cell	0.551175
GGTGAAGTCAATAAGG.1	patient #2	6739	3010	10511	3071	15	Epithelial cell	0.660996
GGTGCGTCATATGAGA.1	patient #2	6043	2692	10611	2869	0	Epithelial cell	0.825907
GGTGCGTGTATTACCG.1	patient #2	17111	4859	12436	4736	0	Epithelial cell	0.427996
GGTGCGTTCATGGTCA.1	patient #2	9879	3626	10789	3625	15	Epithelial cell	0.379521
GGTGCGTTCGCCAAAT.1	patient #2	7271	3169	10567	3201	15	Epithelial cell	0.669284
GGTGTTAGTGACGGTA.1	patient #2	6220	2839	10607	2938	15	Epithelial cell	0.428415
GTAACGTCAGGAATGC.1	patient #2	15866	5002	12453	4971	0	Epithelial cell	0.432977
GTAACTGCACACATGT.1	patient #2	11814	3903	11713	3901	4	Epithelial cell	0.394651
GTACGTATCAAACCGT.1	patient #2	9065	3694	10614	3693	4	Epithelial cell	0.942641
GTACTCCGTTGGTAAA.1	patient #2	18814	5293	12308	5024	15	Epithelial cell	0.494405
GTACTCCTCCCTAATT.1	patient #2	8028	3330	10536	3341	4	Epithelial cell	0.330653
GTACTCCTCTAACTGG.1	patient #2	15904	4548	12440	4485	4	Epithelial cell	0.0912663
GTACTTTCATCCCATC.1	patient #2	7146	2995	10581	3032	4	Epithelial cell	0.590596
GTACTTTGTCACTGGC.1	patient #2	19509	5568	12421	5206	0	Epithelial cell	0.448007
GTATTCTCAATGGAGC.1	patient #2	6897	3004	10571	3052	0	Epithelial cell	0.446415
GTATTCTTCGCCAGCA.1	patient #2	22671	5747	12410	4943	15	Epithelial cell	0.35811
GTCAAGTCAAGTAATG.1	patient #2	9566	3894	10658	3888	15	Epithelial cell	0.559705
GTCAAGTGTGACGGTA.1	patient #2	6100	2866	10597	3018	15	Epithelial cell	0.727239
GTCACAAGTGTTCTTT.1	patient #2	18278	5537	12415	5340	4	Epithelial cell	0.538436
GTCACAAGTTCGGCAC.1	patient #2	17259	5002	12425	4889	15	Epithelial cell	0.600626
GTCACAATCCGATATG.1	patient #2	23043	5760	12527	4879	4	Epithelial cell	0.393607
GTCACAATCTCTTGAT.1	patient #2	8906	3599	10559	3598	10	Epithelial cell	0.36839
GTCACGGTCATGCATG.1	patient #2	6799	2850	10592	2922	0	Epithelial cell	0.551891
GTCACGGTCTGGCGAC.1	patient #2	8196	3415	10588	3415	15	Epithelial cell	0.570251
GTCATTTAGAAAGTGG.1	patient #2	13292	4565	12240	4562	4	Epithelial cell	0.734764
GTCATTTCACTCAGGC.1	patient #2	15606	4875	12410	4853	4	Epithelial cell	0.628019
GTCATTTCATCACGTA.1	patient #2	10181	3808	10834	3808	15	Epithelial cell	0.627462
GTCATTTTCAGGTAAA.1	patient #2	10997	3951	11146	3949	4	Epithelial cell	0.627306
GTCCTCAAGTCGTACT.1	patient #2	7916	3391	10542	3399	0	Epithelial cell	0.488092
GTCCTCATCTTACCTA.1	patient #2	7259	3155	10564	3195	0	Epithelial cell	0.393284
GTCGGGTGTTATCGGT.1	patient #2	9043	3702	10612	3700	0	Epithelial cell	0.854572
GTCGTAATCGTATCAG.1	patient #2	15325	4498	12381	4471	4	Epithelial cell	0.414065
GTCTTCGAGTAGTGCG.1	patient #2	9438	3710	10668	3706	15	Epithelial cell	0.474243
GTCTTCGGTCGTTGTA.1	patient #2	8884	3439	10671	3438	15	Epithelial cell	0.507764
GTGAAGGAGGCTACGA.1	patient #2	11467	4142	11463	4138	0	Epithelial cell	0.451713
GTGAAGGGTCCGACGT.1	patient #2	17057	4955	12391	4853	15	Epithelial cell	0.545604
GTGCAGCCAGCTGGCT.1	patient #2	13648	4519	12262	4514	15	Epithelial cell	0.305845
GTGCATAGTAGCTGCC.1	patient #2	8501	3396	10573	3394	4	Epithelial cell	0.343724
GTGCGGTAGTATCGAA.1	patient #2	6921	3122	10501	3182	15	Epithelial cell	0.65572
GTGCGGTCAATCTACG.1	patient #2	11483	4203	11475	4195	4	Epithelial cell	0.59054
GTGCGGTTCCAGATCA.1	patient #2	7912	3390	10517	3393	15	Epithelial cell	0.518703
GTGCTTCGTGATGCCC.1	patient #2	9661	3708	10731	3698	0	Epithelial cell	0.717689
GTGCTTCGTTCCGTCT.1	patient #2	8502	3423	10578	3423	12	Epithelial cell	0.509864
GTGCTTCTCCTCGCAT.1	patient #2	13814	4622	12324	4618	15	Epithelial cell	0.299233
GTGTGCGCAAGAAAGG.1	patient #2	6349	2827	10574	2945	15	Epithelial cell	0.665114
GTGTGCGTCCACGCAG.1	patient #2	8078	3284	10600	3290	15	Epithelial cell	0.701109
GTGTTAGGTAGCAAAT.1	patient #2	9097	3661	10635	3661	0	Epithelial cell	0.497513
GTGTTAGTCTTGTCAT.1	patient #2	15869	4975	12484	4948	4	Epithelial cell	0.386426
GTTAAGCCAACTTGAC.1	patient #2	8058	3366	10524	3375	15	Epithelial cell	0.368101
GTTAAGCTCATCGCTC.1	patient #2	19176	5515	12365	5191	15	Epithelial cell	0.468289
GTTACAGTCTTAGCCC.1	patient #2	13505	4575	12265	4570	4	Epithelial cell	0.658312
GTTCATTAGAGGACGG.1	patient #2	9168	3644	10624	3632	0	Epithelial cell	0.444252
GTTCATTAGCGATAGC.1	patient #2	17915	5417	12387	5247	15	Epithelial cell	0.619921
GTTCATTTCCGGCACA.1	patient #2	19065	5817	12467	5525	0	Epithelial cell	0.282312
GTTCGGGAGCAGGCTA.1	patient #2	7663	3306	10507	3336	4	Epithelial cell	0.450933
GTTCGGGAGGTAGCCA.1	patient #2	6384	3146	10410	3262	0	Epithelial cell	0.581616
GTTCTCGAGTGTACTC.1	patient #2	8310	3468	10512	3469	4	Epithelial cell	0.406435
GTTCTCGCATTAGCCA.1	patient #2	12741	4425	12110	4416	4	Epithelial cell	0.450303
GTTTCTAGTCTAGTCA.1	patient #2	16910	5135	12467	5047	4	Epithelial cell	0.458287
TAAACCGCAGTTCATG.1	patient #2	21525	5715	12508	5099	4	Epithelial cell	0.555977
TAAACCGGTGCAACGA.1	patient #2	6906	3107	10519	3144	15	Epithelial cell	0.512922
TAAACCGGTGGGTCAA.1	patient #2	9141	3665	10629	3661	15	Epithelial cell	0.759303
TAAACCGGTGTGGCTC.1	patient #2	15827	4474	12343	4425	4	Epithelial cell	0.512749
TAAACCGGTTGCCTCT.1	patient #2	12308	4196	11948	4195	4	Epithelial cell	0.617385
TAAACCGGTTGTTTGG.1	patient #2	5883	2757	10765	2920	15	Epithelial cell	0.544758
TAAGAGACAGCGAACA.1	patient #2	19832	5119	12334	4644	4	Epithelial cell	0.125072
TAAGAGACAGCTATTG.1	patient #2	15268	4889	12424	4866	15	Epithelial cell	0.500279
TAAGAGAGTGTCTGAT.1	patient #2	11136	4314	11202	4310	0	Epithelial cell	0.617014
TAAGCGTAGCTGCCCA.1	patient #2	10814	4207	11039	4204	0	Epithelial cell	0.560276
TAAGTGCCACCGGAAA.1	patient #2	19004	5449	12399	5167	15	Epithelial cell	0.543163
TACACGAGTTACAGAA.1	patient #2	8327	3529	10549	3528	4	Epithelial cell	0.332175
TACAGTGAGCGCTCCA.1	patient #2	8432	3445	10554	3447	15	Epithelial cell	0.423313
TACAGTGAGTGTCCCG.1	patient #2	14005	4419	12279	4409	5	Epithelial cell	0.352854
TACCTATGTGTGCGTC.1	patient #2	7686	3202	10572	3217	0	Epithelial cell	0.503775
TACCTTAGTGTAAGTA.1	patient #2	11841	4118	11740	4112	15	Epithelial cell	0.683276
TACGGATGTACGACCC.1	patient #2	7496	3240	10548	3264	15	Epithelial cell	0.582484
TACGGATTCTTTACGT.1	patient #2	8719	3612	10592	3611	15	Epithelial cell	0.252927
TACGGGCAGGCGTACA.1	patient #2	8332	3309	10627	3311	15	Epithelial cell	0.472707
TACGGGCCACTGAAGG.1	patient #2	6009	2808	10666	2966	0	Epithelial cell	0.529787
TACGGTAGTAGGGACT.1	patient #2	16202	5225	12478	5154	15	Epithelial cell	0.52262
TACGGTATCGAACGGA.1	patient #2	7160	3205	10552	3239	15	Epithelial cell	0.715009
TACGGTATCGCCTGAG.1	patient #2	10484	3666	10964	3663	4	Epithelial cell	0.721302
TACTCATTCCGCATAA.1	patient #2	9069	3668	10631	3665	15	Epithelial cell	0.501786
TACTCATTCGCCTGTT.1	patient #2	14770	4797	12425	4785	4	Epithelial cell	0.462444
TACTCATTCTGTACGA.1	patient #2	12461	4531	12016	4524	15	Epithelial cell	0.52703
TACTTACCATCCGCGA.1	patient #2	19369	5705	12413	5381	0	Epithelial cell	0.328456
TACTTACTCTGCAAGT.1	patient #2	23087	5992	12576	5148	4	Epithelial cell	0.396851
TACTTGTGTTGGACCC.1	patient #2	7941	3310	10564	3318	15	Epithelial cell	0.425924
TAGACCAGTGGTTTCA.1	patient #2	13963	4229	12249	4219	4	Epithelial cell	0.588806
TAGAGCTAGCGTGAAC.1	patient #2	6346	3045	10496	3147	15	Epithelial cell	0.523035
TAGAGCTTCGTCCGTT.1	patient #2	20134	5873	12507	5490	15	Epithelial cell	0.410072
TAGAGCTTCTGTCAAG.1	patient #2	11473	4030	11471	4028	15	Epithelial cell	0.654662
TAGCCGGAGATCGGGT.1	patient #2	7203	3215	10541	3258	4	Epithelial cell	0.531516
TAGCCGGCAGCTCGCA.1	patient #2	8301	3380	10590	3389	15	Epithelial cell	0.492022
TAGCCGGTCCAGGGCT.1	patient #2	8088	3400	10541	3410	0	Epithelial cell	0.415159
TAGCCGGTCCCAAGTA.1	patient #2	7988	3407	10574	3409	15	Epithelial cell	0.637364
TAGGCATCACACCGAC.1	patient #2	8293	3566	10491	3576	4	Epithelial cell	0.458893
TAGGCATTCGAGAGCA.1	patient #2	7810	3437	10544	3455	4	Epithelial cell	0.26221
TAGGCATTCGTGACAT.1	patient #2	18979	5619	12432	5342	4	Epithelial cell	0.861922
TAGTGGTAGCTCCTCT.1	patient #2	12493	4302	12027	4297	4	Epithelial cell	0.13531
TAGTGGTGTAGTGAAT.1	patient #2	13719	4309	12250	4309	4	Epithelial cell	0.566109
TAGTTGGCATCTACGA.1	patient #2	13726	4544	12300	4535	4	Epithelial cell	0.376891
TATCAGGAGTAAGTAC.1	patient #2	14142	4393	12280	4385	4	Epithelial cell	0.616306
TATCAGGCACCAGCAC.1	patient #2	15920	5055	12453	5019	15	Epithelial cell	0.277665
TATCAGGCAGGATCGA.1	patient #2	7721	3235	10625	3248	15	Epithelial cell	0.55678
TATCTCACAAGGACAC.1	patient #2	12935	4470	12155	4466	15	Epithelial cell	0.668946
TATCTCATCTGGAGCC.1	patient #2	16499	5151	12469	5054	4	Epithelial cell	0.612673
TATTACCGTCTAGTGT.1	patient #2	6533	2995	10552	3087	15	Epithelial cell	0.667164
TCAATCTAGGAGTCTG.1	patient #2	7296	3102	10570	3131	0	Epithelial cell	0.4492
TCAATCTAGTTAACGA.1	patient #2	6754	3024	10506	3106	0	Epithelial cell	0.42051
TCAATCTTCAAACGGG.1	patient #2	16278	5151	12480	5094	15	Epithelial cell	0.539148
TCAATCTTCTAGAGTC.1	patient #2	7374	3129	10562	3170	0	Epithelial cell	0.654196
TCACGAAAGAAAGTGG.1	patient #2	7423	3305	10512	3327	0	Epithelial cell	0.541391
TCACGAAAGAACAACT.1	patient #2	18811	5240	12364	4968	4	Epithelial cell	0.373413
TCACGAAAGACAGGCT.1	patient #2	13072	4636	12221	4630	15	Epithelial cell	0.534029
TCACGAAGTCAACATC.1	patient #2	13316	4675	12285	4670	15	Epithelial cell	0.425079
TCAGATGCATGACATC.1	patient #2	11844	4348	11754	4347	4	Epithelial cell	0.514476
TCAGATGGTTGGACCC.1	patient #2	6429	2900	10560	2997	0	Epithelial cell	0.602593
TCAGCTCAGCAAATCA.1	patient #2	15537	4784	12404	4770	4	Epithelial cell	0.66529
TCAGGATGTAAGTGGC.1	patient #2	15399	4801	12406	4779	15	Epithelial cell	0.545414
TCAGGTAGTTGTACAC.1	patient #2	12751	4427	12099	4425	15	Epithelial cell	0.525025
TCAGGTATCAGTACGT.1	patient #2	11019	4000	11151	3994	15	Epithelial cell	0.820376
TCAGGTATCGAACTGT.1	patient #2	7891	3337	10550	3349	15	Epithelial cell	0.532836
TCAGGTATCGTACCGG.1	patient #2	9629	3580	10723	3578	15	Epithelial cell	0.57871
TCATTACTCCAGAAGG.1	patient #2	10609	4038	10964	4030	0	Epithelial cell	0.343059
TCATTTGAGCTCCCAG.1	patient #2	7629	3226	10519	3251	15	Epithelial cell	0.532081
TCATTTGAGCTCCTTC.1	patient #2	10537	3937	10949	3937	15	Epithelial cell	0.54014
TCATTTGAGGGCTTCC.1	patient #2	17229	5076	12522	4928	5	Epithelial cell	0.0333697
TCATTTGCACCGAATT.1	patient #2	7771	3241	10582	3252	15	Epithelial cell	0.700925
TCATTTGCAGTCCTTC.1	patient #2	9925	3779	10767	3779	4	Epithelial cell	0.476387
TCATTTGGTACAGACG.1	patient #2	7139	3123	10533	3159	15	Epithelial cell	0.565052
TCATTTGGTTCTGAAC.1	patient #2	12716	4382	12097	4380	4	Epithelial cell	0.726199
TCCACACAGATGTTAG.1	patient #2	20116	5378	12427	4937	4	Epithelial cell	0.536669
TCCACACAGTACGATA.1	patient #2	8580	3351	10635	3351	15	Epithelial cell	0.508191
TCCACACTCCACGCAG.1	patient #2	10834	3993	11060	3989	15	Epithelial cell	0.769489
TCCCGATAGCTACCTA.1	patient #2	20163	5600	12396	5193	15	Epithelial cell	0.570545
TCCCGATGTGTGACCC.1	patient #2	18623	5140	12350	4884	15	Epithelial cell	0.277101
TCCCGATTCAAACAAG.1	patient #2	12302	4197	11941	4191	15	Epithelial cell	0.646332
TCCCGATTCAGGTAAA.1	patient #2	15073	4819	12373	4795	4	Epithelial cell	0.51474
TCGAGGCGTGCACGAA.1	patient #2	6266	2940	10525	3056	0	Epithelial cell	0.591756
TCGCGAGCACACCGAC.1	patient #2	11350	4146	11358	4140	4	Epithelial cell	0.465399
TCGCGAGCACCACGTG.1	patient #2	10075	3648	10806	3639	4	Epithelial cell	0.565191
TCGCGAGGTTCGGCAC.1	patient #2	9613	3690	10715	3686	15	Epithelial cell	0.610572
TCGCGTTCATCGACGC.1	patient #2	14762	4537	12330	4525	15	Epithelial cell	0.138753
TCGCGTTTCTAACTGG.1	patient #2	12036	4394	11839	4387	4	Epithelial cell	0.441243
TCGGGACCATCAGTCA.1	patient #2	19896	5497	12377	5102	4	Epithelial cell	0.536886
TCGGTAAAGATGCGAC.1	patient #2	9019	3456	10646	3453	0	Epithelial cell	0.470524
TCGTACCAGCTGGAAC.1	patient #2	7461	3089	10550	3112	15	Epithelial cell	0.415731
TCGTACCTCAACTCTT.1	patient #2	7455	3125	10571	3154	15	Epithelial cell	0.228468
TCGTAGACACGTTGGC.1	patient #2	13853	4609	12316	4604	4	Epithelial cell	0.339721
TCTATTGTCGATAGAA.1	patient #2	13945	4482	12305	4482	15	Epithelial cell	0.702794
TCTCATAGTTCGAATC.1	patient #2	7633	3164	10548	3188	0	Epithelial cell	0.487741
TCTCTAAGTGGTAACG.1	patient #2	20288	5576	12469	5143	4	Epithelial cell	0.478007
TCTGAGAAGTTCCACA.1	patient #2	17167	5135	12468	5021	4	Epithelial cell	0.450633
TCTGAGACACCCTATC.1	patient #2	23135	5887	12465	4983	4	Epithelial cell	0.636113
TCTGAGAGTAGCGATG.1	patient #2	8784	3447	10606	3446	0	Epithelial cell	0.579782
TCTGAGAGTCATCGGC.1	patient #2	12398	4344	11991	4340	0	Epithelial cell	0.480083
TCTGAGATCGTAGGTT.1	patient #2	10364	3989	10881	3988	4	Epithelial cell	0.576089
TCTGGAAAGCGTGTCC.1	patient #2	14177	4614	12335	4606	4	Epithelial cell	0.491176
TCTTCGGTCCCATTAT.1	patient #2	10698	3894	11005	3889	0	Epithelial cell	0.500212
TCTTTCCGTCGGCATC.1	patient #2	21052	5714	12548	5182	4	Epithelial cell	0.310977
TGAAAGACATGACGGA.1	patient #2	7410	3207	10547	3234	0	Epithelial cell	0.408101
TGACGGCAGGAATCGC.1	patient #2	15285	4743	12418	4717	15	Epithelial cell	0.491318
TGACGGCTCGTTTAGG.1	patient #2	7456	3343	10552	3367	15	Epithelial cell	0.831507
TGACTAGTCCCAGGTG.1	patient #2	6941	3042	10506	3098	15	Epithelial cell	0.634264
TGACTTTCAAGCGATG.1	patient #2	19969	5362	12393	4976	4	Epithelial cell	0.262375
TGACTTTCAATCGGTT.1	patient #2	6214	2972	10416	3122	3	Epithelial cell	0.250904
TGACTTTTCTCATTCA.1	patient #2	13594	4387	12243	4378	0	Epithelial cell	0.258837
TGAGAGGAGACGACGT.1	patient #2	9945	3716	10791	3712	0	Epithelial cell	0.67369
TGAGAGGAGTGTACCT.1	patient #2	6735	3029	10473	3102	15	Epithelial cell	0.699718
TGAGCATAGTCAAGGC.1	patient #2	14536	4949	12416	4939	15	Epithelial cell	0.511274
TGAGCCGCACCTATCC.1	patient #2	13244	4531	12206	4526	4	Epithelial cell	0.63482
TGAGCCGTCGAATGCT.1	patient #2	12992	4514	12154	4508	4	Epithelial cell	0.370991
TGAGGGACATACCATG.1	patient #2	12172	4517	11924	4515	15	Epithelial cell	0.422815
TGAGGGAGTAAACCTC.1	patient #2	6094	2808	10653	2949	0	Epithelial cell	0.321907
TGAGGGAGTAGCTAAA.1	patient #2	6868	3073	10383	3180	3	Epithelial cell	0.229117
TGATTTCAGTCATGCT.1	patient #2	9164	3678	10632	3674	0	Epithelial cell	0.413494
TGCACCTAGGCCCGTT.1	patient #2	19416	5467	12397	5110	0	Epithelial cell	0.294237
TGCACCTAGGTACTCT.1	patient #2	11214	3955	11268	3949	4	Epithelial cell	0.5005
TGCACCTTCGTAGGAG.1	patient #2	23982	5972	12395	4956	4	Epithelial cell	0.312
TGCCAAACATCGGAAG.1	patient #2	8423	3480	10548	3484	5	Epithelial cell	0.32396
TGCCCATTCCCTCAGT.1	patient #2	8773	3527	10624	3526	0	Epithelial cell	0.476195
TGCCCTAAGCGTTTAC.1	patient #2	5548	2722	10776	2970	0	Epithelial cell	0.400211
TGCCCTAGTCATGCAT.1	patient #2	26479	5984	12558	4430	4	Epithelial cell	0.188497
TGCCCTATCCTTGCCA.1	patient #2	7945	3263	10476	3288	5	Epithelial cell	0.431244
TGCGCAGTCAGAAATG.1	patient #2	13165	4775	12238	4771	15	Epithelial cell	0.505019
TGCGGGTGTTCAGTAC.1	patient #2	17516	5254	12472	5126	4	Epithelial cell	0.493249
TGCGGGTTCTTGGGTA.1	patient #2	12926	4516	12150	4508	4	Epithelial cell	0.784585
TGCGTGGAGCTAACTC.1	patient #2	8798	3759	10515	3758	4	Epithelial cell	0.443216
TGCGTGGAGGATATAC.1	patient #2	10143	3959	10812	3955	0	Epithelial cell	0.412353
TGCTACCAGTGACATA.1	patient #2	13115	4519	12202	4514	15	Epithelial cell	0.552926
TGCTGCTCAGTCACTA.1	patient #2	17121	4716	12389	4582	4	Epithelial cell	0.322625
TGGACGCAGAGTAAGG.1	patient #2	16882	5156	12538	5071	4	Epithelial cell	0.159293
TGGACGCCAACGATCT.1	patient #2	11084	4007	11197	4004	0	Epithelial cell	0.415726
TGGCCAGTCAGCGATT.1	patient #2	8503	3448	10586	3450	4	Epithelial cell	0.598733
TGGCCAGTCCCAGGTG.1	patient #2	17450	5075	12439	4941	4	Epithelial cell	0.452194
TGGCGCAAGCCATCGC.1	patient #2	19528	5114	12351	4729	4	Epithelial cell	0.349603
TGGCGCAAGTAGATGT.1	patient #2	14434	4792	12389	4779	4	Epithelial cell	0.625636
TGGCGCACAATGGAAT.1	patient #2	7591	3304	10544	3316	0	Epithelial cell	0.537391
TGGCGCATCGGATGGA.1	patient #2	21887	5754	12503	5104	15	Epithelial cell	0.6309
TGGCTGGAGATAGCAT.1	patient #2	8585	3431	10611	3431	15	Epithelial cell	0.503839
TGGCTGGCACAAGTAA.1	patient #2	9595	3785	10683	3781	4	Epithelial cell	0.668917
TGGCTGGCATTCACTT.1	patient #2	10047	3751	10812	3746	0	Epithelial cell	0.681592
TGGCTGGGTAGCTCCG.1	patient #2	15097	4962	12473	4944	0	Epithelial cell	0.420341
TGGCTGGGTGTCGCTG.1	patient #2	18500	5028	12333	4772	4	Epithelial cell	0.605787
TGGGAAGAGTGTACCT.1	patient #2	19444	5468	12377	5120	4	Epithelial cell	0.436708
TGGGAAGCAGTATAAG.1	patient #2	11272	4080	11297	4076	4	Epithelial cell	0.536247
TGGGAAGGTACAGCAG.1	patient #2	6545	2906	10524	2982	0	Epithelial cell	0.542174
TGGGCGTAGAAGGGTA.1	patient #2	15266	4969	12434	4950	4	Epithelial cell	0.522226
TGGGCGTAGCTCCTCT.1	patient #2	17989	5484	12445	5305	0	Epithelial cell	0.30205
TGGGCGTTCAGGATCT.1	patient #2	16528	5452	12551	5370	0	Epithelial cell	0.53978
TGGTTAGAGACATAAC.1	patient #2	7083	3136	10508	3180	0	Epithelial cell	0.475643
TGGTTAGAGCCTATGT.1	patient #2	8434	3527	10554	3524	15	Epithelial cell	0.567607
TGGTTAGCATTCGACA.1	patient #2	11021	4255	11144	4251	4	Epithelial cell	0.599366
TGGTTCCAGGTGTGGT.1	patient #2	17736	5629	12528	5480	4	Epithelial cell	0.600384
TGTATTCAGTGAACAT.1	patient #2	13574	4563	12308	4556	10	Epithelial cell	0.482533
TGTATTCTCACCCGAG.1	patient #2	22278	5726	12501	4987	4	Epithelial cell	0.444936
TGTCCCACAGCCACCA.1	patient #2	6532	2945	10511	3046	15	Epithelial cell	0.573602
TGTCCCACATGAACCT.1	patient #2	9234	3758	10614	3755	0	Epithelial cell	0.606387
TGTCCCAGTCGGCATC.1	patient #2	18137	5290	12370	5098	15	Epithelial cell	0.492685
TGTGTTTCATGCGCAC.1	patient #2	16505	5012	12438	4930	4	Epithelial cell	0.677127
TGTGTTTGTGTTCTTT.1	patient #2	8015	3354	10550	3362	0	Epithelial cell	0.569354
TGTTCCGAGTCCAGGA.1	patient #2	18516	5168	12357	4928	4	Epithelial cell	0.393449
TGTTCCGAGTCGAGTG.1	patient #2	18287	5072	12348	4831	4	Epithelial cell	0.540355
TGTTCCGAGTGTTGAA.1	patient #2	23523	5898	12405	4943	15	Epithelial cell	0.721225
TGTTCCGCAGTCTTCC.1	patient #2	8079	3167	10619	3174	15	Epithelial cell	0.369673
TTAACTCCATAGTAAG.1	patient #2	20529	5751	12466	5301	15	Epithelial cell	0.600623
TTAACTCGTTGGGACA.1	patient #2	7493	3130	10578	3151	15	Epithelial cell	0.576748
TTAACTCTCCGCAAGC.1	patient #2	8665	3506	10615	3505	0	Epithelial cell	0.543199
TTAGGACGTCAACATC.1	patient #2	19507	5424	12480	5009	4	Epithelial cell	0.271295
TTAGGCACATCTATGG.1	patient #2	8265	3440	10564	3450	15	Epithelial cell	0.378514
TTATGCTGTCTCCATC.1	patient #2	7576	3268	10548	3288	4	Epithelial cell	0.715221
TTCCCAGAGTACGACG.1	patient #2	8490	3387	10617	3386	15	Epithelial cell	0.706363
TTCCCAGGTCAAGCGA.1	patient #2	13524	4467	12271	4437	4	Epithelial cell	0.256168
TTCGAAGTCCTGCTTG.1	patient #2	17012	5511	12608	5399	4	Epithelial cell	0.36605
TTCGGTCAGTGTACGG.1	patient #2	11242	4069	11289	4067	4	Epithelial cell	0.623995
TTCGGTCCAACTGCGC.1	patient #2	11559	4175	11545	4169	0	Epithelial cell	0.4634
TTCGGTCTCATATCGG.1	patient #2	18448	5093	12323	4849	4	Epithelial cell	0.619579
TTCTACAAGTCAATAG.1	patient #2	9751	3777	10738	3773	0	Epithelial cell	0.552048
TTCTACACAGGGTACA.1	patient #2	9356	3588	10675	3586	0	Epithelial cell	0.427411
TTCTACATCTACCTGC.1	patient #2	21547	5867	12562	5261	0	Epithelial cell	0.648285
TTCTCAACAGATGAGC.1	patient #2	18168	5176	12290	4985	4	Epithelial cell	0.489425
TTCTCCTTCACCACCT.1	patient #2	9381	3871	10634	3869	0	Epithelial cell	0.358144
TTCTCCTTCGACCAGC.1	patient #2	19019	5406	12391	5094	15	Epithelial cell	0.291651
TTGCCGTGTTCTCATT.1	patient #2	10263	3782	10893	3776	4	Epithelial cell	0.255374
TTGCGTCCATGCGCAC.1	patient #2	12748	4357	12096	4357	15	Epithelial cell	0.475862
TTGCGTCGTATATGAG.1	patient #2	8652	3680	10566	3685	15	Epithelial cell	0.330361
TTGCGTCGTGCAACGA.1	patient #2	5169	2472	10817	2760	4	Epithelial cell	0.450786
TTGGAACGTATAGGTA.1	patient #2	19797	5431	12400	5052	15	Epithelial cell	0.468893
TTGGCAAAGACCTTTG.1	patient #2	15825	4794	12402	4739	4	Epithelial cell	0.498418
TTGGCAAGTGAGGGAG.1	patient #2	21179	5623	12475	5104	4	Epithelial cell	0.536544
TTGGCAAGTTGACGTT.1	patient #2	14190	5124	12453	5076	4	Epithelial cell	0.469166
TTGGCAATCGGTTCGG.1	patient #2	14286	4709	12378	4703	4	Epithelial cell	0.330143
TTGGCAATCGTAGATC.1	patient #2	9780	3881	10732	3877	15	Epithelial cell	0.526146
TTGTAGGAGCCGGTAA.1	patient #2	8253	3439	10551	3440	15	Epithelial cell	0.71172
TTGTAGGCAACTTGAC.1	patient #2	23047	5780	12524	4874	4	Epithelial cell	0.520876
TTGTAGGCACTACAGT.1	patient #2	21435	5802	12516	5213	0	Epithelial cell	0.574487
TTGTAGGGTAACGTTC.1	patient #2	7967	3270	10590	3272	15	Epithelial cell	0.440384
TTGTAGGGTAGTACCT.1	patient #2	12909	4623	12184	4615	15	Epithelial cell	0.459056
TTTACTGAGTATGACA.1	patient #2	5862	2702	10772	2906	0	Epithelial cell	0.403861
TTTACTGGTACCGTTA.1	patient #2	15752	4989	12440	4948	15	Epithelial cell	0.637041
TTTACTGTCCATGAGT.1	patient #2	13142	4471	12191	4468	15	Epithelial cell	0.423532
TTTATGCAGAGAGCTC.1	patient #2	7555	3137	10571	3163	15	Epithelial cell	0.582714
TTTATGCGTCGACTGC.1	patient #2	16852	5162	12475	5075	0	Epithelial cell	0.27387
TTTATGCGTTGCTCCT.1	patient #2	11612	4283	11590	4279	5	Epithelial cell	0.506027
TTTCCTCTCAAGCCTA.1	patient #2	16123	4592	12482	4463	4	Epithelial cell	0.173725
TTTGCGCAGATAGGAG.1	patient #2	8102	3399	10485	3428	4	Epithelial cell	0.564699
TTTGCGCAGATATACG.1	patient #2	8297	3311	10604	3314	4	Epithelial cell	0.801201
TTTGCGCCAGGGCATA.1	patient #2	9222	3542	10649	3541	0	Epithelial cell	0.642965
TTTGGTTAGATGCCTT.1	patient #2	10031	3912	10759	3908	15	Epithelial cell	0.51754
TTTGGTTAGCCCGAAA.1	patient #2	8628	3556	10598	3558	15	Epithelial cell	0.644511
TTTGGTTAGCGCCTTG.1	patient #2	11273	4138	11308	4136	4	Epithelial cell	0.642449
TTTGGTTAGGGAGTAA.1	patient #2	18146	5566	12427	5344	4	Epithelial cell	0.287134
TTTGGTTCACGACGAA.1	patient #2	6952	3092	10544	3138	15	Epithelial cell	0.489689
TTTGGTTTCCACGAAT.1	patient #2	9675	3783	10735	3782	0	Epithelial cell	0.379459
TTTGGTTTCTCGATGA.1	patient #2	11390	4080	11391	4077	4	Epithelial cell	0.464176
TTTGTCAAGCGATGAC.1	patient #2	11833	4534	11739	4528	0	Epithelial cell	0.631963
TTTGTCAGTCATATCG.1	patient #2	7097	2884	10632	2935	0	Epithelial cell	0.633502
TTTGTCAGTTCCGTCT.1	patient #2	12724	4741	12149	4739	4	Epithelial cell	0.771318
TTTGTCATCGTAGGAG.1	patient #2	15597	4973	12477	4924	4	Epithelial cell	0.330255
AGTGGGACATTGTGCA.1	patient #2	12149	3803	11736	3717	2	Fibroblast	-0.0485169
CGCTTCAAGACAGAGA.1	patient #2	6425	2719	9964	2941	2	Fibroblast	0.072826
CTCGAAACAAGTCATC.1	patient #2	5795	2451	10197	2786	2	Fibroblast	-0.0391303
TGCCCATGTATTCGTG.1	patient #2	8465	3073	10177	3026	2	Fibroblast	0.0707676
AACTCTTAGCAGATCG.1	patient #2	13777	3454	12277	3404	6	Myeloid	-0.00820235
AACTTTCTCCTCGCAT.1	patient #2	10782	3086	11061	3065	6	Myeloid	-0.0868449
AATCCAGGTTGCTCCT.1	patient #2	11373	3118	11370	3099	6	Myeloid	-0.0387528
ACCAGTATCGTTTATC.1	patient #2	9469	3011	10667	3006	6	Myeloid	0.18543
ACGAGCCCACGAAGCA.1	patient #2	6709	2250	10301	2518	6	Myeloid	0.140892
ACGAGCCCAGGGTATG.1	patient #2	5655	2046	10544	2525	6	Myeloid	0.0162151
CATCGGGGTACGCACC.1	patient #2	16264	4033	12713	3833	6	Myeloid	-0.0772565
CGTAGCGTCGTATCAG.1	patient #2	7414	2264	10549	2458	6	Myeloid	0.0954978
CGTCACTCACTTGGAT.1	patient #2	10383	3048	10915	3037	6	Myeloid	0.00576171
CTCTACGAGAGTACAT.1	patient #2	10099	3342	10791	3330	6	Myeloid	0.155111
GACACGCAGGGCTTGA.1	patient #2	10817	3121	11068	3104	6	Myeloid	0.0220885
GATCGCGGTGATGTCT.1	patient #2	7256	2234	10185	2461	6	Myeloid	0.119427
GATGAGGAGGTAGCCA.1	patient #2	13555	3709	12320	3674	6	Myeloid	-0.0387717
GCGACCAAGACGACGT.1	patient #2	11972	3353	11770	3330	6	Myeloid	-0.0146178
GGGCATCTCTGAAAGA.1	patient #2	9472	3049	10677	3048	6	Myeloid	-0.0246338
GGTGAAGTCTAACGGT.1	patient #2	5632	2118	10587	2571	6	Myeloid	0.0706248
GTCACGGGTTCACGGC.1	patient #2	7125	2313	10331	2517	6	Myeloid	0.114815
GTGCGGTGTCTTGCGG.1	patient #2	13075	3068	11975	3041	6	Myeloid	-0.0863061
TAAACCGCAGCTCCGA.1	patient #2	8563	2607	10535	2646	6	Myeloid	0.042103
TGCGCAGGTATCACCA.1	patient #2	10461	3045	10907	3020	6	Myeloid	0.00562458
TGGCCAGAGTGTACTC.1	patient #2	4830	1964	10358	2611	6	Myeloid	0.295036
AGAGCTTTCGTTTGCC.1	patient #2	6582	2681	10363	2859	11	T cell	0.104498
CGATCGGGTTCAGTAC.1	patient #2	9259	3560	10681	3554	1	T cell	0.285694
AGGGATGCATACGCCG.1	patient #4	5788	957	7021	975	16	B cell	-0.0335314
CGTAGGCTCTCCAACC.1	patient #4	6073	985	7102	991	16	B cell	-0.0343173
GACGTTAGTCTAAACC.1	patient #4	11956	1373	9386	1141	16	B cell	-0.0508273
GCAGTTAAGGAATTAC.1	patient #4	14557	1676	9972	1135	16	B cell	-0.00832422
TCGAGGCTCTCTTGAT.1	patient #4	6032	1112	7102	1105	16	B cell	-0.0405109
AAAGATGTCATTATCC.1	patient #4	4929	2319	6981	2381	8	Endothelial cell	-0.128934
AACCGCGTCCTGTACC.1	patient #4	4425	2018	6998	2159	8	Endothelial cell	-0.101943
ACACCCTCACAACTGT.1	patient #4	8283	3343	8171	3333	8	Endothelial cell	-0.111407
ACACCCTTCTGCGTAA.1	patient #4	4969	2371	6970	2430	8	Endothelial cell	-0.064954
ACCCACTGTGACGCCT.1	patient #4	12891	4110	8802	3892	8	Endothelial cell	-0.191535
AGATTGCCAATCTGCA.1	patient #4	18338	5539	9044	4502	8	Endothelial cell	-0.209771
ATTGGACGTTGATTCG.1	patient #4	11304	4145	8906	4051	8	Endothelial cell	-0.0749861
CACAGGCGTATTCGTG.1	patient #4	5510	2392	7077	2403	8	Endothelial cell	-0.121194
CACATAGTCGATCCCT.1	patient #4	5682	2626	7010	2621	8	Endothelial cell	-0.144668
CAGCATATCGCCTGTT.1	patient #4	15730	4559	9192	3896	8	Endothelial cell	-0.198947
CAGCCGATCATAACCG.1	patient #4	4557	2098	7034	2224	8	Endothelial cell	-0.107116
CAGCGACAGAAGGGTA.1	patient #4	9658	3721	8648	3704	8	Endothelial cell	-0.131965
CCACGGACAAGACGTG.1	patient #4	7922	3178	7914	3170	8	Endothelial cell	-0.156463
CCACTACCATCTCGCT.1	patient #4	5052	2308	6988	2373	8	Endothelial cell	-0.114223
CCTATTACAGAGTGTG.1	patient #4	4553	2205	7014	2326	8	Endothelial cell	-0.0484229
CTACGTCAGTCTCGGC.1	patient #4	5433	2508	7051	2523	8	Endothelial cell	-0.0206354
CTCGAGGAGCATCATC.1	patient #4	4896	2226	7030	2292	8	Endothelial cell	-0.103189
CTTCTCTCACGGTAGA.1	patient #4	11919	3923	8992	3783	8	Endothelial cell	-0.202635
GACCTGGAGCTGCAAG.1	patient #4	4094	2079	7048	2233	8	Endothelial cell	-0.101611
GACGTTATCAGCTTAG.1	patient #4	4610	2191	6967	2302	8	Endothelial cell	-0.0595467
GAGTCCGAGCTAGTTC.1	patient #4	4490	2287	6970	2398	8	Endothelial cell	-0.131739
GATCTAGGTCAGAGGT.1	patient #4	5617	2852	7083	2849	8	Endothelial cell	-0.0211137
GATGAAATCCAAACTG.1	patient #4	11015	3928	8777	3888	8	Endothelial cell	-0.12313
GCGGGTTAGTATCGAA.1	patient #4	5617	2532	7063	2532	8	Endothelial cell	-0.137378
GGAACTTGTCCCTACT.1	patient #4	13940	4490	9036	4138	8	Endothelial cell	-0.1565
GTGCGGTAGATCACGG.1	patient #4	4269	2005	7064	2137	8	Endothelial cell	-0.030856
GTGGGTCAGGGCATGT.1	patient #4	13158	4324	8772	4116	8	Endothelial cell	-0.132851
GTTTCTATCCGTCATC.1	patient #4	5553	2499	7042	2498	8	Endothelial cell	-0.139766
TACTTACCATTCACTT.1	patient #4	5754	2929	7011	2924	8	Endothelial cell	-0.0154329
TCAACGAAGTGGACGT.1	patient #4	12407	4168	9104	3959	8	Endothelial cell	-0.224605
TGACTTTCAAGGGTCA.1	patient #4	6782	2826	7308	2820	8	Endothelial cell	-0.0800673
TGCCCATCACATCTTT.1	patient #4	12748	4305	9020	4030	8	Endothelial cell	-0.192374
TGCTACCGTGAGCGAT.1	patient #4	4452	2330	6954	2446	8	Endothelial cell	-0.133164
TGGGCGTCAAGCGTAG.1	patient #4	6676	2778	7290	2767	8	Endothelial cell	-0.147535
TTCTCAAAGCGATATA.1	patient #4	5548	2521	7080	2523	8	Endothelial cell	-0.134308
TTGAACGGTCCAAGTT.1	patient #4	4743	2259	7080	2311	8	Endothelial cell	0.0193846
AAACCTGCACACCGCA.1	patient #4	7500	2614	7671	2610	0	Epithelial cell	-0.124812
AAACGGGAGGCTCAGA.1	patient #4	15399	4231	8782	3641	0	Epithelial cell	-0.13217
AAAGCAACACAACGTT.1	patient #4	15652	4731	8897	4199	0	Epithelial cell	-0.120434
AAAGCAATCTCTTGAT.1	patient #4	5368	2213	7261	2230	0	Epithelial cell	-0.0985354
AAATGCCAGAGTTGGC.1	patient #4	4959	2092	7187	2113	0	Epithelial cell	-0.0931484
AAATGCCAGTGTGAAT.1	patient #4	9459	3052	8515	3051	0	Epithelial cell	-0.093677
AACACGTAGCTCCTCT.1	patient #4	3515	1628	7327	1862	0	Epithelial cell	-0.0991554
AACACGTAGCTGTCTA.1	patient #4	7373	2761	7603	2756	0	Epithelial cell	-0.119919
AACACGTGTCTACCTC.1	patient #4	9452	3239	8491	3235	5	Epithelial cell	-0.0943705
AACCATGTCCGCGGTA.1	patient #4	5403	2570	7091	2583	3	Epithelial cell	-0.0779633
AACCATGTCTCCTATA.1	patient #4	8670	3037	8310	3034	0	Epithelial cell	-0.148638
AACCGCGCAGTTTACG.1	patient #4	4824	2080	7184	2110	5	Epithelial cell	-0.0394225
AACGTTGAGTAACCCT.1	patient #4	8250	2953	8141	2951	5	Epithelial cell	-0.00465007
AACGTTGTCCGCAAGC.1	patient #4	15376	4250	8803	3708	0	Epithelial cell	-0.176852
AACTCAGTCTTTCCTC.1	patient #4	6093	2699	7173	2695	3	Epithelial cell	-0.145981
AACTCTTAGCTGATAA.1	patient #4	6683	2942	7315	2939	3	Epithelial cell	-0.0965378
AACTCTTCACTTACGA.1	patient #4	4895	1942	7209	1985	0	Epithelial cell	-0.096856
AACTGGTAGAGACTAT.1	patient #4	9541	3193	8489	3188	5	Epithelial cell	-0.157307
AACTGGTCATATGAGA.1	patient #4	11576	3746	8749	3676	4	Epithelial cell	-0.0336757
AACTTTCAGCGCTTAT.1	patient #4	9601	3311	8534	3310	5	Epithelial cell	-0.102144
AACTTTCGTTCCACGG.1	patient #4	8345	2954	8192	2951	0	Epithelial cell	-0.0995785
AAGACCTAGATACACA.1	patient #4	11045	3449	8671	3422	5	Epithelial cell	-0.0513829
AAGACCTGTCCGAATT.1	patient #4	9935	3291	8558	3289	0	Epithelial cell	-0.0921127
AAGCCGCCAACACCCG.1	patient #4	10357	3495	8627	3486	0	Epithelial cell	-0.164823
AAGCCGCCAACTGCGC.1	patient #4	15330	4771	9007	4222	3	Epithelial cell	-0.218277
AAGCCGCCACGTAAGG.1	patient #4	3681	1853	7290	2058	5	Epithelial cell	-0.120976
AAGGAGCAGTCACGCC.1	patient #4	4996	2245	7208	2263	0	Epithelial cell	-0.115948
AAGGAGCAGTTAACGA.1	patient #4	4122	1993	7232	2101	5	Epithelial cell	-0.116378
AAGGAGCGTCTAGTGT.1	patient #4	11058	3710	8729	3665	4	Epithelial cell	-0.069489
AAGGCAGCAGTCACTA.1	patient #4	7396	2606	7626	2600	5	Epithelial cell	-0.112799
AAGGCAGGTTCAACCA.1	patient #4	12640	4320	8919	4133	3	Epithelial cell	-0.00658887
AAGGCAGTCCCTTGTG.1	patient #4	11509	3506	8635	3465	5	Epithelial cell	-0.1662
AAGGCAGTCCGCATAA.1	patient #4	14477	4008	8678	3638	5	Epithelial cell	-0.115426
AAGGTTCTCTGAGTGT.1	patient #4	11380	3555	8657	3502	5	Epithelial cell	-0.0339494
AATCCAGAGATATACG.1	patient #4	10970	3578	8658	3544	5	Epithelial cell	-0.0616406
AATCCAGCAAGTCTAC.1	patient #4	5899	2377	7257	2376	0	Epithelial cell	-0.120725
AATCCAGCAGTCACTA.1	patient #4	4538	2156	7078	2243	3	Epithelial cell	0.0241824
AATCGGTGTCAGAGGT.1	patient #4	7173	3057	7475	3055	5	Epithelial cell	-0.158512
AATCGGTGTGGCTCCA.1	patient #4	9643	3055	8495	3052	5	Epithelial cell	-0.0911449
ACACCAACAATAACGA.1	patient #4	11540	4066	8844	3955	10	Epithelial cell	0.192607
ACACCAAGTGACTCAT.1	patient #4	6835	2439	7464	2437	5	Epithelial cell	-0.120274
ACACCCTAGTGAAGAG.1	patient #4	4985	2534	7040	2569	3	Epithelial cell	0.108532
ACACCCTAGTGAAGTT.1	patient #4	7810	3332	7818	3329	3	Epithelial cell	-0.0985561
ACACCCTGTTCCATGA.1	patient #4	5623	2028	7297	2029	0	Epithelial cell	-0.0950862
ACACCGGAGAAGGCCT.1	patient #4	18166	4560	8580	3558	5	Epithelial cell	-0.0611248
ACACCGGCACAGAGGT.1	patient #4	5997	2442	7292	2440	5	Epithelial cell	-0.0470333
ACACTGAAGGTCATCT.1	patient #4	7648	2541	7745	2537	0	Epithelial cell	-0.0558054
ACAGCCGGTTACGACT.1	patient #4	7115	2932	7492	2929	5	Epithelial cell	-0.00709148
ACAGCCGTCTACGAGT.1	patient #4	6008	2189	7291	2189	0	Epithelial cell	-0.0362606
ACAGCTACATATGCTG.1	patient #4	10179	3419	8627	3412	5	Epithelial cell	-0.155319
ACAGCTATCCGATATG.1	patient #4	17671	4766	8769	3836	0	Epithelial cell	-0.168463
ACATACGGTAAAGGAG.1	patient #4	7739	2990	7780	2986	4	Epithelial cell	-0.0320094
ACATCAGAGAGTGACC.1	patient #4	5510	2160	7287	2165	0	Epithelial cell	-0.0407242
ACATGGTCAAAGCAAT.1	patient #4	6781	2542	7428	2539	0	Epithelial cell	-0.118004
ACATGGTCATGTTCCC.1	patient #4	7929	2978	7926	2975	0	Epithelial cell	-0.0524858
ACATGGTGTCAAAGCG.1	patient #4	6049	2441	7291	2438	0	Epithelial cell	0.00406619
ACATGGTTCACGCGGT.1	patient #4	12587	3999	8741	3866	0	Epithelial cell	-0.126878
ACCAGTACAAGTTGTC.1	patient #4	6345	2164	7323	2159	0	Epithelial cell	-0.103555
ACCCACTAGTGCCATT.1	patient #4	10625	3575	8657	3567	5	Epithelial cell	-0.017544
ACCCACTTCCCTTGCA.1	patient #4	4465	2182	7123	2272	3	Epithelial cell	-0.066535
ACCCACTTCGTAGGAG.1	patient #4	7438	2554	7642	2552	0	Epithelial cell	-0.0586102
ACCGTAAAGGCAGTCA.1	patient #4	4542	2045	7205	2110	5	Epithelial cell	-0.0964603
ACCTTTAAGCCCTAAT.1	patient #4	21655	4924	8527	3289	0	Epithelial cell	-0.0870442
ACCTTTACAAGACACG.1	patient #4	15238	4460	8732	3944	0	Epithelial cell	-0.0809729
ACCTTTATCTGACCTC.1	patient #4	9099	3211	8423	3207	5	Epithelial cell	-0.164306
ACGAGCCAGCGTCTAT.1	patient #4	5829	2330	7258	2328	0	Epithelial cell	0.0341447
ACGAGCCTCACCAGGC.1	patient #4	8622	2684	8263	2684	5	Epithelial cell	-0.121667
ACGAGGAGTTAAGTAG.1	patient #4	5698	2314	7295	2314	5	Epithelial cell	-0.0480406
ACGATACAGGAGTACC.1	patient #4	24712	5299	8220	3215	5	Epithelial cell	-0.139012
ACGATACAGGGTCGAT.1	patient #4	9013	3007	8377	3005	5	Epithelial cell	-0.139376
ACGATACCATAGACTC.1	patient #4	11773	3590	8677	3516	5	Epithelial cell	-0.181308
ACGATGTCAGGGAGAG.1	patient #4	3663	1960	7325	2125	5	Epithelial cell	-0.118434
ACGCAGCCAAACTGCT.1	patient #4	7735	2999	7773	2997	5	Epithelial cell	-0.0941749
ACGCAGCTCAGTTTGG.1	patient #4	4743	2328	7016	2384	3	Epithelial cell	-0.0561307
ACGCCAGAGTGAACGC.1	patient #4	6514	2627	7350	2625	5	Epithelial cell	0.00549298
ACGCCGAAGTACGTTC.1	patient #4	7011	2648	7479	2645	0	Epithelial cell	-0.138903
ACGCCGAAGTAGCCGA.1	patient #4	8768	3054	8334	3051	5	Epithelial cell	-0.102428
ACGCCGAGTAAAGTCA.1	patient #4	4612	2184	7098	2265	3	Epithelial cell	-0.105823
ACGCCGATCCTAAGTG.1	patient #4	4313	2216	7114	2336	3	Epithelial cell	-0.114973
ACGGAGAAGAGGTTGC.1	patient #4	7138	2998	7459	2992	3	Epithelial cell	-0.150232
ACGGAGATCAGTACGT.1	patient #4	10279	3468	8584	3461	5	Epithelial cell	-0.106019
ACGGAGATCCATGCTC.1	patient #4	7597	3044	7688	3041	0	Epithelial cell	-0.147359
ACGGAGATCGCCAGCA.1	patient #4	7813	2815	7835	2813	5	Epithelial cell	0.0291913
ACGGAGATCGGTTCGG.1	patient #4	7498	2603	7671	2599	5	Epithelial cell	-0.108812
ACGGCCACAGTCGATT.1	patient #4	5068	2351	7082	2391	3	Epithelial cell	0.0720379
ACGGCCAGTAAGGGAA.1	patient #4	3765	1834	7220	2052	3	Epithelial cell	-0.116897
ACGGGTCAGATAGTCA.1	patient #4	6909	2603	7480	2601	0	Epithelial cell	-0.122727
ACGGGTCCAAACGTGG.1	patient #4	9002	2993	8386	2993	5	Epithelial cell	0.00242041
ACGGGTCGTACTCAAC.1	patient #4	3717	1852	7340	2003	5	Epithelial cell	-0.0541655
ACGGGTCTCGCGATCG.1	patient #4	7298	2716	7582	2715	5	Epithelial cell	-0.00124357
ACGGGTCTCGCTTGTC.1	patient #4	12480	3875	8696	3731	5	Epithelial cell	-0.12179
ACGTCAATCAACGAAA.1	patient #4	8491	2888	8234	2888	5	Epithelial cell	-0.0760162
ACGTCAATCGGGAGTA.1	patient #4	20757	5228	8544	3852	0	Epithelial cell	-0.112489
ACTATCTCACGGCCAT.1	patient #4	14235	4064	8793	3681	0	Epithelial cell	-0.117252
ACTATCTGTGAGTGAC.1	patient #4	7406	2553	7627	2549	0	Epithelial cell	-0.129212
ACTATCTGTTGACGTT.1	patient #4	14243	4123	8764	3783	0	Epithelial cell	-0.00948732
ACTATCTTCTACTCAT.1	patient #4	9156	3147	8432	3143	5	Epithelial cell	-0.0447191
ACTGAACAGATAGGAG.1	patient #4	20887	4745	8781	3177	5	Epithelial cell	-0.12951
ACTGAACAGCTGATAA.1	patient #4	4416	2046	7251	2118	5	Epithelial cell	-0.11355
ACTGAACCAAGCGTAG.1	patient #4	11361	3815	8704	3774	0	Epithelial cell	-0.124798
ACTGAGTGTACCTACA.1	patient #4	3411	1627	7284	1849	5	Epithelial cell	0.0912373
ACTGATGGTCAAAGAT.1	patient #4	6340	2589	7357	2587	5	Epithelial cell	-0.131867
ACTGATGGTCGCCATG.1	patient #4	4107	1776	7276	1924	5	Epithelial cell	-0.0909798
ACTGATGGTCTAGCGC.1	patient #4	12869	3782	8679	3597	5	Epithelial cell	-0.111257
ACTGCTCGTTAGGGTG.1	patient #4	16766	4461	8721	3719	5	Epithelial cell	-0.119812
ACTGTCCAGGTGATTA.1	patient #4	12158	3972	8723	3895	0	Epithelial cell	-0.146608
ACTGTCCGTGAAAGAG.1	patient #4	6302	2468	7372	2467	5	Epithelial cell	-0.104868
ACTGTCCTCTGGTATG.1	patient #4	3992	1801	7198	1962	0	Epithelial cell	-0.0976066
ACTTACTCATCATCCC.1	patient #4	6029	2629	7192	2630	3	Epithelial cell	-0.125041
ACTTGTTCATACGCTA.1	patient #4	4904	2065	7178	2094	0	Epithelial cell	0.0186234
ACTTGTTCATGCATGT.1	patient #4	5132	2396	7079	2442	3	Epithelial cell	-0.12019
ACTTGTTTCAGTCCCT.1	patient #4	4915	1861	7177	1899	5	Epithelial cell	-0.0292185
ACTTTCAAGTGGTAAT.1	patient #4	3565	1729	7334	1980	0	Epithelial cell	-0.105607
ACTTTCATCGCCCTTA.1	patient #4	7879	2816	7884	2814	0	Epithelial cell	-0.0694124
AGAATAGAGACTGGGT.1	patient #4	5977	2512	7241	2511	0	Epithelial cell	-0.0612617
AGAATAGAGGTGCAAC.1	patient #4	3403	1614	7293	1843	5	Epithelial cell	-0.00363993
AGAGCGATCAATCTCT.1	patient #4	20095	5068	8668	3798	5	Epithelial cell	0.0263462
AGAGCGATCCTTAATC.1	patient #4	12170	3900	8719	3795	0	Epithelial cell	-0.18367
AGAGCTTCATTTCACT.1	patient #4	12506	3702	8795	3505	10	Epithelial cell	0.424935
AGAGCTTTCTTACCGC.1	patient #4	8103	2827	8045	2820	0	Epithelial cell	-0.0726032
AGAGTGGCACGGATAG.1	patient #4	5168	2058	7219	2082	0	Epithelial cell	-0.0424202
AGAGTGGCAGCTGTTA.1	patient #4	18199	4341	8553	3362	0	Epithelial cell	-0.153303
AGAGTGGCATCGACGC.1	patient #4	15275	4158	8736	3651	5	Epithelial cell	-0.139644
AGAGTGGGTGGTTTCA.1	patient #4	18914	5060	8618	3966	5	Epithelial cell	-0.128663
AGATCTGCAAACTGTC.1	patient #4	15371	4323	8758	3777	0	Epithelial cell	-0.0611766
AGATCTGCAAGAAGAG.1	patient #4	8185	2924	8102	2923	5	Epithelial cell	-0.142943
AGATCTGGTAAACCTC.1	patient #4	4884	2389	7053	2435	3	Epithelial cell	-0.00455716
AGATCTGGTGACTCAT.1	patient #4	4037	1735	7270	1868	5	Epithelial cell	-0.0986635
AGATTGCAGAATCTCC.1	patient #4	12638	3823	8707	3655	5	Epithelial cell	-0.179649
AGATTGCAGTCAATAG.1	patient #4	6041	2569	7215	2563	0	Epithelial cell	-0.134928
AGATTGCCAAGCGTAG.1	patient #4	6776	2274	7465	2274	0	Epithelial cell	-0.102533
AGATTGCCATCGGTTA.1	patient #4	10705	3678	8683	3663	5	Epithelial cell	-0.0222275
AGATTGCCATGTAAGA.1	patient #4	15242	4318	8683	3773	5	Epithelial cell	-0.150943
AGCAGCCTCTTATCTG.1	patient #4	15037	3819	8801	3273	5	Epithelial cell	-0.100092
AGCATACAGGTGTGGT.1	patient #4	15731	4058	8708	3530	0	Epithelial cell	-0.105918
AGCATACCATGCCTTC.1	patient #4	14071	3910	8720	3579	0	Epithelial cell	-0.068308
AGCATACGTTATGTGC.1	patient #4	10525	3394	8652	3378	0	Epithelial cell	-0.111492
AGCCTAATCCATGCTC.1	patient #4	9755	3177	8574	3176	5	Epithelial cell	-0.0954404
AGCGGTCCAGGCAGTA.1	patient #4	18872	5571	9148	4445	3	Epithelial cell	-0.112835
AGCGTATTCACGAAGG.1	patient #4	6066	2389	7276	2387	0	Epithelial cell	-0.114444
AGCGTCGCAAGCCCAC.1	patient #4	23005	5174	8293	3307	5	Epithelial cell	0.0203149
AGCGTCGTCTCACATT.1	patient #4	15723	4571	8990	3904	3	Epithelial cell	-0.211506
AGCTCCTAGAGCAATT.1	patient #4	6057	2242	7249	2238	0	Epithelial cell	-0.0517056
AGCTCCTCAAGTTCTG.1	patient #4	6781	2142	7453	2137	0	Epithelial cell	-0.0272279
AGCTCCTCATTCTCAT.1	patient #4	9255	3339	8486	3336	5	Epithelial cell	-0.166023
AGCTCCTTCACTTATC.1	patient #4	4133	1999	7197	2122	0	Epithelial cell	-0.105791
AGCTCCTTCCTGCAGG.1	patient #4	7294	2384	7593	2383	5	Epithelial cell	-0.106158
AGCTCCTTCTAGCACA.1	patient #4	6424	2246	7390	2242	0	Epithelial cell	-0.0364672
AGCTCTCCACCTATCC.1	patient #4	9968	2898	8527	2894	5	Epithelial cell	-0.130322
AGGCCACAGACACGAC.1	patient #4	6966	2949	7420	2948	0	Epithelial cell	-0.0893625
AGGCCACAGGGTTTCT.1	patient #4	10783	3579	8655	3557	0	Epithelial cell	-0.178127
AGGCCACGTAAATACG.1	patient #4	5258	2009	7223	2029	5	Epithelial cell	-0.0323286
AGGCCACTCGGATGGA.1	patient #4	4641	2094	7182	2144	5	Epithelial cell	-0.109199
AGGCCACTCGGCTACG.1	patient #4	10121	3243	8550	3241	5	Epithelial cell	-0.0505021
AGGCCGTCAATCCGAT.1	patient #4	13478	3844	8657	3607	5	Epithelial cell	-0.175505
AGGCCGTGTTCAGTAC.1	patient #4	8912	3253	8405	3248	5	Epithelial cell	-0.0343582
AGGGTGACACCAGCAC.1	patient #4	6908	2437	7481	2437	5	Epithelial cell	-0.12662
AGGGTGACATCCAACA.1	patient #4	6424	2299	7408	2299	0	Epithelial cell	-0.0444004
AGGGTGAGTAGCCTCG.1	patient #4	7459	2779	7635	2775	5	Epithelial cell	-0.133424
AGGGTGATCAGGTAAA.1	patient #4	28344	5843	8055	3238	5	Epithelial cell	-0.100675
AGGGTGATCTGTACGA.1	patient #4	14945	4299	8703	3834	5	Epithelial cell	-0.192945
AGGTCATAGCGATGAC.1	patient #4	8676	3435	8373	3427	3	Epithelial cell	-0.171736
AGGTCCGCACACTGCG.1	patient #4	5619	2334	7213	2339	5	Epithelial cell	-0.116058
AGGTCCGGTGTGAAAT.1	patient #4	8633	3105	8323	3102	0	Epithelial cell	-0.147265
AGTAGTCTCCCTTGTG.1	patient #4	5072	1950	7217	1971	0	Epithelial cell	-0.0861866
AGTGAGGCAGCATACT.1	patient #4	4255	2153	7188	2232	5	Epithelial cell	-0.129492
AGTGAGGCAGGTGCCT.1	patient #4	14320	3997	8749	3641	0	Epithelial cell	-0.135709
AGTGGGACAAACTGCT.1	patient #4	4913	2339	7065	2365	0	Epithelial cell	0.0465682
AGTGGGAGTGGTAACG.1	patient #4	8532	3045	8265	3043	0	Epithelial cell	-0.0754563
AGTGGGATCCAAAGTC.1	patient #4	5497	2171	7259	2170	0	Epithelial cell	-0.0352338
AGTGTCACAGGGCATA.1	patient #4	4870	2214	7186	2237	0	Epithelial cell	-0.044942
AGTGTCATCAGGCGAA.1	patient #4	10071	3626	8641	3625	5	Epithelial cell	-0.181103
AGTTGGTAGTTTCCTT.1	patient #4	7260	2621	7581	2621	0	Epithelial cell	-0.114023
AGTTGGTCAAGGTTCT.1	patient #4	8033	3020	8001	3013	0	Epithelial cell	-0.165693
AGTTGGTGTCATTAGC.1	patient #4	5754	2269	7230	2271	5	Epithelial cell	-0.0515718
AGTTGGTGTGCAGTAG.1	patient #4	6843	2445	7465	2443	0	Epithelial cell	-0.015302
ATAACGCAGATGCCTT.1	patient #4	10169	2915	8535	2906	0	Epithelial cell	0.00772528
ATAACGCGTCAACTGT.1	patient #4	17290	4550	8688	3712	5	Epithelial cell	-0.116225
ATAACGCGTTCAGACT.1	patient #4	6581	2416	7352	2412	0	Epithelial cell	-0.110744
ATAAGAGGTCTAGGTT.1	patient #4	6951	2543	7475	2539	5	Epithelial cell	-0.111919
ATAAGAGTCCAAAGTC.1	patient #4	14618	4062	8704	3684	5	Epithelial cell	-0.130418
ATAGACCCAGCGTAAG.1	patient #4	6652	2348	7433	2345	0	Epithelial cell	-0.108707
ATAGACCCATATGCTG.1	patient #4	5821	2361	7286	2361	0	Epithelial cell	-0.113582
ATAGACCCATTGAGCT.1	patient #4	8424	3555	8259	3548	3	Epithelial cell	-0.00731717
ATCACGAAGCGTCAAG.1	patient #4	4105	2186	7090	2318	3	Epithelial cell	-0.0641907
ATCATCTAGAGTACAT.1	patient #4	4775	2087	7179	2129	0	Epithelial cell	-0.0469689
ATCATCTAGCTTCGCG.1	patient #4	7217	2655	7565	2654	5	Epithelial cell	-0.12542
ATCATCTAGTCATGCT.1	patient #4	3787	1687	7276	1848	0	Epithelial cell	0.021716
ATCATCTCACACGCTG.1	patient #4	2773	1483	6961	1842	0	Epithelial cell	-0.106486
ATCATCTGTGCGGTAA.1	patient #4	7240	2914	7530	2914	5	Epithelial cell	-0.156328
ATCATGGCAGTCTTCC.1	patient #4	9662	3046	8542	3041	5	Epithelial cell	-0.149529
ATCATGGTCTGCGACG.1	patient #4	7336	2625	7596	2624	5	Epithelial cell	-0.128757
ATCCACCAGGCATTGG.1	patient #4	26255	5709	8300	3290	0	Epithelial cell	-0.00429007
ATCCACCAGGCTCAGA.1	patient #4	20170	4947	8634	3519	0	Epithelial cell	-0.104924
ATCCACCGTTACGTCA.1	patient #4	10074	3552	8688	3545	3	Epithelial cell	-0.123973
ATCCACCTCAATCTCT.1	patient #4	5667	2491	7143	2496	3	Epithelial cell	-0.047768
ATCCGAACACTTGGAT.1	patient #4	17785	4728	8698	3778	0	Epithelial cell	-0.202377
ATCCGAACAGCTGTGC.1	patient #4	10189	3192	8634	3175	0	Epithelial cell	-0.145552
ATCGAGTAGCTGAACG.1	patient #4	4597	2034	7213	2108	5	Epithelial cell	-0.0988501
ATCGAGTGTTGAGGTG.1	patient #4	8652	3127	8330	3117	0	Epithelial cell	0.596266
ATCTACTCAAAGGTGC.1	patient #4	7264	2382	7604	2382	0	Epithelial cell	-0.105064
ATCTACTCAAGAGTCG.1	patient #4	4336	2174	7088	2297	3	Epithelial cell	-0.0154249
ATGAGGGAGACTTTCG.1	patient #4	11118	4206	8864	4147	3	Epithelial cell	-0.206372
ATGAGGGAGATGTCGG.1	patient #4	5453	2064	7159	2072	10	Epithelial cell	0.790723
ATGCGATCAGCCAATT.1	patient #4	14514	3685	8749	3274	5	Epithelial cell	-0.165319
ATGGGAGAGGTGCTAG.1	patient #4	7648	2950	7730	2947	5	Epithelial cell	-0.0977905
ATGGGAGAGTTAGCGG.1	patient #4	6848	2963	7359	2954	3	Epithelial cell	-0.161733
ATGTGTGAGGCAGTCA.1	patient #4	5188	2064	7252	2074	5	Epithelial cell	-0.0337412
ATTATCCAGCCTCGTG.1	patient #4	14348	4094	8685	3735	0	Epithelial cell	0.122526
ATTCTACAGGACGAAA.1	patient #4	5345	2367	7193	2376	0	Epithelial cell	-0.126405
ATTCTACCAATTGCTG.1	patient #4	14704	4013	8718	3568	0	Epithelial cell	-0.0622679
ATTCTACCACAGACTT.1	patient #4	4402	2087	7221	2147	4	Epithelial cell	-0.10793
ATTCTACTCGCCTGAG.1	patient #4	4617	2193	7071	2284	3	Epithelial cell	-0.107112
ATTGGACAGTACCGGA.1	patient #4	5830	2669	7146	2669	3	Epithelial cell	-0.00831537
ATTGGTGAGTCAATAG.1	patient #4	13379	4077	8735	3841	0	Epithelial cell	-0.134653
ATTGGTGCAAGACGTG.1	patient #4	5262	2271	7200	2281	5	Epithelial cell	-0.104571
ATTGGTGCACTATCTT.1	patient #4	15939	4330	8755	3702	5	Epithelial cell	-0.128757
ATTTCTGCAAGCCGTC.1	patient #4	4391	2188	7107	2299	3	Epithelial cell	-0.115324
ATTTCTGCACTGTCGG.1	patient #4	6690	2515	7424	2513	5	Epithelial cell	-0.115485
ATTTCTGGTGCCTGTG.1	patient #4	14724	4597	8973	4104	3	Epithelial cell	-0.142284
CAACCAACATATGGTC.1	patient #4	7871	2559	7880	2558	0	Epithelial cell	-0.115256
CAACCAAGTCAAAGAT.1	patient #4	7454	2681	7642	2676	0	Epithelial cell	-0.120927
CAACCTCAGAATCTCC.1	patient #4	9701	3270	8555	3266	0	Epithelial cell	-0.158927
CAACCTCGTACCAGTT.1	patient #4	12111	4013	8728	3912	5	Epithelial cell	-0.0793634
CAACCTCTCCTAGAAC.1	patient #4	5371	2317	7203	2324	0	Epithelial cell	-0.115155
CAACCTCTCTGCTGTC.1	patient #4	9920	3000	8510	2994	0	Epithelial cell	-0.140357
CAACTAGGTCGAGTTT.1	patient #4	17634	4570	8659	3647	0	Epithelial cell	-0.18687
CAAGAAACAGCTGTAT.1	patient #4	4669	1953	7099	2051	0	Epithelial cell	0.0684596
CAAGAAACATTTCAGG.1	patient #4	23639	5007	8252	2909	5	Epithelial cell	-0.132867
CAAGAAATCTTGCAAG.1	patient #4	6730	2544	7445	2543	5	Epithelial cell	-0.0628499
CAAGATCAGATCCCGC.1	patient #4	6929	2505	7467	2501	0	Epithelial cell	-0.00182553
CAAGATCAGTTTGCGT.1	patient #4	9124	2894	8394	2890	0	Epithelial cell	-0.0803476
CAAGATCTCACAACGT.1	patient #4	12158	3604	8638	3517	0	Epithelial cell	-0.12357
CAAGGCCCAAGCTGAG.1	patient #4	3996	1905	7281	2022	5	Epithelial cell	-0.101552
CAAGTTGAGACGCAAC.1	patient #4	5948	2264	7303	2268	5	Epithelial cell	-0.0445691
CAAGTTGAGTGGTCCC.1	patient #4	3520	1694	7357	1928	5	Epithelial cell	-0.0950389
CAAGTTGCAGGCAGTA.1	patient #4	9986	3713	8715	3705	3	Epithelial cell	-0.105599
CAAGTTGCATCACCCT.1	patient #4	9058	3007	8386	3003	5	Epithelial cell	0.0627833
CAAGTTGTCTCCCTGA.1	patient #4	6463	2468	7385	2467	5	Epithelial cell	-0.110086
CACAAACCACTTAACG.1	patient #4	8296	2609	8149	2607	0	Epithelial cell	-0.0554005
CACAAACGTAATTGGA.1	patient #4	8599	3189	8282	3184	5	Epithelial cell	-0.0882601
CACAAACTCAGTGCAT.1	patient #4	15093	4783	8982	4221	3	Epithelial cell	-0.180314
CACACAAAGATATACG.1	patient #4	4704	2215	7157	2257	0	Epithelial cell	-0.111881
CACACAAGTCCTGCTT.1	patient #4	6586	2373	7442	2372	5	Epithelial cell	-0.047249
CACACCTCACCACGTG.1	patient #4	11076	3381	8629	3347	0	Epithelial cell	-0.163573
CACACCTCACCATCCT.1	patient #4	8139	2677	8065	2677	5	Epithelial cell	-0.0629847
CACACCTGTATGAATG.1	patient #4	5524	2576	7103	2585	3	Epithelial cell	-0.0681821
CACACCTTCATTATCC.1	patient #4	4829	2247	7079	2301	3	Epithelial cell	-0.106563
CACACTCCAGGCGATA.1	patient #4	18983	5005	8640	3847	5	Epithelial cell	0.0239861
CACACTCTCACCACCT.1	patient #4	9828	2846	8549	2835	0	Epithelial cell	-0.0746017
CACACTCTCACTTCAT.1	patient #4	4542	2331	7042	2440	3	Epithelial cell	-0.0700641
CACAGGCGTGACTACT.1	patient #4	9470	3165	8486	3161	5	Epithelial cell	-0.149726
CACAGGCTCTCTGTCG.1	patient #4	9044	3336	8444	3332	5	Epithelial cell	-0.102797
CACAGTAAGAGCTATA.1	patient #4	4562	2159	7136	2250	3	Epithelial cell	-0.113681
CACAGTACATATGGTC.1	patient #4	12977	3699	8621	3516	5	Epithelial cell	-0.120243
CACATAGTCCACTGGG.1	patient #4	7989	2740	7975	2735	0	Epithelial cell	-0.0281946
CACCACTAGAGACTAT.1	patient #4	21699	5194	8443	3544	5	Epithelial cell	-0.0519821
CACCACTGTCGAGATG.1	patient #4	8982	3066	8371	3063	5	Epithelial cell	-0.145142
CACCACTTCAGTTCGA.1	patient #4	8553	2896	8261	2891	5	Epithelial cell	-0.0109493
CACCAGGCACATAACC.1	patient #4	16884	4531	8768	3734	0	Epithelial cell	-0.189032
CACCAGGGTACCATCA.1	patient #4	9954	3806	8722	3790	3	Epithelial cell	-0.0589288
CACCTTGAGAATGTTG.1	patient #4	4764	2039	7206	2077	5	Epithelial cell	-0.0999564
CACCTTGAGACAGGCT.1	patient #4	5586	2212	7203	2218	5	Epithelial cell	-0.124188
CACCTTGTCCCACTTG.1	patient #4	5615	2436	7198	2436	0	Epithelial cell	-0.0477043
CACTCCATCGGAAACG.1	patient #4	16388	4359	8683	3687	5	Epithelial cell	-0.118272
CACTCCATCGGCTTGG.1	patient #4	9080	3086	8441	3082	5	Epithelial cell	-0.138639
CAGAATCAGCTGCAAG.1	patient #4	4332	1732	7252	1831	0	Epithelial cell	-0.0887821
CAGAGAGAGCTGAACG.1	patient #4	4165	2016	7232	2101	5	Epithelial cell	-0.10604
CAGAGAGCAAGCTGAG.1	patient #4	15069	4112	8699	3631	5	Epithelial cell	-0.171523
CAGAGAGGTATGAATG.1	patient #4	11358	3468	8627	3419	0	Epithelial cell	-0.116488
CAGATCAGTAGCACGA.1	patient #4	17720	4708	8693	3824	0	Epithelial cell	-0.176495
CAGATCAGTCGCGTGT.1	patient #4	11153	3552	8650	3522	5	Epithelial cell	-0.117367
CAGATCATCATGCAAC.1	patient #4	6300	2516	7286	2510	5	Epithelial cell	-0.139727
CAGATCATCCCTTGTG.1	patient #4	8547	2879	8253	2876	0	Epithelial cell	-0.071811
CAGATCATCCTGTACC.1	patient #4	23084	5910	8863	3964	3	Epithelial cell	-0.0788259
CAGCAGCAGGCAGGTT.1	patient #4	15315	4287	8709	3756	5	Epithelial cell	-0.0777925
CAGCAGCAGGTGGGTT.1	patient #4	6558	2707	7334	2703	0	Epithelial cell	-0.144106
CAGCAGCCACATAACC.1	patient #4	11010	3545	8679	3507	0	Epithelial cell	-0.118015
CAGCAGCTCTGTCCGT.1	patient #4	5391	2292	7265	2300	5	Epithelial cell	-0.115178
CAGCATAAGGGTTTCT.1	patient #4	5477	2216	7235	2222	5	Epithelial cell	-0.108716
CAGCATAGTCCGAACC.1	patient #4	6267	2547	7311	2543	0	Epithelial cell	-0.106509
CAGCATATCAGTGTTG.1	patient #4	10475	3160	8650	3135	5	Epithelial cell	-0.149998
CAGCATATCATAGCAC.1	patient #4	12496	3938	8695	3824	0	Epithelial cell	-0.127435
CAGCATATCGAGAGCA.1	patient #4	6963	2460	7506	2458	0	Epithelial cell	-0.110418
CAGCCGAAGCCACTAT.1	patient #4	4724	2055	7153	2107	0	Epithelial cell	-0.0410369
CAGCCGACAGCAGTTT.1	patient #4	14096	4762	8958	4376	3	Epithelial cell	-0.184884
CAGCGACAGCCAGGAT.1	patient #4	5592	2228	7269	2230	0	Epithelial cell	-0.042574
CAGCGACGTAAACACA.1	patient #4	6707	2396	7454	2390	0	Epithelial cell	-0.0477967
CAGCGACGTACGACCC.1	patient #4	13811	3937	8673	3673	5	Epithelial cell	-0.173119
CAGCGACTCCTTTACA.1	patient #4	9286	2854	8428	2853	5	Epithelial cell	-0.0743107
CAGCTAATCACCTTAT.1	patient #4	11573	3690	8717	3618	0	Epithelial cell	-0.087608
CAGCTAATCGGTGTCG.1	patient #4	6719	2499	7430	2498	0	Epithelial cell	-0.0584477
CAGGTGCAGTATCGAA.1	patient #4	3683	1734	7326	1951	0	Epithelial cell	-0.0238907
CAGGTGCCACCACCAG.1	patient #4	9319	3201	8493	3200	5	Epithelial cell	-0.153816
CAGGTGCTCCGCGTTT.1	patient #4	10195	3395	8587	3387	5	Epithelial cell	-0.147897
CAGTAACAGGGCTCTC.1	patient #4	5720	2565	7199	2561	0	Epithelial cell	-0.126516
CAGTAACCATCGGACC.1	patient #4	8314	3285	8185	3281	0	Epithelial cell	-0.165623
CAGTCCTCACGCTTTC.1	patient #4	11506	3671	8690	3609	5	Epithelial cell	-0.117045
CAGTCCTGTGTAATGA.1	patient #4	10813	3827	8777	3773	3	Epithelial cell	-0.134671
CATATGGTCATAAAGG.1	patient #4	11026	3619	8663	3599	5	Epithelial cell	-0.127417
CATATTCAGTAGGCCA.1	patient #4	9227	3299	8467	3293	0	Epithelial cell	-0.000230675
CATATTCCACATGGGA.1	patient #4	26607	5488	8229	3147	5	Epithelial cell	-0.0711822
CATATTCGTTATCCGA.1	patient #4	5053	2013	7204	2028	0	Epithelial cell	-0.0302939
CATCAAGGTCCGTTAA.1	patient #4	9908	3719	8655	3711	3	Epithelial cell	-0.133279
CATCAGAAGTTCGATC.1	patient #4	15008	4931	8991	4414	3	Epithelial cell	-0.0739012
CATCAGATCCTGTAGA.1	patient #4	15151	4202	8726	3698	0	Epithelial cell	-0.119048
CATCCACAGAGGGCTT.1	patient #4	13573	3836	8778	3588	0	Epithelial cell	-0.111869
CATCCACCAATCTACG.1	patient #4	9371	3412	8525	3406	0	Epithelial cell	-0.17886
CATCCACGTCTTTCAT.1	patient #4	7620	3083	7694	3080	0	Epithelial cell	-0.0446869
CATCCACTCAGTTTGG.1	patient #4	12328	3565	8665	3439	0	Epithelial cell	-0.110338
CATCGAAAGGCTATCT.1	patient #4	7350	2860	7572	2856	0	Epithelial cell	-0.0775286
CATCGAAGTACTTGAC.1	patient #4	14220	4173	8742	3862	5	Epithelial cell	-0.028458
CATCGAAGTAGCCTCG.1	patient #4	9023	3539	8481	3531	3	Epithelial cell	-0.0500166
CATCGGGAGCTGGAAC.1	patient #4	9309	3260	8475	3259	5	Epithelial cell	-0.103493
CATCGGGTCTCCCTGA.1	patient #4	10853	3449	8640	3434	5	Epithelial cell	-0.0782794
CATGACAAGTGGACGT.1	patient #4	9672	3712	8653	3704	3	Epithelial cell	-0.19085
CATGACACAAATACAG.1	patient #4	11852	3809	8692	3757	5	Epithelial cell	-0.114641
CATGCCTCAAGTCTAC.1	patient #4	20624	4894	8535	3530	5	Epithelial cell	-0.0158646
CATGCCTCATAAAGGT.1	patient #4	4968	2171	7155	2187	5	Epithelial cell	-0.0989746
CATGCCTGTATCGCAT.1	patient #4	10239	3578	8652	3569	5	Epithelial cell	-0.175946
CATGCCTGTGATAAGT.1	patient #4	7836	3199	7838	3188	3	Epithelial cell	0.077895
CATGGCGCACGGTTTA.1	patient #4	7081	2961	7429	2956	3	Epithelial cell	-0.0939568
CATGGCGTCTCCAGGG.1	patient #4	5821	2596	7181	2595	3	Epithelial cell	-0.115329
CATTCGCAGGTAAACT.1	patient #4	7988	3015	7978	3012	5	Epithelial cell	-0.141501
CATTCGCTCGCCGTGA.1	patient #4	6462	2619	7358	2619	5	Epithelial cell	-0.0344899
CCAATCCCAAAGGCGT.1	patient #4	12067	3590	8635	3509	5	Epithelial cell	-0.158694
CCACCTAAGCGTGAGT.1	patient #4	9731	3180	8531	3177	0	Epithelial cell	0.00343578
CCACCTACAATGTTGC.1	patient #4	8496	2759	8235	2756	0	Epithelial cell	-0.126168
CCACGGATCTTGCCGT.1	patient #4	13417	3820	8681	3584	5	Epithelial cell	-0.114167
CCACTACCAATGGAGC.1	patient #4	5121	2092	7147	2125	5	Epithelial cell	-0.12565
CCACTACCACAAGACG.1	patient #4	9540	3592	8592	3587	0	Epithelial cell	-0.123625
CCACTACTCACCCTCA.1	patient #4	11327	3660	8707	3617	0	Epithelial cell	-0.0647901
CCACTACTCATGCAAC.1	patient #4	17648	5034	8767	4144	5	Epithelial cell	-0.0313924
CCAGCGAAGCCAACAG.1	patient #4	6355	2515	7324	2514	0	Epithelial cell	-0.130749
CCAGCGAAGGTGATTA.1	patient #4	5026	2307	7168	2324	0	Epithelial cell	0.0552945
CCAGCGACACGAGGTA.1	patient #4	6641	2822	7312	2815	0	Epithelial cell	0.0815258
CCAGCGATCCCGACTT.1	patient #4	8416	2668	8190	2663	5	Epithelial cell	-0.121336
CCAGCGATCCTGCTTG.1	patient #4	10782	3262	8576	3244	5	Epithelial cell	-0.164284
CCATGTCAGGTGTGGT.1	patient #4	7637	2809	7724	2805	5	Epithelial cell	-0.081703
CCATGTCAGTGATCGG.1	patient #4	15968	5008	9032	4299	3	Epithelial cell	-0.148141
CCATGTCCAAGTTAAG.1	patient #4	5164	2245	7164	2257	0	Epithelial cell	-0.119408
CCATGTCCAATGTTGC.1	patient #4	8249	2947	8150	2944	5	Epithelial cell	-0.0270564
CCATGTCTCTAACTGG.1	patient #4	6926	2558	7489	2557	0	Epithelial cell	-0.108208
CCCAATCCAAGGACAC.1	patient #4	7083	2536	7484	2528	0	Epithelial cell	0.174696
CCCAATCCAGACTCGC.1	patient #4	4075	1648	7260	1793	0	Epithelial cell	-0.103034
CCCAGTTCACGCATCG.1	patient #4	10979	3231	8621	3195	0	Epithelial cell	-0.102984
CCCAGTTGTCCCTTGT.1	patient #4	3585	1337	7340	1608	0	Epithelial cell	-0.0769059
CCCAGTTTCGGAATCT.1	patient #4	5426	2203	7223	2212	0	Epithelial cell	-0.000619058
CCCATACAGCCAGTAG.1	patient #4	7510	2779	7654	2775	5	Epithelial cell	-0.0764732
CCCATACAGGAGCGAG.1	patient #4	15482	4381	8764	3795	5	Epithelial cell	-0.0785366
CCCATACGTCTTTCAT.1	patient #4	9189	3127	8459	3123	5	Epithelial cell	-0.14787
CCCTCCTCAATAACGA.1	patient #4	9072	3168	8427	3166	0	Epithelial cell	-0.160678
CCGGGATCAGCTGTAT.1	patient #4	5538	2256	7234	2265	0	Epithelial cell	-0.103331
CCGGTAGAGATCCCGC.1	patient #4	6875	2620	7444	2618	0	Epithelial cell	-0.109735
CCGGTAGAGTGACTCT.1	patient #4	12142	3632	8660	3546	5	Epithelial cell	-0.113211
CCGTACTGTTACGCGC.1	patient #4	8523	3153	8285	3150	5	Epithelial cell	-0.151398
CCGTGGAAGGCATGGT.1	patient #4	10633	3837	8801	3797	3	Epithelial cell	-0.117905
CCGTGGACAATGTAAG.1	patient #4	10008	3244	8560	3237	5	Epithelial cell	-0.15451
CCGTGGACATGTTCCC.1	patient #4	6620	2772	7322	2765	3	Epithelial cell	-0.157043
CCGTGGAGTAGGCTGA.1	patient #4	8683	3542	8384	3534	3	Epithelial cell	-0.0572452
CCGTTCACACTTCTGC.1	patient #4	6523	2517	7369	2512	4	Epithelial cell	-0.0746591
CCGTTCAGTCTCATCC.1	patient #4	10960	3320	8663	3270	0	Epithelial cell	-0.166438
CCGTTCATCAGAGACG.1	patient #4	14231	4303	8726	3941	0	Epithelial cell	-0.155122
CCTAAAGGTAACGTTC.1	patient #4	9907	3285	8569	3283	5	Epithelial cell	-0.162259
CCTACCAAGAGTCTGG.1	patient #4	13600	3934	8720	3651	0	Epithelial cell	-0.0129338
CCTACCACAAAGAATC.1	patient #4	3726	1895	7283	2056	5	Epithelial cell	-0.12067
CCTCAGTGTCCAAGTT.1	patient #4	5415	2210	7240	2219	0	Epithelial cell	-0.0446929
CCTCAGTTCCGGGTGT.1	patient #4	14590	4543	8867	4156	0	Epithelial cell	-0.158107
CCTCAGTTCGCCAGCA.1	patient #4	4847	2311	7138	2341	0	Epithelial cell	-0.0557572
CCTTCCCCATATACGC.1	patient #4	17314	4440	8593	3538	5	Epithelial cell	-0.107915
CCTTCCCGTCTCCACT.1	patient #4	20067	5754	9193	4448	3	Epithelial cell	-0.0615256
CCTTCCCTCGGTCTAA.1	patient #4	6698	2700	7376	2699	5	Epithelial cell	-0.123377
CCTTCGAAGGACAGAA.1	patient #4	12143	3709	8686	3604	5	Epithelial cell	-0.0940151
CCTTTCTCAAGCGATG.1	patient #4	11036	3533	8687	3498	5	Epithelial cell	-0.114671
CCTTTCTCACTCTGTC.1	patient #4	10630	3455	8647	3440	0	Epithelial cell	0.00896472
CCTTTCTCAGTCTTCC.1	patient #4	4963	2352	7060	2401	3	Epithelial cell	-0.0567072
CCTTTCTTCACCATAG.1	patient #4	7835	2820	7846	2815	0	Epithelial cell	0.115849
CGAACATAGGAGCGAG.1	patient #4	9914	3840	8712	3826	3	Epithelial cell	-0.106224
CGAACATCAAGCCCAC.1	patient #4	14952	4201	8804	3734	0	Epithelial cell	-0.132139
CGAACATCATGCAACT.1	patient #4	5638	2431	7113	2428	3	Epithelial cell	-0.125127
CGACCTTCAATAGCGG.1	patient #4	6880	2591	7432	2590	0	Epithelial cell	0.0266779
CGACCTTGTCGCATAT.1	patient #4	7075	2782	7496	2781	5	Epithelial cell	-0.128999
CGACTTCAGGCCCTCA.1	patient #4	7365	3005	7565	3001	3	Epithelial cell	-0.0393939
CGACTTCCAGGACGTA.1	patient #4	7457	2457	7670	2457	5	Epithelial cell	-0.0503372
CGACTTCTCCACGAAT.1	patient #4	11455	3713	8724	3663	0	Epithelial cell	-0.127823
CGACTTCTCCTTTACA.1	patient #4	11554	4231	8891	4130	3	Epithelial cell	-0.155457
CGAGAAGAGAGGTACC.1	patient #4	7527	3038	7646	3034	0	Epithelial cell	-0.16887
CGAGCACAGAATTGTG.1	patient #4	9001	2886	8374	2883	0	Epithelial cell	0.0296056
CGAGCACAGACAAAGG.1	patient #4	7568	2525	7713	2524	0	Epithelial cell	0.00544541
CGAGCACCAATAAGCA.1	patient #4	8742	2977	8337	2976	5	Epithelial cell	-0.145067
CGAGCACTCCGAGCCA.1	patient #4	8459	2962	8240	2958	5	Epithelial cell	-0.0777183
CGAGCACTCGCCCTTA.1	patient #4	12349	3782	8683	3659	5	Epithelial cell	-0.0603634
CGAGCCAAGTACTTGC.1	patient #4	19946	4915	8564	3656	5	Epithelial cell	-0.0776326
CGAGCCAAGTAGGTGC.1	patient #4	15702	4240	8757	3673	0	Epithelial cell	-0.179696
CGAGCCATCTGAAAGA.1	patient #4	6132	2489	7308	2486	0	Epithelial cell	-0.0585153
CGATCGGAGGTGCAAC.1	patient #4	10198	3409	8573	3404	0	Epithelial cell	-0.16008
CGATCGGAGGTGGGTT.1	patient #4	5294	2268	7186	2281	5	Epithelial cell	-0.105304
CGATCGGCACGAAGCA.1	patient #4	10567	3514	8692	3497	10	Epithelial cell	0.623305
CGATCGGGTCGCTTCT.1	patient #4	8703	3002	8302	2998	5	Epithelial cell	-0.0297495
CGATCGGGTGATAAGT.1	patient #4	4496	2125	7114	2227	3	Epithelial cell	-0.105193
CGATCGGTCAAACGGG.1	patient #4	8796	3120	8363	3117	5	Epithelial cell	-0.149542
CGATGGCAGACAAAGG.1	patient #4	7562	2554	7705	2552	0	Epithelial cell	-0.116504
CGATGGCGTGTTGAGG.1	patient #4	10029	3425	8617	3419	0	Epithelial cell	-0.0542209
CGATGTAAGTGAAGAG.1	patient #4	6009	2653	7224	2650	5	Epithelial cell	-0.0721244
CGATGTACAGCTGTGC.1	patient #4	8617	2899	8271	2894	5	Epithelial cell	-0.0798948
CGATGTAGTACCGTAT.1	patient #4	6442	2576	7372	2574	0	Epithelial cell	-0.0990192
CGATGTAGTCATCCCT.1	patient #4	8307	2921	8168	2918	5	Epithelial cell	-0.0214943
CGCCAAGCACGCTTTC.1	patient #4	8019	3071	7998	3068	3	Epithelial cell	-0.164361
CGCGGTATCACAGGCC.1	patient #4	6228	2498	7318	2496	5	Epithelial cell	-0.0315462
CGCGTTTCACAACGCC.1	patient #4	5042	1948	7207	1979	5	Epithelial cell	-0.0991511
CGCGTTTCACACAGAG.1	patient #4	12228	3792	8672	3713	5	Epithelial cell	-0.0693251
CGCGTTTCATCTCCCA.1	patient #4	11429	3262	8602	3205	5	Epithelial cell	-0.157329
CGCGTTTGTACCATCA.1	patient #4	6675	2535	7381	2534	0	Epithelial cell	-0.06783
CGCTATCAGACAGACC.1	patient #4	9374	3458	8518	3448	5	Epithelial cell	-0.000239063
CGCTATCAGAGGGCTT.1	patient #4	6794	2536	7379	2527	0	Epithelial cell	-0.00633527
CGCTATCCATTCCTCG.1	patient #4	6371	2452	7316	2447	0	Epithelial cell	-0.0346714
CGCTGGAAGACGACGT.1	patient #4	12000	3797	8754	3687	5	Epithelial cell	-0.130774
CGCTGGAGTCCAACTA.1	patient #4	14338	4292	8800	3890	0	Epithelial cell	-0.0216817
CGCTGGATCTTTAGTC.1	patient #4	6739	2372	7442	2371	0	Epithelial cell	-0.0591169
CGCTTCACATGCTAGT.1	patient #4	6284	2369	7341	2365	0	Epithelial cell	-0.0525383
CGCTTCATCCTCGCAT.1	patient #4	7101	2468	7522	2466	0	Epithelial cell	-0.114926
CGGACACGTCACAAGG.1	patient #4	6663	2680	7353	2680	0	Epithelial cell	-0.0194181
CGGACACGTGTGGTTT.1	patient #4	11153	3430	8631	3392	5	Epithelial cell	-0.122461
CGGACGTTCAACGAAA.1	patient #4	4432	1995	7197	2083	5	Epithelial cell	-0.0963593
CGGACTGTCAACACAC.1	patient #4	6575	2373	7365	2369	0	Epithelial cell	-0.104284
CGGACTGTCCGTTGCT.1	patient #4	18060	4391	8614	3329	5	Epithelial cell	-0.0993696
CGGAGCTAGGATATAC.1	patient #4	5048	2258	7188	2283	0	Epithelial cell	-0.106831
CGGAGCTGTCGAGTTT.1	patient #4	13645	4176	8737	3934	0	Epithelial cell	-0.202635
CGGAGTCAGCTAAACA.1	patient #4	15021	4186	8725	3703	0	Epithelial cell	-0.0888378
CGGAGTCAGTATTGGA.1	patient #4	12428	4044	8777	3916	0	Epithelial cell	-0.143433
CGGAGTCAGTGGTCCC.1	patient #4	15869	5026	9022	4400	3	Epithelial cell	-0.13963
CGGAGTCAGTGTTGAA.1	patient #4	9414	3131	8543	3127	3	Epithelial cell	-0.0316868
CGGAGTCGTCATACTG.1	patient #4	15537	4765	8945	4162	3	Epithelial cell	-0.1706
CGGCTAGGTAGCTAAA.1	patient #4	6078	2559	7280	2557	0	Epithelial cell	-0.0708177
CGGCTAGTCCGTAGGC.1	patient #4	7004	2650	7466	2648	5	Epithelial cell	-0.00997804
CGGGTCAGTCTTGCGG.1	patient #4	6114	2303	7238	2303	0	Epithelial cell	-0.117216
CGGGTCAGTTCAGACT.1	patient #4	5254	2401	7195	2406	0	Epithelial cell	-0.117206
CGGTTAATCGGAGCAA.1	patient #4	12879	4139	8724	4002	5	Epithelial cell	-0.091172
CGTAGCGAGTGAACGC.1	patient #4	7303	2745	7568	2744	5	Epithelial cell	-0.0601435
CGTAGCGGTACCGCTG.1	patient #4	9766	3967	8708	3959	3	Epithelial cell	-0.136282
CGTAGCGGTCGCTTCT.1	patient #4	10973	3619	8719	3583	0	Epithelial cell	-0.0540756
CGTAGCGGTTGAGGTG.1	patient #4	5770	2106	7268	2101	0	Epithelial cell	0.033739
CGTAGGCCAGATCGGA.1	patient #4	11842	4372	8946	4230	3	Epithelial cell	-0.129905
CGTAGGCCAGGAACGT.1	patient #4	8730	2807	8315	2806	5	Epithelial cell	0.0835949
CGTAGGCTCCGAGCCA.1	patient #4	17927	4035	8561	3010	5	Epithelial cell	-0.128942
CGTCACTTCTCGTATT.1	patient #4	12065	3824	8682	3737	0	Epithelial cell	-0.178674
CGTCAGGAGTGGTAAT.1	patient #4	4689	2268	7077	2330	3	Epithelial cell	-0.116971
CGTCCATGTACCGAGA.1	patient #4	7649	2861	7726	2857	4	Epithelial cell	-0.144757
CGTCTACAGGCCGAAT.1	patient #4	14353	4383	8804	3994	5	Epithelial cell	-0.219994
CGTCTACCACCTTGTC.1	patient #4	4988	2195	7157	2224	0	Epithelial cell	-0.105361
CGTCTACTCCTTTACA.1	patient #4	8659	2717	8284	2714	5	Epithelial cell	-0.0324939
CGTGAGCGTAGAAGGA.1	patient #4	8585	2876	8272	2873	5	Epithelial cell	-0.124748
CGTGTAACACTTGGAT.1	patient #4	4174	1960	7250	2082	5	Epithelial cell	-0.0390195
CGTGTCTCAATGGTCT.1	patient #4	10142	3358	8584	3355	5	Epithelial cell	-0.150648
CGTTAGATCGTGTAGT.1	patient #4	6827	2832	7406	2828	0	Epithelial cell	0.103113
CGTTCTGAGCACCGCT.1	patient #4	14022	4053	8717	3750	5	Epithelial cell	-0.184852
CGTTGGGCAAAGAATC.1	patient #4	11332	3500	8696	3427	5	Epithelial cell	-0.123988
CGTTGGGGTAAGTTCC.1	patient #4	6107	2139	7336	2135	0	Epithelial cell	-0.0847262
CTAATGGAGGCCCTTG.1	patient #4	5132	2123	7205	2139	0	Epithelial cell	-0.101948
CTAATGGTCTGTTGAG.1	patient #4	4282	1868	7301	1964	0	Epithelial cell	-0.103207
CTAATGGTCTTAGAGC.1	patient #4	13473	4106	8679	3887	0	Epithelial cell	-0.178527
CTACACCAGCCTCGTG.1	patient #4	14700	4065	8682	3632	4	Epithelial cell	-0.0603018
CTACACCTCACAGTAC.1	patient #4	13129	3778	8738	3594	5	Epithelial cell	-0.0915485
CTACATTAGCATGGCA.1	patient #4	4449	1779	7225	1880	0	Epithelial cell	-0.0951227
CTACATTCAAAGGAAG.1	patient #4	11182	3535	8630	3504	5	Epithelial cell	-0.104081
CTACATTCATGATCCA.1	patient #4	6771	2735	7418	2735	5	Epithelial cell	-0.0718328
CTACCCATCTTGCATT.1	patient #4	5894	2342	7122	2326	10	Epithelial cell	1.01957
CTAGAGTGTACGACCC.1	patient #4	4694	2250	7189	2288	5	Epithelial cell	-0.11589
CTAGAGTTCATGCATG.1	patient #4	4812	2074	7175	2117	0	Epithelial cell	-0.104468
CTAGCCTCACGGTAGA.1	patient #4	10604	3464	8634	3449	0	Epithelial cell	-0.1142
CTAGCCTCATCTGGTA.1	patient #4	4595	1792	7222	1869	0	Epithelial cell	-0.0179161
CTAGTGAAGAAGGTGA.1	patient #4	8861	3474	8438	3469	3	Epithelial cell	-0.179028
CTAGTGACAGCCTGTG.1	patient #4	12205	4037	8782	3946	5	Epithelial cell	-0.134794
CTCACACAGGGATGGG.1	patient #4	4499	2025	7147	2115	3	Epithelial cell	-0.0951423
CTCACACCACGGCTAC.1	patient #4	10229	3398	8641	3393	5	Epithelial cell	-0.0861073
CTCACACCAGGTCCAC.1	patient #4	6336	2565	7302	2563	0	Epithelial cell	-0.0645223
CTCACACGTCATATCG.1	patient #4	8396	2996	8207	2995	0	Epithelial cell	-0.0544791
CTCACACGTTCAGCGC.1	patient #4	9322	3219	8491	3218	5	Epithelial cell	-0.0989596
CTCACACGTTCTCATT.1	patient #4	5326	2158	7158	2175	5	Epithelial cell	-0.112154
CTCAGAAAGCTAAACA.1	patient #4	7470	3112	7600	3106	3	Epithelial cell	-0.153657
CTCAGAACATACCATG.1	patient #4	12683	3734	8665	3603	5	Epithelial cell	-0.00477499
CTCAGAAGTTACGCGC.1	patient #4	10779	3747	8681	3734	5	Epithelial cell	-0.0427041
CTCATTAGTTGAGGTG.1	patient #4	6793	2915	7396	2913	5	Epithelial cell	-0.045005
CTCCTAGAGATGTCGG.1	patient #4	5348	2530	7127	2547	0	Epithelial cell	-0.12869
CTCCTAGAGGCGTACA.1	patient #4	5326	2107	7187	2124	0	Epithelial cell	-0.0943485
CTCCTAGAGTACGCGA.1	patient #4	7168	3153	7447	3145	3	Epithelial cell	-0.040558
CTCCTAGTCAGCGACC.1	patient #4	12547	3738	8669	3609	5	Epithelial cell	-0.117285
CTCCTAGTCCCAAGAT.1	patient #4	7238	2593	7558	2590	0	Epithelial cell	-0.00710907
CTCGAAACAGTCTTCC.1	patient #4	10598	3526	8667	3513	5	Epithelial cell	-0.0697252
CTCGAAACATTGGGCC.1	patient #4	8761	3364	8392	3361	3	Epithelial cell	-0.105593
CTCGAAAGTACTTAGC.1	patient #4	4689	2125	7162	2180	0	Epithelial cell	-0.0459879
CTCGAAATCCAAAGTC.1	patient #4	13418	3715	8627	3468	5	Epithelial cell	-0.119439
CTCGAGGAGATCCCGC.1	patient #4	11414	3514	8687	3457	5	Epithelial cell	-0.116759
CTCGAGGTCAACGGGA.1	patient #4	4215	2163	7025	2326	3	Epithelial cell	0.0489425
CTCGGAGAGCTGAACG.1	patient #4	3850	1815	7251	2007	0	Epithelial cell	-0.105722
CTCGGAGGTAAGCACG.1	patient #4	15510	4326	8757	3819	5	Epithelial cell	-0.112413
CTCGGGAAGCGATTCT.1	patient #4	17530	4282	8694	3344	5	Epithelial cell	-0.156554
CTCGGGACATCCCACT.1	patient #4	8630	2695	8262	2691	0	Epithelial cell	-0.0188884
CTCGGGAGTACGCACC.1	patient #4	4970	2316	7100	2360	3	Epithelial cell	-0.0480719
CTCGGGAGTTGGACCC.1	patient #4	4266	2108	7260	2194	0	Epithelial cell	-0.106791
CTCGTACAGGGAACGG.1	patient #4	11475	3589	8662	3552	0	Epithelial cell	-0.033965
CTCGTACGTGCCTGGT.1	patient #4	6696	2649	7415	2645	0	Epithelial cell	-0.105835
CTCGTACGTTTGTTTC.1	patient #4	8832	2642	8319	2640	0	Epithelial cell	-0.0230498
CTCGTCACAGTTCCCT.1	patient #4	11033	3897	8832	3823	3	Epithelial cell	-0.0266279
CTCGTCAGTGCAACTT.1	patient #4	18423	4700	8699	3690	0	Epithelial cell	-0.126463
CTCGTCATCACAAACC.1	patient #4	5847	2665	7128	2661	3	Epithelial cell	-0.0662883
CTCGTCATCAGCTCTC.1	patient #4	9017	2455	8361	2452	0	Epithelial cell	-0.110612
CTCGTCATCGACAGCC.1	patient #4	12969	3987	8715	3824	0	Epithelial cell	-0.104381
CTCTACGAGGACTGGT.1	patient #4	6515	2507	7322	2505	0	Epithelial cell	-0.0364089
CTCTGGTAGATGGCGT.1	patient #4	11239	4195	8847	4133	3	Epithelial cell	-0.0235457
CTGAAACAGGAATTAC.1	patient #4	12003	3275	8679	3160	0	Epithelial cell	-0.0895465
CTGAAACTCGTTACGA.1	patient #4	4803	2082	7150	2111	5	Epithelial cell	-0.0593884
CTGAAGTGTGCACCAC.1	patient #4	4636	1890	7235	1951	5	Epithelial cell	-0.0228538
CTGATAGCAACTGCTA.1	patient #4	19170	4730	8654	3666	0	Epithelial cell	-0.180944
CTGATCCGTAATTGGA.1	patient #4	8890	3020	8358	3013	0	Epithelial cell	-0.141746
CTGCCTATCGGGAGTA.1	patient #4	6630	2858	7361	2856	5	Epithelial cell	-0.138503
CTGCGGACATAAGACA.1	patient #4	25275	5342	8502	3263	4	Epithelial cell	-0.148167
CTGCGGAGTCGCGAAA.1	patient #4	5078	2349	7136	2366	4	Epithelial cell	-0.0546369
CTGCTGTCAGGATCGA.1	patient #4	10239	3527	8638	3517	0	Epithelial cell	-0.124758
CTGTGCTGTCTAGTCA.1	patient #4	4752	2400	7030	2463	5	Epithelial cell	-0.0522585
CTGTGCTGTGTGGCTC.1	patient #4	7184	2800	7515	2798	5	Epithelial cell	-0.0849326
CTGTTTAAGTGGAGTC.1	patient #4	6646	2776	7335	2773	0	Epithelial cell	-0.136076
CTGTTTACAGTCACTA.1	patient #4	6565	2235	7423	2233	0	Epithelial cell	-0.0511953
CTGTTTACATTTGCTT.1	patient #4	5469	2538	7110	2548	3	Epithelial cell	-0.0646296
CTGTTTAGTGCGCTTG.1	patient #4	11395	3804	8742	3730	5	Epithelial cell	-0.0267436
CTGTTTATCATATCGG.1	patient #4	4770	1799	7193	1859	5	Epithelial cell	-0.0954538
CTGTTTATCCCGACTT.1	patient #4	8871	3066	8365	3062	5	Epithelial cell	-0.0930714
CTTAACTGTACGCACC.1	patient #4	6485	2582	7353	2580	5	Epithelial cell	-0.119586
CTTAACTTCCTTGACC.1	patient #4	6577	2581	7363	2579	0	Epithelial cell	-0.118009
CTTACCGAGATCGATA.1	patient #4	6421	2339	7303	2338	0	Epithelial cell	0.0449241
CTTACCGCAAACGCGA.1	patient #4	15289	4223	8740	3683	0	Epithelial cell	-0.0671107
CTTACCGCAGTTAACC.1	patient #4	4786	1829	7218	1886	5	Epithelial cell	-0.0871021
CTTACCGGTCTTGTCC.1	patient #4	10013	3237	8586	3234	5	Epithelial cell	-0.0523262
CTTACCGTCCTGCCAT.1	patient #4	4875	2112	7161	2131	0	Epithelial cell	-0.10694
CTTCTCTTCTGTGCAA.1	patient #4	4980	2273	7103	2316	3	Epithelial cell	-0.110552
CTTGGCTTCTCTAGGA.1	patient #4	6889	2328	7468	2326	5	Epithelial cell	-0.0414704
CTTTGCGAGATACACA.1	patient #4	9645	3339	8531	3336	5	Epithelial cell	-0.0890204
CTTTGCGGTAGAAAGG.1	patient #4	9094	3318	8425	3314	0	Epithelial cell	-0.0529498
GAAACTCAGAGTCTGG.1	patient #4	11155	3254	8628	3220	5	Epithelial cell	0.0214103
GAAACTCAGTGGACGT.1	patient #4	3990	2024	7222	2138	0	Epithelial cell	-0.117456
GAAACTCTCTCGTATT.1	patient #4	5069	2233	7167	2260	0	Epithelial cell	-0.113376
GAAATGATCGGTGTTA.1	patient #4	4193	1827	7309	1926	5	Epithelial cell	-0.0433548
GAACATCAGGCGCTCT.1	patient #4	5642	2226	7298	2228	4	Epithelial cell	-0.0965219
GAACATCCACCCAGTG.1	patient #4	6732	2596	7356	2589	0	Epithelial cell	0.0556911
GAACATCTCACGAAGG.1	patient #4	3274	1635	7233	1923	0	Epithelial cell	-0.103613
GAACATCTCCGCGGTA.1	patient #4	4056	1798	7271	1923	0	Epithelial cell	-0.0950792
GAACCTAAGTGCGATG.1	patient #4	28504	5721	7953	3121	5	Epithelial cell	0.0563846
GAACCTATCCCACTTG.1	patient #4	5557	2486	7246	2485	5	Epithelial cell	-0.0557844
GAACGGAAGACTAAGT.1	patient #4	11968	4043	8746	3944	0	Epithelial cell	-0.12061
GAACGGAAGAGTACAT.1	patient #4	4201	2021	7227	2112	5	Epithelial cell	0.0234981
GAACGGAAGATGTCGG.1	patient #4	6890	2616	7465	2615	5	Epithelial cell	-0.118233
GAACGGAGTACTTGAC.1	patient #4	10323	3402	8633	3396	5	Epithelial cell	-0.0590932
GAACGGATCATAACCG.1	patient #4	5102	2231	7218	2242	5	Epithelial cell	-0.108921
GAAGCAGAGATGTCGG.1	patient #4	4600	1977	7152	2032	5	Epithelial cell	-0.108164
GAAGCAGAGGCTATCT.1	patient #4	17959	4248	8806	3209	5	Epithelial cell	-0.152651
GAAGCAGCACAGGAGT.1	patient #4	4392	2041	7189	2102	5	Epithelial cell	-0.0477145
GAAGCAGTCGACCAGC.1	patient #4	12155	3477	8722	3378	0	Epithelial cell	-0.155429
GAATAAGTCGGTTCGG.1	patient #4	19670	4885	8590	3634	5	Epithelial cell	-0.114728
GAATGAAGTTGTACAC.1	patient #4	6683	2593	7387	2587	0	Epithelial cell	-0.0613501
GAATGAATCTCGTTTA.1	patient #4	7171	2663	7536	2659	5	Epithelial cell	-0.125997
GACACGCAGGACAGAA.1	patient #4	5475	2479	7201	2480	0	Epithelial cell	0.0841601
GACAGAGAGGCTCTTA.1	patient #4	7462	2738	7651	2737	0	Epithelial cell	-0.0765704
GACAGAGAGGGTTCCC.1	patient #4	9706	3101	8552	3096	0	Epithelial cell	-0.152959
GACAGAGCAACACGCC.1	patient #4	12351	3573	8702	3427	5	Epithelial cell	-0.105016
GACAGAGCAAGAGGCT.1	patient #4	6460	2638	7344	2634	0	Epithelial cell	-0.0538976
GACCAATAGGGATGGG.1	patient #4	5651	2605	7166	2606	3	Epithelial cell	-0.0712936
GACCAATCACATCTTT.1	patient #4	9472	3359	8511	3357	0	Epithelial cell	-0.108839
GACCAATCACTCTGTC.1	patient #4	3765	1928	7219	2103	0	Epithelial cell	-0.12708
GACCAATGTAGGGTAC.1	patient #4	10117	3533	8611	3531	5	Epithelial cell	-0.164701
GACCAATGTCCGAAGA.1	patient #4	11464	3506	8599	3470	5	Epithelial cell	-0.0527002
GACCTGGAGAGACGAA.1	patient #4	7346	2671	7607	2671	0	Epithelial cell	-0.0403483
GACCTGGGTAAGAGAG.1	patient #4	4769	2007	7263	2026	5	Epithelial cell	-0.0302759
GACCTGGGTTAAGAAC.1	patient #4	15274	4165	8707	3652	0	Epithelial cell	-0.0218518
GACCTGGTCGGAGGTA.1	patient #4	6824	2664	7449	2663	4	Epithelial cell	-0.134024
GACGCGTCAGTTCCCT.1	patient #4	14866	4778	8912	4271	3	Epithelial cell	-0.203814
GACGCGTGTACTCTCC.1	patient #4	5333	1874	7190	1893	0	Epithelial cell	-0.103671
GACGCGTTCTGCGGCA.1	patient #4	19511	5085	8891	3808	3	Epithelial cell	-0.120427
GACGTGCTCTTAGAGC.1	patient #4	3931	2151	7068	2334	3	Epithelial cell	-0.0179074
GACGTTAAGCCAGGAT.1	patient #4	11596	3590	8688	3532	0	Epithelial cell	-0.000531801
GACGTTAAGGGCACTA.1	patient #4	6601	2443	7399	2442	5	Epithelial cell	-0.111461
GACGTTACAGAGTGTG.1	patient #4	5619	2228	7291	2231	5	Epithelial cell	-0.0588041
GACGTTATCTACCAGA.1	patient #4	14390	4111	8725	3709	0	Epithelial cell	-0.138568
GACTAACCATTCACTT.1	patient #4	18104	4624	8685	3621	5	Epithelial cell	-0.0258086
GACTAACGTGCCTGTG.1	patient #4	5274	2009	7253	2012	5	Epithelial cell	0.0481764
GAGCAGAAGGGATACC.1	patient #4	9463	3102	8441	3100	5	Epithelial cell	-0.0931315
GAGCAGATCCAACCAA.1	patient #4	16664	4235	8660	3418	5	Epithelial cell	-0.175763
GAGTCCGCACACCGCA.1	patient #4	6052	2585	7245	2585	0	Epithelial cell	-0.0654179
GAGTCCGGTTAAGATG.1	patient #4	4390	1858	7269	1953	0	Epithelial cell	-0.0939107
GAGTCCGTCAACACCA.1	patient #4	4489	2061	7198	2128	5	Epithelial cell	-0.0956314
GAGTCCGTCAGGTAAA.1	patient #4	3808	1747	7281	1923	0	Epithelial cell	-0.100366
GATCAGTCACATAACC.1	patient #4	5729	2217	7288	2215	5	Epithelial cell	-0.110416
GATCAGTGTATAGGTA.1	patient #4	5831	2544	7232	2542	0	Epithelial cell	-0.128952
GATCGCGTCCAAACTG.1	patient #4	13351	3959	8699	3703	0	Epithelial cell	-0.185403
GATCGTAGTAGCCTAT.1	patient #4	12288	3792	8699	3707	5	Epithelial cell	-0.0876008
GATCGTATCGCGCCAA.1	patient #4	4241	2157	7089	2289	3	Epithelial cell	-0.046368
GATCTAGGTCAAAGAT.1	patient #4	4662	2071	7173	2127	5	Epithelial cell	0.0803439
GATCTAGGTTACCAGT.1	patient #4	5601	2533	7186	2535	0	Epithelial cell	0.110303
GATCTAGTCGGATGTT.1	patient #4	9040	3294	8429	3291	5	Epithelial cell	-0.105044
GATGAAAGTTCGAATC.1	patient #4	16666	4455	8822	3679	0	Epithelial cell	-0.191171
GATGAGGAGTTTAGGA.1	patient #4	15646	4534	8781	3949	5	Epithelial cell	0.0499884
GATGAGGGTCCGTTAA.1	patient #4	5809	2298	7238	2293	0	Epithelial cell	-0.123008
GATGAGGTCCGCGGTA.1	patient #4	5907	2435	7267	2433	0	Epithelial cell	0.0476699
GATGCTAAGGAATTAC.1	patient #4	11169	3652	8640	3622	0	Epithelial cell	-0.174635
GATGCTATCAAGCCTA.1	patient #4	8308	2854	8168	2853	0	Epithelial cell	-0.129948
GATTCAGGTGCAGACA.1	patient #4	6310	2472	7321	2469	0	Epithelial cell	-0.107565
GCAAACTAGTTATCGC.1	patient #4	5879	2551	7201	2549	3	Epithelial cell	-0.130758
GCAAACTTCTGCCCTA.1	patient #4	4469	1927	7254	1979	0	Epithelial cell	-0.0945225
GCAATCAAGCGCCTTG.1	patient #4	5992	2295	7297	2294	5	Epithelial cell	-0.0969826
GCAATCACAGCTGTAT.1	patient #4	23902	5367	8313	3237	5	Epithelial cell	-0.141799
GCAATCATCGGACAAG.1	patient #4	11036	3595	8676	3562	5	Epithelial cell	-0.175162
GCACATAGTGCACTTA.1	patient #4	7478	2623	7652	2622	0	Epithelial cell	-0.0652769
GCACATATCGGCTACG.1	patient #4	6817	2851	7391	2849	5	Epithelial cell	-0.0649935
GCACTCTAGCTGCGAA.1	patient #4	5333	2556	7088	2567	3	Epithelial cell	-0.0565951
GCACTCTTCACGACTA.1	patient #4	9518	3250	8525	3245	0	Epithelial cell	-0.154804
GCAGCCACAACTGCTA.1	patient #4	17776	5469	9107	4508	3	Epithelial cell	-0.16856
GCAGCCATCGTAGGTT.1	patient #4	6224	2740	7221	2737	3	Epithelial cell	0.0486283
GCAGCCATCTCGAGTA.1	patient #4	5616	2444	7158	2449	3	Epithelial cell	0.0657717
GCAGCCATCTGCTGCT.1	patient #4	14082	4155	8672	3824	5	Epithelial cell	-0.0822819
GCAGTTAGTGGTTTCA.1	patient #4	15896	4414	8640	3748	0	Epithelial cell	-0.12278
GCAGTTATCAACGCTA.1	patient #4	5238	2201	7201	2208	0	Epithelial cell	0.0161467
GCATACAGTCGAGATG.1	patient #4	3963	1881	7252	2019	5	Epithelial cell	-0.105727
GCATGATCATCGACGC.1	patient #4	20737	4862	8553	3396	5	Epithelial cell	-0.0322811
GCATGATGTACAGTTC.1	patient #4	9054	3207	8437	3197	0	Epithelial cell	-0.158705
GCATGCGGTGGACGAT.1	patient #4	7657	2681	7740	2681	5	Epithelial cell	-0.118925
GCATGTAAGAACAACT.1	patient #4	10538	3426	8658	3413	5	Epithelial cell	-0.171608
GCATGTACAAGGTTCT.1	patient #4	13233	3746	8657	3499	0	Epithelial cell	0.0596143
GCCTCTACAGGTGCCT.1	patient #4	9402	3280	8517	3276	5	Epithelial cell	0.0300531
GCCTCTATCTGCGACG.1	patient #4	12250	3731	8714	3635	0	Epithelial cell	-0.122137
GCGACCACACACCGCA.1	patient #4	6109	2728	7184	2722	3	Epithelial cell	-0.0835705
GCGACCAGTCATACTG.1	patient #4	9694	3429	8569	3424	5	Epithelial cell	-0.174589
GCGACCATCCCAACGG.1	patient #4	8422	2722	8203	2714	5	Epithelial cell	-0.114562
GCGACCATCTGCTTGC.1	patient #4	4789	1989	7214	2026	5	Epithelial cell	-0.0977285
GCGCAGTAGTTCGCAT.1	patient #4	7747	2810	7788	2807	5	Epithelial cell	-0.0770289
GCGCCAACAAGGTGTG.1	patient #4	15047	4168	8683	3696	5	Epithelial cell	-0.168641
GCGCCAAGTTAAGATG.1	patient #4	3737	1736	7312	1923	0	Epithelial cell	-0.106295
GCGCCAATCGGCGCAT.1	patient #4	6400	2791	7258	2788	3	Epithelial cell	-0.0116195
GCGCCAATCTACTATC.1	patient #4	5459	2429	7146	2439	3	Epithelial cell	0.0907877
GCGCGATAGTTCCACA.1	patient #4	5309	2225	7206	2230	5	Epithelial cell	-0.117564
GCGGGTTAGTAGCCGA.1	patient #4	4142	1801	7321	1902	5	Epithelial cell	-0.0314668
GCGGGTTTCAAACCAC.1	patient #4	6882	2765	7369	2761	3	Epithelial cell	-0.142228
GCTCCTAAGGGTATCG.1	patient #4	28587	5817	8004	3235	5	Epithelial cell	-0.0742428
GCTCCTACAACACCTA.1	patient #4	7915	2829	7916	2828	5	Epithelial cell	-0.081263
GCTCCTATCACATACG.1	patient #4	28816	5721	8088	3057	0	Epithelial cell	-0.0835702
GCTCCTATCGTACGGC.1	patient #4	7710	2928	7767	2925	5	Epithelial cell	0.0364626
GCTCTGTGTATGAATG.1	patient #4	8817	3018	8351	3018	5	Epithelial cell	-0.0849908
GCTCTGTGTCGATTGT.1	patient #4	5503	2420	7231	2417	5	Epithelial cell	-0.0597614
GCTCTGTTCACAACGT.1	patient #4	4197	1835	7337	1940	0	Epithelial cell	-0.0976888
GCTGCAGCAATTGCTG.1	patient #4	5435	2176	7244	2182	0	Epithelial cell	-0.0343782
GCTGCAGCAGAAGCAC.1	patient #4	9883	3326	8583	3323	0	Epithelial cell	-0.0127888
GCTGCAGCATACTACG.1	patient #4	18608	4206	8747	3099	5	Epithelial cell	-0.116511
GCTGCGAAGTAGCGGT.1	patient #4	8365	3300	8220	3290	3	Epithelial cell	-0.11972
GCTGCGATCCCTAACC.1	patient #4	4599	2091	7166	2154	5	Epithelial cell	-0.108801
GCTGCGATCTCTAGGA.1	patient #4	8177	3009	8107	3004	4	Epithelial cell	-0.0933659
GCTGCTTAGTACTTGC.1	patient #4	5817	2395	7226	2392	5	Epithelial cell	-0.0526356
GCTGCTTCATCTCCCA.1	patient #4	7879	2673	7885	2671	0	Epithelial cell	-0.11844
GCTGCTTGTCATATGC.1	patient #4	15745	4233	8738	3692	5	Epithelial cell	-0.0110125
GCTTCCAGTTGGTTTG.1	patient #4	12162	3448	8651	3342	5	Epithelial cell	-0.151359
GCTTCCATCCGTTGCT.1	patient #4	9367	3743	8610	3736	3	Epithelial cell	-0.130766
GCTTGAACATATGAGA.1	patient #4	4509	1950	7128	2032	3	Epithelial cell	-0.0234281
GCTTGAAGTTCGGGCT.1	patient #4	8767	2957	8337	2954	0	Epithelial cell	-0.0788866
GGAAAGCCAGTTAACC.1	patient #4	16406	4358	8662	3635	5	Epithelial cell	-0.0768566
GGAACTTGTACTCGCG.1	patient #4	7125	2526	7548	2523	5	Epithelial cell	-0.053506
GGAACTTTCTCTTGAT.1	patient #4	14218	4075	8806	3724	5	Epithelial cell	-0.133278
GGAATAATCACGCGGT.1	patient #4	5812	2344	7272	2341	5	Epithelial cell	-0.117348
GGAATAATCTATCCTA.1	patient #4	10647	3874	8792	3826	3	Epithelial cell	-0.045422
GGACAAGCACGGCGTT.1	patient #4	4216	1992	7246	2090	0	Epithelial cell	-0.10581
GGACAAGTCACGAAGG.1	patient #4	10162	3725	8709	3711	3	Epithelial cell	-0.0735238
GGACAGAAGCTTATCG.1	patient #4	7708	2636	7764	2636	0	Epithelial cell	-0.128739
GGACAGAAGGTGTTAA.1	patient #4	7355	2811	7582	2810	0	Epithelial cell	-0.0641258
GGACAGACACAGACAG.1	patient #4	15577	4419	8851	3875	0	Epithelial cell	-0.0918859
GGACAGAGTTCAACCA.1	patient #4	10741	4202	8876	4155	3	Epithelial cell	-0.221274
GGAGCAAGTAACGCGA.1	patient #4	10367	3694	8652	3691	5	Epithelial cell	-0.175576
GGAGCAATCTGTTGAG.1	patient #4	3642	1812	7345	1973	0	Epithelial cell	-0.105416
GGATGTTAGTTGTAGA.1	patient #4	6167	2102	7333	2098	0	Epithelial cell	-0.0877846
GGATGTTTCGGATGTT.1	patient #4	16030	5572	9134	4876	3	Epithelial cell	-0.0947016
GGATTACAGACACTAA.1	patient #4	7431	2741	7612	2737	0	Epithelial cell	-0.0725628
GGATTACCATCGGGTC.1	patient #4	15595	4305	8733	3722	5	Epithelial cell	0.0737548
GGATTACTCCACGTGG.1	patient #4	15090	4395	8759	3849	0	Epithelial cell	-0.0834926
GGCAATTAGCTGCCCA.1	patient #4	8950	3194	8409	3189	0	Epithelial cell	-0.0543271
GGCAATTCAATCTGCA.1	patient #4	9490	3428	8555	3423	4	Epithelial cell	-0.0404558
GGCAATTCAGTCAGCC.1	patient #4	4998	2491	7015	2523	3	Epithelial cell	-0.00821738
GGCCGATCAGTTAACC.1	patient #4	11050	3581	8631	3545	5	Epithelial cell	-0.0953844
GGCGACTGTCATGCAT.1	patient #4	4646	2184	7119	2263	3	Epithelial cell	0.00489148
GGCGTGTTCCAAGTAC.1	patient #4	14407	4162	8731	3815	0	Epithelial cell	-0.185061
GGCGTGTTCTTACCTA.1	patient #4	15278	4322	8748	3852	5	Epithelial cell	-0.194388
GGCTGGTAGGATGGAA.1	patient #4	13414	4056	8713	3835	5	Epithelial cell	-0.0824676
GGCTGGTGTATATCCG.1	patient #4	6549	2555	7382	2553	5	Epithelial cell	-0.00771892
GGCTGGTGTTAAGTAG.1	patient #4	12947	3957	8731	3800	5	Epithelial cell	-0.18699
GGCTGGTTCCTTTCTC.1	patient #4	8340	2868	8185	2861	0	Epithelial cell	-0.131553
GGGAATGCACAGATTC.1	patient #4	8819	3196	8395	3190	0	Epithelial cell	-0.163077
GGGAATGTCGCCCTTA.1	patient #4	9441	3319	8534	3318	0	Epithelial cell	-0.176245
GGGACCTTCACCAGGC.1	patient #4	15286	4569	8792	4088	5	Epithelial cell	-0.196267
GGGAGATAGACCTAGG.1	patient #4	3515	1663	7311	1928	0	Epithelial cell	-0.124039
GGGAGATGTTCGCGAC.1	patient #4	6715	2883	7357	2879	5	Epithelial cell	-0.0755539
GGGAGATTCCGCAAGC.1	patient #4	15365	5194	9069	4655	3	Epithelial cell	-0.0278395
GGGATGAAGTCCATAC.1	patient #4	9765	3051	8492	3046	0	Epithelial cell	0.0121707
GGGATGATCGGGAGTA.1	patient #4	10160	3432	8603	3426	5	Epithelial cell	-0.0136781
GGGCACTCACGGTGTC.1	patient #4	4364	2084	7107	2207	3	Epithelial cell	-0.113559
GGGCACTCATTAGCCA.1	patient #4	15550	4130	8748	3568	5	Epithelial cell	-0.16098
GGGCATCAGAATGTGT.1	patient #4	4992	2129	7214	2151	0	Epithelial cell	-0.102606
GGGCATCAGAGAACAG.1	patient #4	6585	2905	7330	2901	0	Epithelial cell	-0.15907
GGGCATCAGATCCTGT.1	patient #4	3953	1782	7355	1903	0	Epithelial cell	-0.0909564
GGGCATCGTGAGTGAC.1	patient #4	9165	3257	8443	3255	5	Epithelial cell	-0.166003
GGGTCTGAGCCACTAT.1	patient #4	10058	3312	8566	3305	5	Epithelial cell	-0.0708842
GGGTCTGGTCGCATAT.1	patient #4	6406	2509	7338	2507	5	Epithelial cell	-0.122806
GGGTTGCCATGATCCA.1	patient #4	4917	1847	7275	1893	0	Epithelial cell	-0.0134692
GGGTTGCTCGGGAGTA.1	patient #4	6619	2639	7375	2638	5	Epithelial cell	-0.00501528
GGTATTGAGAAGAAGC.1	patient #4	10855	3406	8629	3383	5	Epithelial cell	-0.104645
GGTATTGAGCGGCTTC.1	patient #4	15533	4361	8758	3818	5	Epithelial cell	-0.0755559
GGTGAAGAGAGTAATC.1	patient #4	5991	2767	7138	2755	3	Epithelial cell	-0.0663188
GGTGCGTAGGCATTGG.1	patient #4	11340	3693	8683	3648	5	Epithelial cell	-0.028695
GGTGCGTCAGCGTAAG.1	patient #4	8179	3194	8118	3194	5	Epithelial cell	-0.103056
GGTGCGTCATGCCACG.1	patient #4	12492	3872	8673	3754	5	Epithelial cell	-0.188487
GGTGTTACAGTGAGTG.1	patient #4	9610	3412	8524	3411	5	Epithelial cell	-0.0938867
GTAACTGAGTACGCCC.1	patient #4	11136	3244	8666	3194	0	Epithelial cell	-0.100884
GTAACTGAGTTGTAGA.1	patient #4	8630	2929	8286	2928	0	Epithelial cell	-0.125536
GTAACTGTCAGGCGAA.1	patient #4	5988	2533	7277	2532	5	Epithelial cell	-0.0553259
GTACGTACAATAGCAA.1	patient #4	9232	3397	8534	3385	3	Epithelial cell	-0.0596219
GTACGTATCGCTTAGA.1	patient #4	5736	2355	7266	2354	5	Epithelial cell	-0.0169112
GTACTCCCACATCCGG.1	patient #4	6543	2781	7279	2777	3	Epithelial cell	0.0686344
GTACTCCGTGAACCTT.1	patient #4	14354	4071	8725	3679	0	Epithelial cell	-0.114011
GTACTTTCAAGGTTTC.1	patient #4	8099	2997	8059	2993	5	Epithelial cell	-0.142376
GTACTTTCACTTAAGC.1	patient #4	14414	3954	8687	3516	0	Epithelial cell	-0.0593687
GTAGGCCAGTCCGTAT.1	patient #4	28551	5709	8165	3220	5	Epithelial cell	-0.0841032
GTATCTTCATAAGACA.1	patient #4	12503	4508	8988	4317	3	Epithelial cell	-0.161615
GTATCTTCATTGCGGC.1	patient #4	5421	2511	7094	2521	3	Epithelial cell	-0.0638583
GTATCTTCATTTGCCC.1	patient #4	6876	2500	7461	2494	0	Epithelial cell	-0.0546735
GTATCTTGTCGCTTCT.1	patient #4	11349	3389	8719	3326	5	Epithelial cell	-0.153024
GTATTCTAGTGTGGCA.1	patient #4	5031	2105	7175	2132	0	Epithelial cell	-0.0327772
GTATTCTCAGGGATTG.1	patient #4	5829	2442	7230	2446	5	Epithelial cell	-0.115846
GTATTCTGTACCGTAT.1	patient #4	8191	2895	8103	2894	5	Epithelial cell	-0.133672
GTATTCTTCTAACTTC.1	patient #4	7564	2950	7677	2944	0	Epithelial cell	-0.030745
GTATTCTTCTTGTACT.1	patient #4	5215	2404	7117	2413	0	Epithelial cell	-0.0253905
GTCAAGTAGTTAGCGG.1	patient #4	5603	2277	7299	2277	5	Epithelial cell	-0.047352
GTCAAGTCACGAAAGC.1	patient #4	12420	3722	8674	3608	5	Epithelial cell	-0.0351724
GTCAAGTGTTGGTAAA.1	patient #4	6553	2496	7380	2489	5	Epithelial cell	0.00124813
GTCACAACAAAGGTGC.1	patient #4	9368	3430	8530	3424	3	Epithelial cell	-0.149423
GTCACAACACAGCGTC.1	patient #4	6554	2974	7250	2966	3	Epithelial cell	-0.138322
GTCACAATCTGGCGAC.1	patient #4	8572	3570	8339	3565	3	Epithelial cell	-0.180097
GTCACGGAGTACATGA.1	patient #4	5396	1851	7254	1864	0	Epithelial cell	-0.0882255
GTCACGGAGTGTGGCA.1	patient #4	7300	2737	7575	2736	0	Epithelial cell	-0.135877
GTCATTTCAATAGCAA.1	patient #4	8121	2897	8072	2895	5	Epithelial cell	-0.0875662
GTCCTCACACAGGCCT.1	patient #4	7435	2773	7630	2770	0	Epithelial cell	-0.0722933
GTCCTCATCAGAGGTG.1	patient #4	8393	2692	8197	2691	0	Epithelial cell	-0.0645
GTCGGGTGTCGGGTCT.1	patient #4	9674	3287	8516	3284	5	Epithelial cell	-0.0711785
GTCGTAACATGAACCT.1	patient #4	7223	2737	7540	2734	5	Epithelial cell	-0.0777924
GTGAAGGGTGTAACGG.1	patient #4	7965	3031	7953	3025	0	Epithelial cell	-0.114534
GTGAAGGTCGGCGCAT.1	patient #4	12792	3881	8673	3711	0	Epithelial cell	-0.173307
GTGCAGCAGAAAGTGG.1	patient #4	7687	2644	7754	2642	0	Epithelial cell	0.054462
GTGCAGCGTGTAACGG.1	patient #4	12373	3662	8663	3537	0	Epithelial cell	-0.155517
GTGCATAAGCGTTTAC.1	patient #4	8567	3127	8294	3123	5	Epithelial cell	-0.0941274
GTGCATATCGGCTACG.1	patient #4	5171	2231	7150	2246	5	Epithelial cell	-0.0512705
GTGCGGTGTACAGTTC.1	patient #4	4493	2205	7084	2292	3	Epithelial cell	-0.0601288
GTGCGGTGTCAAAGCG.1	patient #4	10296	3492	8618	3483	0	Epithelial cell	-0.0631063
GTGCGGTGTCACAAGG.1	patient #4	8934	2998	8366	2994	5	Epithelial cell	-0.076552
GTGCGGTTCACCTCGT.1	patient #4	4447	2217	7047	2320	3	Epithelial cell	-0.111772
GTGCTTCGTAGCGTAG.1	patient #4	7724	2708	7785	2705	5	Epithelial cell	-0.119412
GTGTGCGTCCGTAGTA.1	patient #4	16416	4220	8837	3465	5	Epithelial cell	-0.157261
GTGTGCGTCTAACTGG.1	patient #4	14305	3908	8668	3553	5	Epithelial cell	-0.0684866
GTTAAGCAGCGATTCT.1	patient #4	5876	2347	7235	2344	0	Epithelial cell	-0.112752
GTTAAGCAGTCGTACT.1	patient #4	3841	1997	7120	2198	3	Epithelial cell	-0.0529785
GTTAAGCTCCCAAGTA.1	patient #4	9432	3120	8482	3117	5	Epithelial cell	-0.0957733
GTTAAGCTCTGGCGTG.1	patient #4	8904	3312	8409	3307	5	Epithelial cell	-0.164823
GTTACAGGTACTCAAC.1	patient #4	14262	4036	8723	3702	0	Epithelial cell	-0.188109
GTTCATTAGCCAGAAC.1	patient #4	7664	2772	7739	2768	0	Epithelial cell	-0.0149329
GTTCATTAGTGTCCCG.1	patient #4	12075	3735	8660	3643	0	Epithelial cell	-0.172511
GTTCATTCACATAACC.1	patient #4	6782	2790	7395	2789	0	Epithelial cell	0.00415053
GTTCGGGGTCCTCTTG.1	patient #4	10394	3625	8675	3614	5	Epithelial cell	-0.00373653
GTTCGGGTCTGCCAGG.1	patient #4	9320	3869	8627	3861	3	Epithelial cell	-0.00988601
GTTCGGGTCTTCGAGA.1	patient #4	11176	3571	8683	3523	5	Epithelial cell	-0.132728
GTTCTCGCACCAGCAC.1	patient #4	4612	2238	7067	2325	3	Epithelial cell	-0.0461058
GTTCTCGTCAGGATCT.1	patient #4	4320	2157	7103	2273	3	Epithelial cell	-0.0622764
GTTCTCGTCGGTCTAA.1	patient #4	12768	3899	8693	3760	5	Epithelial cell	-0.136215
GTTCTCGTCTGATACG.1	patient #4	6178	2507	7326	2507	5	Epithelial cell	-0.059996
GTTTCTAGTGAGCGAT.1	patient #4	7984	3028	7964	3016	3	Epithelial cell	-0.0823347
TAAACCGAGAATTCCC.1	patient #4	5231	2589	7028	2614	3	Epithelial cell	-0.143028
TAAACCGAGTAAGTAC.1	patient #4	6432	2628	7376	2625	0	Epithelial cell	-0.0672103
TAAACCGGTCACACGC.1	patient #4	10136	3532	8609	3532	5	Epithelial cell	-0.0908145
TAAGAGACACCGTTGG.1	patient #4	5785	2348	7259	2349	5	Epithelial cell	-0.115975
TAAGAGATCCGCGCAA.1	patient #4	8432	2843	8221	2841	0	Epithelial cell	-0.130108
TAAGCGTGTAAGAGAG.1	patient #4	7954	3196	7949	3192	3	Epithelial cell	-0.153925
TAAGCGTGTGAAATCA.1	patient #4	7243	3054	7514	3051	5	Epithelial cell	-0.145333
TAAGTGCCAATAAGCA.1	patient #4	6708	2560	7408	2558	0	Epithelial cell	-0.107811
TACACGAAGGCGTACA.1	patient #4	7544	2720	7680	2714	0	Epithelial cell	0.00119971
TACACGACAAAGAATC.1	patient #4	4538	2137	7167	2217	5	Epithelial cell	-0.0472288
TACACGATCACCTTAT.1	patient #4	7370	2685	7592	2683	5	Epithelial cell	-0.119441
TACAGTGAGCTGGAAC.1	patient #4	11972	3439	8660	3330	0	Epithelial cell	-0.101791
TACAGTGCATGTTGAC.1	patient #4	12419	3757	8723	3608	0	Epithelial cell	-0.115379
TACAGTGGTGTAATGA.1	patient #4	7825	2874	7827	2866	3	Epithelial cell	-0.0795508
TACAGTGGTTCTGGTA.1	patient #4	5549	2621	7115	2624	3	Epithelial cell	-0.0660048
TACCTATGTCGAATCT.1	patient #4	13152	3759	8714	3580	5	Epithelial cell	-0.110086
TACCTTAGTCTAAACC.1	patient #4	8215	2848	8117	2846	0	Epithelial cell	-0.136535
TACGGATAGACTCGGA.1	patient #4	5055	2187	7205	2203	0	Epithelial cell	-0.104251
TACGGATGTCTAACGT.1	patient #4	10018	3100	8590	3094	0	Epithelial cell	-0.0318935
TACGGATGTTAAGGGC.1	patient #4	7627	3295	7696	3292	3	Epithelial cell	-0.178772
TACGGATGTTGACGTT.1	patient #4	3766	1945	7279	2102	5	Epithelial cell	-0.0721632
TACGGATTCTCGAGTA.1	patient #4	4374	2048	7196	2125	5	Epithelial cell	-0.108241
TACGGGCCATCTCCCA.1	patient #4	10548	3176	8617	3159	0	Epithelial cell	-0.14626
TACGGGCTCTGCAAGT.1	patient #4	6178	2296	7328	2293	0	Epithelial cell	-0.0395381
TACTCATGTATAGGTA.1	patient #4	4267	1927	7264	2018	5	Epithelial cell	-0.103916
TACTCATGTGCACGAA.1	patient #4	3584	1777	7237	2035	3	Epithelial cell	-0.0178311
TACTCGCCAGTGGAGT.1	patient #4	7436	2434	7655	2433	5	Epithelial cell	0.040354
TACTTGTCACCATGTA.1	patient #4	3939	1826	7283	1975	0	Epithelial cell	-0.0939379
TACTTGTCAGTCGATT.1	patient #4	9448	3134	8487	3122	0	Epithelial cell	-0.134977
TACTTGTGTAGTACCT.1	patient #4	5487	2113	7252	2120	5	Epithelial cell	-0.109526
TACTTGTTCGTAGATC.1	patient #4	4867	1870	7243	1907	5	Epithelial cell	-0.0923882
TAGACCATCTTCATGT.1	patient #4	12206	3959	8746	3870	5	Epithelial cell	-0.0101201
TAGAGCTAGCTGGAAC.1	patient #4	14630	4016	8713	3635	0	Epithelial cell	-0.176884
TAGAGCTCACATGACT.1	patient #4	6654	2651	7391	2645	0	Epithelial cell	-0.0166258
TAGAGCTCAGATTGCT.1	patient #4	8397	2781	8192	2774	0	Epithelial cell	0.130114
TAGAGCTTCACCATAG.1	patient #4	20988	5035	8500	3578	5	Epithelial cell	-0.107815
TAGCCGGGTCATGCAT.1	patient #4	9215	3365	8477	3360	5	Epithelial cell	-0.17462
TAGCCGGTCAGAAATG.1	patient #4	7117	2202	7465	2190	10	Epithelial cell	1.08373
TAGGCATAGATGGCGT.1	patient #4	5410	2342	7232	2342	5	Epithelial cell	-0.113974
TAGGCATCAAATACAG.1	patient #4	7768	2945	7790	2940	4	Epithelial cell	-0.145157
TAGGCATCAAGTAGTA.1	patient #4	11106	3452	8665	3420	0	Epithelial cell	-0.142939
TAGGCATCACCACCAG.1	patient #4	17426	4723	8712	3821	5	Epithelial cell	0.0130688
TAGTGGTAGAATTCCC.1	patient #4	8218	3024	8132	3022	5	Epithelial cell	-0.153962
TAGTGGTCAAGAAAGG.1	patient #4	12892	3882	8683	3708	5	Epithelial cell	-0.190338
TAGTGGTCAATTGCTG.1	patient #4	10162	3165	8537	3158	5	Epithelial cell	-0.0981961
TAGTGGTGTCCGTTAA.1	patient #4	6925	2521	7449	2518	0	Epithelial cell	-0.115388
TAGTTGGAGGAGTTGC.1	patient #4	5165	2492	6947	2504	0	Epithelial cell	0.0622874
TAGTTGGAGTGGAGAA.1	patient #4	13892	3819	8632	3543	5	Epithelial cell	-0.165875
TAGTTGGGTCAGATAA.1	patient #4	6556	2530	7381	2528	5	Epithelial cell	0.00466609
TAGTTGGGTTGCTCCT.1	patient #4	10797	3338	8614	3318	5	Epithelial cell	-0.117929
TATCAGGAGTGCCAGA.1	patient #4	4637	2137	7219	2185	0	Epithelial cell	-0.114212
TATCTCAGTGCACTTA.1	patient #4	7799	3282	7804	3271	3	Epithelial cell	-0.109934
TATCTCATCACATACG.1	patient #4	10752	3438	8723	3412	0	Epithelial cell	-0.115439
TATGCCCAGTCTCAAC.1	patient #4	4451	1832	7211	1926	0	Epithelial cell	-0.0187587
TATGCCCCATTATCTC.1	patient #4	7102	3003	7471	3003	0	Epithelial cell	-0.0738435
TCAACGAGTAAATACG.1	patient #4	7466	2405	7667	2401	0	Epithelial cell	-0.114767
TCAACGAGTCCGAGTC.1	patient #4	6808	2852	7385	2849	0	Epithelial cell	-0.0292
TCAACGATCTGGTGTA.1	patient #4	7170	2715	7512	2712	5	Epithelial cell	-0.139089
TCAATCTAGTCCAGGA.1	patient #4	6154	2214	7316	2214	0	Epithelial cell	-0.103348
TCAATCTAGTGAATTG.1	patient #4	4430	2013	7173	2101	5	Epithelial cell	-0.117117
TCAATCTTCGTTACAG.1	patient #4	5542	2487	7160	2490	3	Epithelial cell	-0.113654
TCACAAGGTCTAAACC.1	patient #4	5237	2501	7057	2531	3	Epithelial cell	-0.133635
TCACAAGGTTGGTGGA.1	patient #4	4766	1936	7252	1980	0	Epithelial cell	-0.0888955
TCACAAGTCCACGCAG.1	patient #4	7779	3057	7803	3055	0	Epithelial cell	0.0482279
TCACAAGTCTCAAGTG.1	patient #4	12701	3898	8916	3658	0	Epithelial cell	-0.0906545
TCACGAAGTGGTGTAG.1	patient #4	7065	2833	7453	2822	3	Epithelial cell	-0.141853
TCAGCAAAGGCTCTTA.1	patient #4	10943	3665	8697	3631	5	Epithelial cell	-0.130338
TCAGCTCCAGACGCTC.1	patient #4	4280	1952	7233	2051	0	Epithelial cell	-0.101207
TCAGGATGTAGGACAC.1	patient #4	10417	3607	8674	3594	5	Epithelial cell	-0.164993
TCAGGATGTGCAACTT.1	patient #4	8000	2843	7988	2841	5	Epithelial cell	-0.0663705
TCAGGTACAATCGGTT.1	patient #4	4768	2030	7209	2073	0	Epithelial cell	-0.0315035
TCATTACGTTGGACCC.1	patient #4	7102	2297	7538	2292	0	Epithelial cell	-0.0405683
TCATTTGCATATGCTG.1	patient #4	6637	2442	7438	2442	5	Epithelial cell	-0.0520083
TCATTTGGTTTCCACC.1	patient #4	7602	2549	7719	2541	0	Epithelial cell	-0.126468
TCCCGATCACGGACAA.1	patient #4	12178	3735	8662	3629	5	Epithelial cell	-0.0959326
TCCCGATGTCCTCCAT.1	patient #4	7332	2819	7591	2819	5	Epithelial cell	-0.144916
TCGAGGCGTTAAAGAC.1	patient #4	10473	3498	8650	3475	5	Epithelial cell	-0.125373
TCGAGGCTCGAATGCT.1	patient #4	7484	2835	7640	2835	5	Epithelial cell	0.0173615
TCGCGAGAGAGACTAT.1	patient #4	11422	3597	8680	3545	5	Epithelial cell	-0.0986208
TCGCGAGAGGTGCTAG.1	patient #4	6804	2870	7386	2867	5	Epithelial cell	-0.0830768
TCGCGAGTCTGCTTGC.1	patient #4	16496	4485	8710	3649	0	Epithelial cell	0.0794111
TCGCGTTCAAGCGCTC.1	patient #4	6386	2309	7385	2307	0	Epithelial cell	-0.0991366
TCGCGTTCACCGAATT.1	patient #4	5365	2200	7245	2206	5	Epithelial cell	-0.104849
TCGCGTTCAGCCAATT.1	patient #4	11488	3435	8667	3366	5	Epithelial cell	-0.155584
TCGCGTTGTTACGCGC.1	patient #4	8956	3263	8423	3261	5	Epithelial cell	-0.155659
TCGCGTTTCATCGCTC.1	patient #4	5411	2249	7241	2250	5	Epithelial cell	0.0278521
TCGGGACAGTACGCGA.1	patient #4	16335	4347	8684	3624	5	Epithelial cell	-0.127203
TCGGTAATCTTGTATC.1	patient #4	5058	2024	7205	2049	5	Epithelial cell	-0.0402906
TCGTAGAGTAGGCATG.1	patient #4	7678	3012	7735	3006	0	Epithelial cell	-0.145837
TCTATTGAGGCACATG.1	patient #4	2392	1220	6966	1709	0	Epithelial cell	-0.0529562
TCTCATACAACCGCCA.1	patient #4	4060	1950	7111	2124	3	Epithelial cell	-0.00744821
TCTCTAACATGGAATA.1	patient #4	18938	4837	8703	3692	5	Epithelial cell	-0.118321
TCTTCGGAGTGACTCT.1	patient #4	3964	2002	7099	2180	3	Epithelial cell	-0.103265
TCTTCGGGTCATCCCT.1	patient #4	8301	3221	8179	3214	0	Epithelial cell	-0.16192
TGACAACAGGCGTACA.1	patient #4	16606	4148	8777	3394	5	Epithelial cell	0.00867522
TGACGGCCAAGCCGTC.1	patient #4	9004	2958	8406	2955	0	Epithelial cell	-0.090738
TGACGGCTCTTCCTTC.1	patient #4	9320	3527	8548	3522	3	Epithelial cell	-0.0856852
TGACTAGAGATGTCGG.1	patient #4	5765	2475	7167	2474	0	Epithelial cell	-0.0550458
TGACTAGGTACCAGTT.1	patient #4	12065	4253	8896	4119	3	Epithelial cell	-0.0673508
TGACTAGTCTCTGCTG.1	patient #4	4174	2107	7149	2230	3	Epithelial cell	-0.0560198
TGACTTTAGACCCACC.1	patient #4	5334	2194	7241	2213	4	Epithelial cell	-0.112588
TGACTTTAGCTAGTCT.1	patient #4	7355	3263	7536	3258	3	Epithelial cell	-0.102257
TGACTTTCAGTGGGAT.1	patient #4	5807	2301	7316	2297	0	Epithelial cell	-0.0454175
TGACTTTGTTATCACG.1	patient #4	6706	2627	7416	2623	0	Epithelial cell	0.00335616
TGACTTTTCAGCTCGG.1	patient #4	8796	2950	8352	2946	0	Epithelial cell	-0.0711563
TGAGAGGAGAGTAATC.1	patient #4	17387	4717	8718	3855	0	Epithelial cell	-0.19605
TGAGAGGAGGATGGAA.1	patient #4	9266	3385	8479	3379	0	Epithelial cell	-0.0740738
TGAGAGGGTCCTGCTT.1	patient #4	7939	2741	7935	2739	5	Epithelial cell	-0.0858621
TGAGAGGTCCAAGTAC.1	patient #4	9588	2699	8524	2694	0	Epithelial cell	-0.0674918
TGAGCATCACAGAGGT.1	patient #4	5725	2619	7132	2620	4	Epithelial cell	-0.0737845
TGAGCATGTATGCTTG.1	patient #4	11180	3615	8694	3571	0	Epithelial cell	-0.173751
TGAGCCGCAGTGAGTG.1	patient #4	9020	3158	8408	3154	5	Epithelial cell	-0.103802
TGAGCCGCATGCATGT.1	patient #4	8030	2976	8010	2972	5	Epithelial cell	0.0224342
TGAGCCGGTGTGACGA.1	patient #4	9592	3294	8501	3289	0	Epithelial cell	0.00506915
TGAGCCGTCGGCTACG.1	patient #4	19088	4565	8575	3454	0	Epithelial cell	-0.109723
TGAGGGAAGTGAATTG.1	patient #4	23526	5493	8331	3584	0	Epithelial cell	-0.16429
TGAGGGACATCACCCT.1	patient #4	13810	4485	8847	4140	3	Epithelial cell	-0.0771282
TGAGGGAGTAGCACGA.1	patient #4	12648	3826	8666	3684	5	Epithelial cell	-0.17481
TGAGGGAGTCGTCTTC.1	patient #4	6912	2456	7468	2454	0	Epithelial cell	-0.0423547
TGAGGGAGTTGTGGCC.1	patient #4	6888	2677	7457	2674	0	Epithelial cell	-0.120563
TGAGGGATCACTGGGC.1	patient #4	5547	2620	7149	2618	3	Epithelial cell	-0.0719176
TGAGGGATCGAACTGT.1	patient #4	9041	3239	8432	3239	0	Epithelial cell	-0.102772
TGATTTCAGTCGTTTG.1	patient #4	5552	2300	7235	2298	5	Epithelial cell	-0.0531053
TGATTTCCACTTGGAT.1	patient #4	8016	3267	8000	3264	3	Epithelial cell	-0.175346
TGATTTCGTGCACTTA.1	patient #4	8853	3116	8379	3113	0	Epithelial cell	0.00511185
TGCACCTCATTCCTGC.1	patient #4	14194	4113	8751	3781	5	Epithelial cell	-0.190381
TGCACCTGTCTCCCTA.1	patient #4	5888	2421	7252	2422	5	Epithelial cell	-0.114129
TGCACCTGTGGTTTCA.1	patient #4	13153	3390	8760	3128	0	Epithelial cell	-0.0803002
TGCACCTTCACGCATA.1	patient #4	10900	3681	8752	3653	0	Epithelial cell	-0.118899
TGCCAAACACCGGAAA.1	patient #4	13357	4092	8838	3790	0	Epithelial cell	-0.190255
TGCCAAACAGCCTATA.1	patient #4	9384	3058	8490	3050	0	Epithelial cell	0.0740883
TGCCAAAGTTCAGGCC.1	patient #4	13935	3856	8750	3525	0	Epithelial cell	-0.157428
TGCCCATCATGCCCGA.1	patient #4	5636	1666	7265	1677	0	Epithelial cell	-0.0753445
TGCCCATTCAAGGTAA.1	patient #4	11048	3675	8722	3630	4	Epithelial cell	-0.0380126
TGCCCTACATGCCCGA.1	patient #4	9436	3119	8487	3118	0	Epithelial cell	-0.0720355
TGCGCAGTCAATCTCT.1	patient #4	11077	3715	8678	3681	5	Epithelial cell	-0.194067
TGCGGGTCATTCTTAC.1	patient #4	9422	3257	8522	3251	5	Epithelial cell	-0.159195
TGCGTGGAGAACTGTA.1	patient #4	13883	3973	8687	3645	5	Epithelial cell	-0.126031
TGCGTGGGTCCATGAT.1	patient #4	9273	3337	8513	3334	0	Epithelial cell	-0.0505287
TGCGTGGGTCTGGAGA.1	patient #4	16105	5233	9050	4512	3	Epithelial cell	-0.121052
TGCTACCAGCCAGTAG.1	patient #4	4138	2155	7123	2278	3	Epithelial cell	-0.06636
TGCTACCTCGACGGAA.1	patient #4	8856	3051	8362	3049	5	Epithelial cell	-0.139762
TGGACGCCAAGGTGTG.1	patient #4	5612	2181	7243	2185	5	Epithelial cell	-0.0397075
TGGACGCTCAACCAAC.1	patient #4	9196	2956	8457	2954	0	Epithelial cell	-0.152542
TGGACGCTCGGTCTAA.1	patient #4	8373	2899	8198	2898	5	Epithelial cell	0.0429718
TGGCGCAAGTGGTAGC.1	patient #4	16826	4405	8698	3636	5	Epithelial cell	-0.0800047
TGGCGCATCACATGCA.1	patient #4	9379	3481	8574	3475	3	Epithelial cell	-0.0638372
TGGCTGGAGTGAAGTT.1	patient #4	4745	2117	7055	2178	3	Epithelial cell	-0.10164
TGGCTGGCATCCCATC.1	patient #4	12834	3849	8717	3699	0	Epithelial cell	-0.113639
TGGCTGGGTGTAATGA.1	patient #4	5900	2277	7274	2275	0	Epithelial cell	0.00772327
TGGCTGGTCATCTGTT.1	patient #4	5890	2383	7235	2381	0	Epithelial cell	-0.0584065
TGGCTGGTCCTAGTGA.1	patient #4	11087	3313	8653	3279	0	Epithelial cell	-0.0870471
TGGCTGGTCGAGAACG.1	patient #4	12490	4023	8724	3919	0	Epithelial cell	-0.0258585
TGGTTAGAGTACGACG.1	patient #4	4806	2418	7030	2472	3	Epithelial cell	-0.0557921
TGGTTAGCACAGACTT.1	patient #4	7699	2611	7735	2591	10	Epithelial cell	1.01589
TGGTTAGCACCGGAAA.1	patient #4	14215	3964	8774	3599	5	Epithelial cell	-0.129726
TGGTTAGTCTCCTATA.1	patient #4	7196	2964	7511	2957	4	Epithelial cell	-0.142228
TGTATTCAGCCCTAAT.1	patient #4	4645	1972	7186	2035	5	Epithelial cell	-0.0356096
TGTATTCTCGCATGGC.1	patient #4	18313	4770	8666	3756	5	Epithelial cell	-0.0153707
TGTATTCTCGGCGCTA.1	patient #4	11042	3538	8637	3514	5	Epithelial cell	-0.0444448
TGTCCCACAAGTACCT.1	patient #4	9859	3045	8526	3039	0	Epithelial cell	-0.156662
TGTCCCACAGGACGTA.1	patient #4	8890	3276	8394	3274	4	Epithelial cell	-0.160553
TGTCCCAGTATGGTTC.1	patient #4	6135	2466	7330	2463	0	Epithelial cell	-0.0357285
TGTGGTAAGCTTATCG.1	patient #4	4424	2254	7059	2351	3	Epithelial cell	-0.120013
TGTGGTACAGCTTAAC.1	patient #4	6847	2711	7416	2703	0	Epithelial cell	0.0243908
TGTGGTATCCTGTACC.1	patient #4	6429	2466	7370	2464	5	Epithelial cell	0.0125991
TGTGTTTAGTATTGGA.1	patient #4	5608	2136	7289	2134	0	Epithelial cell	-0.0366708
TGTGTTTAGTGTCCCG.1	patient #4	9186	3119	8433	3116	5	Epithelial cell	-0.15629
TGTGTTTCATTGCGGC.1	patient #4	6941	2503	7488	2501	0	Epithelial cell	-0.102274
TGTGTTTGTGTGAATA.1	patient #4	10714	3477	8654	3448	5	Epithelial cell	-0.108253
TGTTCCGAGGAATTAC.1	patient #4	15526	4619	9038	4014	3	Epithelial cell	-0.161773
TGTTCCGAGTCTTGCA.1	patient #4	9304	2235	8396	2232	0	Epithelial cell	0.160035
TTAACTCCACAAGTAA.1	patient #4	9767	3259	8609	3252	0	Epithelial cell	-0.126565
TTAACTCGTAATTGGA.1	patient #4	16798	4552	8677	3789	0	Epithelial cell	-0.136287
TTAACTCTCCATGAAC.1	patient #4	4025	2033	7112	2181	3	Epithelial cell	-0.112861
TTAACTCTCCGTCATC.1	patient #4	14636	3980	8728	3554	5	Epithelial cell	-0.0543319
TTAACTCTCTCGGACG.1	patient #4	5588	2184	7257	2183	0	Epithelial cell	-0.0557649
TTAGGCAAGCGACGTA.1	patient #4	3412	1875	7273	2082	0	Epithelial cell	-0.119905
TTAGGCAAGCTGTTCA.1	patient #4	11317	3620	8720	3580	0	Epithelial cell	-0.183905
TTAGGCAGTGGTCTCG.1	patient #4	3653	1879	7286	2076	0	Epithelial cell	-0.108285
TTAGGCATCCCAAGAT.1	patient #4	5355	2185	7243	2190	0	Epithelial cell	0.0240591
TTAGTTCCATCCTAGA.1	patient #4	5005	2381	7112	2397	5	Epithelial cell	-0.0628682
TTATGCTAGAATGTTG.1	patient #4	13427	3652	8649	3422	0	Epithelial cell	-0.0560843
TTATGCTTCGGTCTAA.1	patient #4	5810	2428	7287	2426	5	Epithelial cell	-0.062635
TTCCCAGAGCTTATCG.1	patient #4	9186	3052	8469	3051	0	Epithelial cell	-0.138285
TTCCCAGCAACGCACC.1	patient #4	5212	1707	7225	1744	0	Epithelial cell	-0.00831258
TTCCCAGCAAGCTGTT.1	patient #4	4450	2404	6967	2498	3	Epithelial cell	-0.000660246
TTCCCAGCAGACAGGT.1	patient #4	5885	2323	7246	2324	5	Epithelial cell	-0.103124
TTCCCAGGTTTCCACC.1	patient #4	5623	2357	7239	2359	5	Epithelial cell	-0.0394835
TTCGAAGAGCGAAGGG.1	patient #4	13854	4233	8797	3935	4	Epithelial cell	-0.0531691
TTCGGTCAGAACAATC.1	patient #4	8766	2979	8340	2976	5	Epithelial cell	-0.0902936
TTCTACACACCTCGTT.1	patient #4	13205	3897	8762	3654	0	Epithelial cell	-0.156298
TTCTACATCGTAGGAG.1	patient #4	25235	5494	8186	3273	5	Epithelial cell	-0.0839389
TTCTCCTCAAACTGCT.1	patient #4	6724	2955	7299	2948	3	Epithelial cell	-0.0282311
TTCTTAGAGACTGGGT.1	patient #4	5653	2265	7294	2262	5	Epithelial cell	-0.111018
TTCTTAGGTACCGTTA.1	patient #4	8138	3450	8091	3444	3	Epithelial cell	-0.0486343
TTCTTAGTCCTATTCA.1	patient #4	6409	2492	7334	2490	0	Epithelial cell	-0.0134113
TTGACTTAGAAACCTA.1	patient #4	23214	5434	8376	3502	5	Epithelial cell	-0.0103181
TTGACTTAGAAGATTC.1	patient #4	19062	5541	9115	4400	3	Epithelial cell	-0.222474
TTGACTTAGATGGCGT.1	patient #4	8409	3019	8223	3018	5	Epithelial cell	-0.0259999
TTGACTTTCAGCAACT.1	patient #4	8324	2921	8178	2920	0	Epithelial cell	-0.134511
TTGCCGTCAGTGACAG.1	patient #4	9432	3268	8497	3261	5	Epithelial cell	-0.100675
TTGCCGTTCTCTGCTG.1	patient #4	17328	4449	8702	3623	4	Epithelial cell	-0.0789403
TTGCGTCCATCTATGG.1	patient #4	17314	4426	8625	3583	4	Epithelial cell	0.0110926
TTGGCAACAGTCCTTC.1	patient #4	8128	2964	8070	2957	4	Epithelial cell	-0.160853
TTGGCAAGTCATATCG.1	patient #4	11991	3740	8645	3656	5	Epithelial cell	-0.117446
TTGTAGGAGGAACTGC.1	patient #4	5835	2512	7249	2515	0	Epithelial cell	-0.0724211
TTTATGCGTCGCGGTT.1	patient #4	6889	2540	7421	2535	0	Epithelial cell	0.0190822
TTTCCTCAGATATACG.1	patient #4	7541	2861	7658	2858	0	Epithelial cell	-0.000908798
TTTCCTCGTTATGCGT.1	patient #4	7157	2778	7517	2777	0	Epithelial cell	-0.137459
TTTCCTCGTTGGTTTG.1	patient #4	5727	2495	7184	2497	0	Epithelial cell	-0.128558
TTTCCTCTCTGCTGCT.1	patient #4	6879	2764	7417	2762	0	Epithelial cell	-0.0551703
TTTCCTCTCTGGTTCC.1	patient #4	9478	3273	8519	3265	0	Epithelial cell	-0.167349
TTTGCGCGTTACAGAA.1	patient #4	12592	4019	8691	3871	0	Epithelial cell	-0.0202665
TTTGGTTAGTACGATA.1	patient #4	10652	3420	8653	3410	5	Epithelial cell	-0.0660208
TTTGTCAAGCTAGTCT.1	patient #4	7351	2709	7586	2706	0	Epithelial cell	-0.00366222
TTTGTCACAATCGGTT.1	patient #4	8675	3048	8296	3046	5	Epithelial cell	-0.0250397
TTTGTCAGTGGCGAAT.1	patient #4	12680	3734	8730	3571	5	Epithelial cell	-0.138732
TTTGTCATCATGTCTT.1	patient #4	8347	3139	8193	3136	5	Epithelial cell	-0.085166
TTTGTCATCTCGGACG.1	patient #4	12050	3802	8703	3703	0	Epithelial cell	-0.00313177
TTTGTCATCTCGTATT.1	patient #4	8627	2862	8277	2860	5	Epithelial cell	-0.0791861
CCAGCGAGTTGTACAC.1	patient #4	5382	2213	6998	2222	2	Fibroblast	-0.109278
GCATGATAGGTCGGAT.1	patient #4	6059	2142	7040	2111	2	Fibroblast	-0.115895
GGTGTTAAGCAGGTCA.1	patient #4	5531	2299	6936	2283	2	Fibroblast	-0.12358
AGATTGCTCGAGAACG.1	patient #4	6057	2039	7147	2017	6	Myeloid	-0.104272
ATTGGACCACGGTAAG.1	patient #4	15675	3304	9008	2601	6	Myeloid	-0.129184
ATTTCTGGTAAATGTG.1	patient #4	4417	1722	7000	1870	6	Myeloid	-0.0865743
CAACCAATCTTGCCGT.1	patient #4	7934	2679	7873	2649	6	Myeloid	-0.0712564
CGACCTTGTCGTCTTC.1	patient #4	5041	2095	7079	2141	6	Myeloid	-0.0877949
CGTCTACTCCCAGGTG.1	patient #4	11251	2691	8761	2575	6	Myeloid	-0.0653104
GAATGAAGTGCAGTAG.1	patient #4	7646	2767	7706	2753	6	Myeloid	-0.0915361
GATCGCGAGATAGCAT.1	patient #4	4106	1716	7092	1927	6	Myeloid	-0.0262957
GCCAAATTCTCCTATA.1	patient #4	4731	1913	7049	2018	6	Myeloid	0.0146337
[truncated: 19,293 more rows]
