# Supplementary material for: Single-cell analysis supports a luminal-neuroendocrine transdifferentiation in human prostate cancer
Source: Commun Biol. 2020 Dec 16;3:778. doi: 10.1038/s42003-020-01476-1 (PMC7745034; doi:10.1038/s42003-020-01476-1)
Supplement: Supplementary file 5 — Supplementary Data 3 [file 42003_2020_1476_MOESM5_ESM.xlsx]

## Sheet: Patient #1
DEGs of each cluster in epithelial cells of patient #1 (Log2 fold change > 0.25, FDR < 0.001)
Cluster 0	Cluster 1	Cluster 2	Cluster 3	Cluster 4	Cluster 5	Cluster 6	Cluster 7
BAALC	CCL2	TFF3	HIST1H4C	PLA2G2A	C1orf56	TFF1	S100A2
KLK1	ADIRF	FABP5	TOP2A	CXCL10	CTNNB1	KRT15	KRT17
ID1	SOD2	SAT1	UBE2S	EIF3H	HNRNPH1	S100P	MT2A
CHODL	KRT17	ELF3	KIAA0101	SLPI	MDM4	S100A6	IGFBP7
TWIST1	KRT19	GDF15	TUBA1B	IFI6	CDC42SE1	TFF3	WFDC2
CAMK2B	CXCL2	SNHG7	UBE2C	ISG15	EIF2S3	PSCA	MT1X
ELFN1-AS1	NPC2	RTTN	BIRC5	REG4	GOLIM4	SRD5A3	LGALS1
PABPC1	WFDC2	HES1	CENPF	ATL3	EIF5A	AGR2	TAGLN
DAPL1	RARRES1	REG4	CKS1B	TCN1	PTPRS	REG4	SFN
KLK2	CXCL1	HIST3H2A	H2AFV	PKIB	GRHL2	FXYD3	CD74
TWISTNB	GSTP1	KLK3	CLSPN	RARRES3	IGLC2	PRSS3	GSTP1
CCNG2	KRT7	ALDOA	HMGB2	CST3	PPP1CB	GDF15	ANXA2
AR	CD74	C8orf4	HMGB1	CDKN2A	PHKG1	AREG	GADD45A
KLK3	CXCL8	GAPDH	HMGN2	CXCL11	SET	MMP7	CCL2
MARCKSL1	TNFAIP2	DUSP4	PTTG1	S100A10	CBX6	TM4SF1	NNMT
SOX4	MGP	MSMB	DEK	TMSB4X	SLC12A2	HPGD	HLA-A
COX6C	HLA-B	EEF1A2	H2AFZ	GAL	ADAM17	SLC16A3	IL32
GNB4	B2M	EIF1	NUCKS1	PRSS3	RASSF3	S100A10	DHRS3
CCNI	ANXA2	MPC2	NUSAP1	C12orf75	CDKAL1	FAM3D	CEBPD
CCDC85B	TGM2	BTG2	STMN1	COX7A2	CTTN	S100A16
LINC00662	ZFP36L1	POLR1D	CKS2	IFITM3	TOR1AIP2	TRBC2
URI1	MMP7	WASL	SMC4	PLAT	TRA2A	TCN1
FAM110B	RGCC	BASP1	ATAD2	EFNA1	INSR	CST3
MPP6	IFITM3	C6orf48	CENPW	REXO2	ANKRD40	BPIFB1
RGS20	BIRC3	IER2	SIVA1	PRDX4	LRRC75A	PKIB
KCNC2	S100A2	IMPDH2	STRA13	FAM162A	AFMID	ATP1B1
MEX3A	PNRC1	MRPS33	LSM4	PCSK1N	ATP1B1	MS4A7
LDHB	TACSTD2	SPDEF	ANP32E	AGR2	B4GALT1	CTA-392C11.1
NME4	HLA-A	NUDT4	UBE2T	ANKRD30A	SUMF2	S100A14
AZIN1	CXCL3	TMEM256	ORC6	SPRY1	LETM1	TSPAN1
METRN	SLPI	PKIB	HMGB3	PPP1R15A	TWIST1	PTGS2
UQCRFS1	TNFAIP3	SF3B6	ARL6IP1	PSME1	SETD5	APOD
SNHG19	HLA-C	RGS10	SKA2	LURAP1L	SAR1A	LXN
BAMBI	HLA-DRA	NAP1L1	PBK	CSTA	LYSMD1	PGK1
MINCR	TSC22D1	CCNI	TMEM106C	TNFSF10	R3HDM2	PLAT
SNRPE	RARRES2	HSPB1	DTYMK	HSPA6	IAH1	EPHB6
PLPP1	IL32	SELM	PRAC2	TMEM205	SDC4	S100A13
ZNF706	CDKN1A	TPPP3	PHF19	SAT1	WTAP	ALDOA
C15orf61	TRAM1	FOS	AC009005.2	SMS	CALR	LURAP1L
PPP1R14B	CD9	SNHG8	HN1	SNHG25	PPP3CA	TAGLN2
SLC25A6	CP	DNAJC4	CENPM	RABAC1	CDC42	MAL2
CENPV	LGALS3	NUDT2	CENPV	HLA-DQB1	TNRC6B	SPTSSB
DCAF13	NFIB	GPR160	RAD21	PLA2G16	GIGYF1	CRABP2
POLR2K	FOSB	AHCY	CDKN3	UPP1	TFAP2C	MUC1
MTDH	IGFBP3	PRSS23	NUF2	LINC01091	TP53	SERINC2
TOMM20	CTSB	RASD1	CENPA	GDF15	CNOT6L	NUDT8
PFDN2	DEFB1	SEC61G	RANBP1	NFKBIA	BMPR1B	HIST1H1C
C17orf89	HES4	ODC1	TUBB	TIMP1	SERINC5	SH3BGRL3
UQCRB	OLFM4	COX7A2L	KPNA2	CLDN3	SRSF6	FAM162A
SRM	MT1X	DAP3	PGP	NDUFB11	KLK1	HES1
MRPS21	KRT23		ANAPC11	MIR99AHG	CTC-459F4.3	MSMB
TMEM261	PI3		CDK1	PLA2G2F	RBBP5	PHLDA2
PRAC1	ANXA1		PTMS	ZFP36L2	RQCD1	SAT1
ATP5G1	MT1E		MKI67	CREB3L1	SYNC	S100A11
PPP1R1B	FHL2		ANP32B	TAP1	KLK2	GLUL
NET1	PMEPA1		AURKB	EGFL7	CHP1	QSOX1
ODC1	ITM2B		TROAP	MDK	UBA6	CLDN3
SGK1	NFKBIA		NEK2	RRBP1	PDGFA	MYEOV
RDX	IFITM2		H1FX	H2AFJ	BAALC	ATF3
LAPTM4B	TNFRSF12A		HELLS	FOLH1	KMT5A	C19orf33
TESC	MARCKS		UBALD2	PPIB	VMP1	TMEM141
MALAT1	CLU		SNRPB	GPAA1	XYLT2	EVA1B
MRPL12	HSPA1B		EMP2	RGS16	ARPC4	LGALS3
CPED1	TPT1		SSRP1	MYDGF	YWHAE	MLLT11
GUCY1A2	KLF5		RRM2	RNASET2	ZNF652	SELM
EVA1B	VIM		EMC9	CD63	SLC35F6	KRT20
PCAT6	TMSB10		RAC3	MIPEP	SYNJ2BP	TSPAN3
TPD52	CXCL6		SAC3D1	RBCK1	RBM6	GPRC5A
SSBP4	SDC4		TPX2	SPINT2	KLK3	EFNA1
RASD1	MT2A		LSM3	KRT18	OTUD7B	SUCO
ENY2	EEF1A1		VKORC1	NDUFB9	LINC00662	PRSS23
CHCHD10	DUSP23		LSM2	PRR13	FOXP1	CAPS
C19orf48	HSPA1A		ITGB1BP1	COMTD1	FAM110B	IER3
FNIP2	WTAP		BRCA1	GAGE12H	STRN3	KRT10
NCBP2-AS2	MIR222HG		BCL7C	CD99	SEC22B	TXNDC17
LRRC26	SNCG		MRPL51	KDELR2	DCUN1D1	SMIM22
CCT3	CD59		COX8A	ZFP36	PABPC1	HSPB1
C1orf43	GPX3		SLC25A39	FKBP2	AR	KRT8
AC013463.2	LMO4		MPC2	UBB	NDUFV3	TMEM165
TIMM13	LTF		GAL	NUCB2	TMED4	TMEM45B
TM7SF2	FAM107B		SNRNP25	PHLDA2	TBL1XR1	DNAJC12
C16orf13	KRT18		WDR34	ATF3	NUDT19	CRIP1
AZIN1-AS1	JUND		NT5DC2	PSME2	LONP2	CLIC1
NME1	SLC40A1		GGCT	IGFBP2	RSRC1	PCSK1N
ADAMTS6	GPRC5A		NUDT1	MMP7	ELMSAN1	IFI6
MRPL52	SCGB3A1		ZDHHC12	OFD1	PAQR7	CIB1
APOA1BP	NNMT		TYMS	C8orf59	DNMT3A	CKB
TMEM45A	ETS2		SGOL1	RAB9A	SGK494	NDUFV2
LSM10	HBEGF		FOXM1	B2M	TLE3	ELF3
FAM195A	CST6		PSMC3IP	TSTA3	LSM12	AGPAT2
APEX1	CYBA		TMPO	CASP8	TLK1	PSMB2
COA3	AQP3		SNRPG	HSD17B10	PSMG3	CKLF
LSM7	PDLIM1		LAGE3	ZNHIT1	EIF1AD	LY6K
RALBP1	TMSB4X		DUT	ARPC1B	TWISTNB	TRIB2
CWC27	BBC3		ATP5G1	C5orf38	CCNI	CRB3
SNRPD1	KDM6B		ANAPC15	ARPC1A	TMEM159	PLA2G2F
C8orf33	CCND1		ALYREF	COX14	CPT1A	MUC3A
DNPH1	DUSP1		CACYBP	ARHGAP6	CLDN11	EGFL7
RSL1D1	HLA-E		CDK4	S100A11	GAN	ISG15
SLC27A5	ARPC1B		PSIP1	FXYD3	APOOL	LDHA
PFN2	EMP1		PPM1G	NUDT4	SENP5	SPINT1
SDHC	NTN4		LSM5	CNPY2	PSMB4	LGALS1
FAM27C	TIMP1		TCTEX1D2	UBE2L6	IRF2BPL	HIST1H2BD
EIF3E	CD24		IMPA2	GSDMD		S100A4
	B4GALT1		CDKN2D	IRF1		PRSS8
	KLF4		HNRNPA2B1	GOLIM4		NUDT4
	SYCE1L		CDCA5	P4HB		CLDN4
	TES		C9orf142	TM4SF1		LIPH
	RND3		NAA38	NUDT8		TMC5
	ATP1B1		TUBB4B	WBP5		CDKN2A
	ERRFI1		BAMBI	DNAJC12		GCNT3
	ICAM1		GTSE1	PPP1R1A		PHLDA1
	ZC3H12A		RALY	HLA-C		BNIP3
	C5orf46		E2F1	KRTCAP2		MIEN1
	PLAU		CENPN	ZFAND2A		LMNA
	LITAF		CBX1	SYAP1		TNNT1
	AREG		TUBG1	MAL2		CLDN7
	BACE2		PXMP2	TMEM179B		C8orf4
	ZFP36L2		HDGF	GPR137		SPINT2
	KLF6		DHFR	TMEM147		C12orf75
	SFN		CDCA3	GADD45B		REEP3
	PIGR		CDC20	CLDN4		NDRG1
	RARRES3		MYBL2	GLUL		TINAGL1
	NFE2L2		UCP2	ENTPD5		TPPP3
	DKK1		PIH1D1	FABP5		EMP3
	SQSTM1		CKAP2	ASRGL1		ASPH
	FXYD3		POLD2	CEBPD		GOLM1
	FXYD5		ASRGL1	ROMO1		MGST1
	CEBPD		CCDC34	STXBP6		UPP1
	TMEM123		RBBP7	SOD1		TMSB4X
	HLA-DPB1		SMC2	APOO		RGS17
	LINC00152		PSMA7	PHLDA1		NEAT1
	SNX3		CBX3	PPIC		CCDC88B
	EIF4G2		UBE2M	NEAT1		MYL12A
	MALL		AURKA	COPZ2		PPP2R5A
	DDX3X		SNRPD1	VPS28		PPP4C
	MPZL2		CNIH2	STEAP1		SEZ6L2
	PDZK1IP1		YWHAH	TMEM106C		RABIF
	S100A14		MRPL11	TMEM176B		STARD10
	CD47		RNASEH2A	PSMB8		ARL4A
	HLA-DRB1		NDUFV1	ATP5J		RHOV
	GABRP		TMSB15A	SYTL2		GRN
	GBP2		DDX39A	DDRGK1		SLC50A1
	IER3		PIGX	IER3		ALOX15B
	SEPP1		KIF14	UXT		LRRC6
	SPATS2L		ECT2	TMEM120A		YPEL3
	MAST4		CKLF	NDUFV3		RAB2A
	CLDN1		APOLD1	EIF1AX		PHLDA3
	MAFF		HMGN1	PRKCA		CREB3L1
	PERP		KIF22	SLC25A5		TNFRSF12A
	S100A6		FBLN1	COPE		HMGCS2
	PRRG4		IGFBP2	TUBA1C		UBC
	MORF4L1		GLRX5	TMC5		PKM
	YBX3		USP1	PGLS		LYZ
	SPTSSB		MTDH	HS3ST3A1		TLCD1
	REL		MAZ	SLC52A2		LRP10
	EPHA2		DNMT1	SSR3		SLC22A18AS
	WEE1		SLC2A4RG	SSR4		TMEM54
	CD81		CBX5	PSMB9		HLA-C
	CNN3		PRKDC	HOXB13		FTH1
	LRRFIP1		FEN1	KRT8		TMEM92
	BMP2		TK1	ETHE1		TSPAN13
	BCL3		MZT2B	SELENBP1		ERLEC1
	EZR		PKMYT1	PRPS2		VAMP8
	IRF1		LRRC45	DDIT3		PRR15L
	ODF3B		TOMM40	SECTM1		DDIT3
	C3		MND1	ABHD11		BLVRB
	IL6ST		NDUFA6	SMOX		SYNGR2
	PTP4A1		GINS2	DBI		ORMDL2
	ASS1		CALM3	RNF181		NOP10
	HNMT		UQCC2	SBSPON		P4HB
	PLAUR		PRC1	TIMM10		YWHAZ
	ANXA5		ZWINT	A1BG		C4orf3
	ASAH1		BCL2L12	TMEM50B		FAM84A
	IFI27		PSMB2	TSPAN13		SCD
	NFKB1		HINT2	CPNE3		HIST1H2AC
	C9orf16		GNB4	DSTN		LYPD3
	HLA-DMA		PARP1	PLSCR1		POMP
	PKM		DCTPP1	BTG2		CNGA1
	LCN2		PSMB3	SEC61G		FKBP2
	CEBPB		TMEM97			EFHD2
	MYH9		ENDOG			MMP24-AS1
	DDX17		MAD2L1			COX17
	DUSP5		C21orf58			RABAC1
	ITGB6		CCNB2			CCND1
	ALDH1A3		FABP5			HS3ST1
	SERPING1		UQCC3			SDCBP
	SERPINA1		SET			IER5
	PDE4B		C7orf50			UBALD2
	ZFAND5		CHCHD2			TPI1
	RTN4		PLK1			SEC61G
	GADD45A		POP7			SEPW1
	CXCL16		CHAF1A			CORO1B
	PNRC2		SRSF3			SPDEF
	BTG3		CMSS1			ORAI3
	DHRS3		ETV4			PIGC
	C15orf48		HNRNPR			RNF181
	PDLIM4		DAZAP1			S100A2
	PNISR		ATP2A1-AS1			LINC00152
	IQGAP1		PCNA			CANT1
	CDC42		NMU			PRR34-AS1
	PRSS22		UCK2			CHMP4B
	TMEM59		SNRPF			ARF4
	UGCG		SNF8			CRIP2
	DNAJA1		SMS			ASS1
	NCOA7		CCNB1			PLK2
	CYBRD1		DNAJC9			SERPINB1
	HMGN3		MIS18A			IFRD1
	BZW1		CEP55			SPAG4
	NFIA		TMEM160			CD164
	LIF		PPP1CA			HIST1H2BC
	RBPMS		FDPS			JTB
	CXCL17		SMC3			ANXA2R
	RBM47		ODC1			GSTK1
	ARID5B		MZT1			YWHAH
	LXN		SRP9			SNCG
	CNN2		NETO2			RGS2
	LAMB3		ACTL6A			ARPC3
	TM4SF1		RAD51AP1			REXO2
	COLCA1		BOLA3			EGLN3
	NKX3-1		DCXR			PERP
	PSMB8		2019-09-07			ARL1
	CALM1		FUOM			SMUG1
	CXADR		RMI2			SCARB2
	VIMP		ZNF706			LSR
	ST6GAL1		RHEB			GLRX
	PPP1R15A		PPP1R14B			PDIA3
	BAG3		SRM			DYNLRB1
	NINJ1		COPRS			CLU
	DNAJB1		SUZ12			TMED3
	HLA-DRB5		CDCA7L			PPP1R1B
	ARRDC3		MRPS15			FAM96A
	FSTL1		CDCA4			PRKCA
	LMO7		PDCD5			CTSD
	CANX		TFDP1			CD63
	STAT1		MIS18BP1			LRRC59
	GSN		NDUFS8			BCAP31
	LMNA		FGFBP3			HIGD1A
	PALLD		DYNLL2			RBCK1
	BPGM		HMG20B			KRTCAP2
	RWDD1		UBAC1			AHNAK
	BST2		C17orf89			C1orf106
	RIC3		ITGB3BP			ADIPOR1
	LIMCH1		MLF2			TMEM176B
	CTNNB1		PTMA			PTP4A2
	HNRNPH1		TIMM10			DNTTIP1
	YWHAB		ARPC5L			DAD1
	RBMS1		MDK			GIPC1
	COMMD6		TOPBP1			TMEM50B
	MET		HIST2H2AC			SDC1
	SOX9		UBB			GPX2
	MIR4435-2HG		KLHDC3			TUBB2A
	SELK		TMEM107			SIPA1
	CD164		TUBA1C			TMEM59
	ADD3		TMEM54			MIR210HG
	TPM4		MRPL55			ECH1
	SNHG18		RCN2			MGAT4A
	SORBS2		IPO9			PLAUR
	LY6E		PHB			ACOT13
	CYR61		TCF19			TUBB4B
	HMGA1		SNRNP40			ROMO1
	MYL6		CRIP1
	UBE2B		2019-09-11
	TRIB1		PSMG3
	KRT8		PDCD7
	CSDE1		FN1
	CLCF1		TMEM121
	IFI27L2		COPS3
	C1R		BAZ1B
	SCUBE2		COX17
	SGMS2		TOR3A
	ZG16B		RASD1
	TMBIM6		HNRNPM
	HSPH1		YWHAQ
	MUC3A		C20orf27
	GNG5		GOLIM4
	CD151		RAN
	CTSH		HNRNPD
	FOSL2		AURKAIP1
	CADM3		MYEF2
	SERPINB3		AP2S1
	EHD1		MRPL52
	MIDN		POLR2K
	TPBG		NDUFS6
	ITPKC		IDH2
	CTNNA1		JTB
	SERTAD4-AS1		FAM64A
	CDKN1C		DYNLL1
	DHCR24		LAPTM4B
	EPAS1		CNIH4
	TAX1BP3		RFC4
	PTRF		CDT1
	HLA-DPA1		GPT2
	STOM		TPR
	EFNA5		MED30
	S100A9		PSMD2
	C1S		U2SURP
	UXT		BLOC1S1
	SLC4A4		DDX46
	RAB11FIP1		MTCH2
	CCDC71L		KIF20B
	CAV2		EIF5B
	ARPC2		FKBP3
	F3		PAFAH1B3
	SAA1		LSM7
	SYNE2		IARS2
	LPP		RBM17
	TAGLN		ASF1B
	TAPBP		RNF26
	ATP6V0E1		BANF1
	TSPAN1		NDUFC2
	HP1BP3		TXNL4A
	CARHSP1		ZMYND19
	HSP90AA1		RBM8A
	CRYAB		COA1
	G0S2		URI1
	WSB1		FADS1
	GAS6		PPP4C
	TPM1		HDAC1
	SUSD6		CCNI
	CLIC4		RSRC1
	CALM2		NME1
	DAZAP2		BRI3BP
	TGFB2		SNRPE
	PSMB9		RFC3
	PTPRF		C11orf73
	SRI		NDUFAB1
	ANXA11		ASPM
	ITM2C		APOA1BP
	PPP2CB		TXN
	PNPLA2		MRPL12
	KTN1		MRPS34
	CRIM1		TRAPPC3
	MAT2A		HAGH
	CYSTM1
	ACTN4
	ATP1A1
	THSD4
	ACTB
	STT3B
	MIR22HG
	TRIM29
	ELL2
	CLDN4
	CDH1
	GNAS
	MAP2K3
	TMEM50A
	UBE2E3
	CTGF
	TSPYL1
	NEDD9
	AHR
	AHNAK
	ERF
	TUBA1A
	SDC2
	LINC01133
	SH3BGRL
	LIMA1
	GBP3
	RRAS
	NEDD4L
	PTTG1IP
	FAM63B
	SCD5
	CSTB
	S100A13
	RAP2B
	LAPTM4A
	SKIL
	RASGEF1B
	NFIL3
	VAMP5
	SKP1
	CAV1
	BHLHE41
	EVA1C
	EIF5
	ADAM10
	MYO1B
	LGALS9
	MYL9
	B4GALT5
	ANKRD10
	PIM3
	TYMP
	ACTN1
	JAK1
	GATA3
	SMAD3
	GNAQ
	RNF145
	SRSF5
	CNFN
	APLP2
	GPBP1
	FOSL1
	LAMC2
	NAMPT
	TNIP1
	SH3BGRL3
	CMPK1
	IFI44L
	TNFSF10
	PLP2
	SORL1
	ZC3HAV1
	CD82
	CX3CL1
	ERBB3
	CLK1
	APOL6
	VAMP8
	MTUS1
	CDC42EP5
	THBS1
	PPP1CB
	AUTS2
	MBNL2
	CRIP2
	ANTXR1
	MYL12B
	EDN1
	PXDC1
	SLC44A4
	ZBTB7A
	WASF2
	ANXA3
	2019-09-15
	HDLBP
	VPS13D
	HLA-F
	KLHL21
	CTSD
	ADGRF1
	TOB2
	ACHE
	PLSCR1
	TSHZ2
	PTMA
	PBX1
	ARL6IP1
	MKNK2
	TNFRSF21
	CAPG
	AHCYL1
	NSA2
	DDAH1
	ARHGEF12
	UBE2J1
	NOTCH3
	CHMP4B
	AES
	PCBP1
	HNRNPK
	CAMTA1
	VSIG2
	TNS1
	ARPC1A
	MAML2
	NPTN
	BAG1
	IRS2
	DSTN
	HNRNPA3
	SLC25A37
	SLC14A1
	INSR
	NFAT5
	TMEM30A
	CLTB
	PIM1
	LGALS3BP
	AGR2
	BHLHE40
	NPM1
	ID4
	DNAJB4
	PTPRK
	PCM1
	HERPUD1
	PMP22
	CCDC6
	CAMK2N1
	LIPH
	MTRNR2L8
	AP3S1
	SERTAD1
	GNG12
	SMIM14
	XBP1
	HSPA5
	LEPROT
	ST5
	CAPN2
	CCNL1
	AGRN
	FOXO3
	NBL1
	NR4A2
	PRKAR1A
	PAPOLA
	TRPS1
	H2AFZ
	WWC1
	CYLD
	ELF1
	CD55
	PLK3
	SCNN1A
	IFNGR1
	ITGA2
	IER5
	PSME1
	ARIH1
	ATP2A2
	SPSB1
	NFIX
	SPINT2
	SWAP70
	CFTR
	CDC42EP1
	SLCO3A1
	PDE8B
	CASP4
	CYB5A
	MYH14
	HNRNPU
	PLXNB2
	FLNB
	TNFRSF14
	SP100
	MYOF
	RNF213
	HIGD2A
	MEIS2
	CCDC186
	CEACAM1
	MEG3
	MYEOV2
	CHD9
	LINC01503
	PNKD
	ITGAV
	TNFAIP8
	TRIM22
	DSP
	SLC34A2
	C16orf72
	DST
	G3BP1
	GABARAPL1
	SATB1
	HOTAIRM1
	ETS1
	WLS
	BCAM
	QKI
	STK24
	SARAF
	TSPAN12
	AK5
	ITGB8
	CSRNP1
	TNFRSF10B
	FAM3C
	DDX5
	MYO6
	CSRP2
	DUSP8
	PTBP1
	CPEB4
	FDFT1
	TM9SF2
	UGDH
	RNF11
	SYNCRIP
	SPTBN1
	ZSWIM4
	OCLN
	PFDN5
	TSC22D2
	SERPINB1
	TAP1
	TMOD3
	CFLAR
	EGFR
	IFI16
	EPHX1
	SEC63
	GABRE
	MAP3K13
	MAP1B
	NCKAP1
	DNAJC3
	FLNA
	DYNC1I2
	TINAGL1
	FAM118A
	BIRC2
	C11orf96
	ALDH2
	PHACTR2
	FAM133B
	IL18
	PPP2CA
	MMADHC
	FAM3B
	DDX3Y
	ARL5B
	CDK6
	SHROOM3
	YPEL5
	PPP2R5E
	SOCS3
	DDAH2
	COMT
	DYNC1LI2
	ARRDC2
	PER2
	FOXN3
	YAP1
	IGF2BP2
	EIF3A
	ECHDC1
	MEAF6
	NR2F2
	MYL12A
	ARPP19
	TIPARP
	IST1
	SOX7
	BCL9L
	BCL10
	MED13L
	LYN
	CSNK1A1
	LMCD1
	KMT2A
	TC2N
	IPO7
	OSBPL10
	TJP1
	USP9X
	LRRC8A
	AKIRIN1
	CHP1
	IDS
	SLC15A2
	VPS37B
	CCNG1
	MAP3K2
	EFCAB14
	FEZ2
	RYBP
	METTL7A
	PARP14
	RAP1A
	GLTSCR2
	ERO1A
	DRAM1
	ZFAND6
	NFKBIZ
	HIPK3
	ECE1
	FAM129B
	CAMLG
	IFI6
	DDIT4
	EIF1AY
	ACTR3
	TRIP10
	SBDS
	FILIP1L
	KIAA1217
	TIFA
	EIF4EBP2
	GLIS3
	MAP3K8
	UBE2D3
	DNAJB6
	TAGLN2
	CDC42EP4
	SF3B1
	SIRT1
	GPX1
	ABLIM1
	SLC9A3R2
	RBP1
	SQRDL
	SC5D
	CSRP1
	PLEC
	CRACR2B
	RILPL2
	PIEZO1
	LARP6
	CCL4
	WNT7B
	SLC44A1
	INPP4B
	SPEN
	ITGB4
	UFM1
	ZDHHC2
	ANXA4
	PARD6B
	SCCPDH
	TGIF1
	NR4A3
	CD46
	MAPK6
	RUNX1
	LMBRD1
	ARGLU1
	C10orf54
	OPTN
	PRNP
	EFNB2
	RHOA
	PLEKHA4
	CAB39
	IFT172
	SPPL2A
	SCP2
	AMOTL2
	IRS1
	SON
	RNF144B
	TJP2
	AFF4
	SRRM1
	CREB3L1
	IL1R1
	VCL
	FLRT3
	CNOT7
	SDCBP
	PAM
	PAPSS1
	ADAM9
	WDR1
	CTSS
	ATP8B1
	MAP1LC3B
	KLF9
	WAC
	C4orf3
	ARCN1
	MACC1
	CDH3
	NOTCH2
	MECOM
	SH3GLB1
	CAPZA1
	DDR1
	CTDSP2
	CDKN2B
	PODXL
	ABRACL
	PLEKHA1
	LAMP1
	SEMA3C
	SSPN
	ALOX5
	KIAA1522
	PPL
	IFNGR2
	DNAJB9
	ZBTB38
	EHF
	IL1RN
	PVRL2
	CDC42SE2
	BMPR2
	YME1L1
	LASP1
	FARP1
	BCAP29
	MXD1
	MT1F
	PTGES
	COX4I1
	NDRG1
	IRX2
	NBEA
	SRGN
	ETF1
	WDR86
	XRCC5

## Sheet: Patient #2
DEGs of each cluster in epithelial cells of patient #2 (Log2 fold change > 0.25, FDR < 0.001)
Cluster 0	Cluster 1	Cluster 2	Cluster 3
MYL5	HSPA6	MUCL1	UBE2C
AGR2	TFF3	HES4	HIST1H4C
IL27	HSPA1A	SHD	TOP2A
GNAO1	DUSP1	C10orf10	BIRC5
LINC00176	JUN	CHAF1A	MKI67
KIF19	HSPA1B	KIAA0101	CENPF
AGR3	IER5	ATAD2	AURKB
NTHL1	IFI27	DUT	CDK1
TESC	G0S2	UHRF1	NUSAP1
FAM60A	FOS	COL2A1	CDKN3
TFF2	HSPA8	CARHSP1	CKS1B
SYT5	GADD45B	TCF19	CDKN2D
EFNA3	IFITM3	E2F1	HIST2H2AC
NLRP1	EGR1	SFN	TROAP
FTL	KRT8	MYBL2	SPC25
TSPAN13	DDIT4	PMAIP1	HMGB2
HRAS	DAPL1	CCNE1	CENPA
C20orf27	CITED2	SIVA1	ARL6IP1
SMC6	EPHX1	CREM	CENPW
FRMPD2	KRT18	CRABP2	PRC1
PRAC1	NFKBIA	CLSPN	SMC4
FHL1	ATP1A1	C19orf48	RRM2
HOXA9	MT2A	DTL	TUBB4B
CEP72	UBC	PXMP2	UBE2T
GNG8	ZFAND2A	TGFBR3L	MXD3
ASS1	MGLL	HELLS	CCNB1
DSCR8	RAMP1	TMSB15A	CDCA3
NOL4	RASL11B	ZFP36L2	KIFC1
PRR15L	WFDC2	NPPC	PTTG1
IRS2	ANXA4	ASF1B	CDC20
ATP5I	AC007325.4	TAGLN3	H2AFX
ZNF385B	PERP	EVL	TK1
TBC1D22A	NR0B2	PAQR4	NEK2
PFKFB2	HSPB1	GLIPR2	NUF2
GLTSCR2	HES1	STRA13	TUBA1B
MS4A15	CAMK2B	KLHL23	GTSE1
RRBP1	FOXJ1	CBX5	TUBA1C
SLC6A8	IFI35	BCL7C	ASPM
COL9A2	SCGB2A1	ZMYND19	FBXO5
NANOS1	MAGEA1	TRPM8	SGOL1
AC010641.1	DNAJA4	FAM111B	DEPDC1B
H1F0	MGST1	PCCA	TUBB
RTN1	BAG3	NXT1	HMGB1
DLX6-AS1	MAFB	PDCD5	CCDC34
SNHG19	IL13RA1	FANCA	SPC24
ANGPT2	CD74	CDCA7	KPNA2
MRPL33	EPCAM	SNHG8	TACC3
CLDN9	HSP90AA1	BRCA1	CKAP2
SH3BGRL3	DDX5	ATP2A1-AS1	UBALD2
BRI3	KLF4		HIST1H1C
HOXA11-AS	DDC		C21orf58
KDM4B	CCT8		PLK1
MTURN	MX1		FOXM1
ANKRD65	HSP90AB1		TPX2
CCDC167	TUBA1A		ANP32E
CTXN1	AP1M2		MYBL2
COMMD6	PCNA		HMMR
RAB3A	HSPH1		DLGAP5
OGFOD3	HACD3		CDCA5
	LY6K		CCNB2
	DNAJA1		ATAD2
	ENO1		MAD2L1
	TXNIP		HJURP
	ATP5B		FAM64A
	FOSB		ASF1B
	PNRC1		KIF23
	ANXA5		CDCA8
	SLC26A2		SKA1
	TAF7		CENPN
	LY6E		AURKA
	PUF60		SGOL2
	EIF4A2		NDC80
	ID1		PBK
	CEBPB		DTYMK
	PGF		PSRC1
	PKM		FAM83D
	GADD45A		TUBB2B
	IFI6		CEP55
	PRDX6		ZWINT
	TRIB1		H2AFZ
	PCP4		HIST1H1E
	HLA-B		MELK
	DUSP2		CENPU
	HLA-A		ORC6
	TMED9		CSRP2
	SERPINH1		UBE2S
	REEP5		SKA3
	C20orf85		CENPE
	HNRNPF		NUCKS1
	ADM		TUBG1
	TSPAN1		SAPCD2
	HOXB2		KIF20B
	MDH1		CENPH
	DNAJB1		RHEB
	IFI30		ESCO2
	CYC1		DBF4
	MAGED2		CENPM
	ALDOA		HMGB3
	RGS16		CKS2
	CCT6A		CALM2
	SNAI1		PHGDH
	PHYH		RNASEH2A
	NPM1		UBB
	BST2		CALM3
	AHSA1		TMPO
	PSMC1		HN1
	HEXIM1		MIS18BP1
	ZFP36		CRNDE
	TMED10		CREB5
	HLA-C		CBR3
	CCT5		CLSPN
	SLC3A2		NCAPG
	TMEM59		EMC9
			MND1
			KIF20A
			KIF14
			RAD51C
			RACGAP1
			TUBA1A
			BUB3
			PRAC2
			ECT2
			RTKN2
			DEPDC1
			POC1A
			KNSTRN
			KIF11
			SPAG5
			DDX39A
			MZT1
			RAD51AP1
			TRIP13
			PKMYT1
			PSMB9
			CDKN2C
			PHF19
			ANLN
			KIAA0101
			KIF22
			FAM111A
			DHFR
			KIF2C
			SAP30
			CDCA4
			HSP90AA1
			ARHGAP11B
			SKA2
			RECQL4
			LMNB2
			RDM1
			SAC3D1
			FOS
			LRR1
			NDE1
			TEX30
			PARPBP
			TMPO-AS1
			BARD1
			NCAPH
			RCCD1
			RAD21
			ALYREF
			FEN1
			PSME2
			KIF4A
			CCNA2
			PSMG2
			H2AFV
			IER2
			TAGLN2
			GMNN
			CIT
			ANP32B
			CENPK
			SAE1
			MTFR2
			GPSM2
			HIST1H2AM
			IQGAP3
			ARHGEF39
			RIPPLY3
			CASC5
			CDC6
			MCM10
			TUBB2A
			GAS2L3
			PRR11
			NCAPD2
			CMC2
			ARL4A
			MGME1
			PIF1
			BRCA2
			SLC25A5
			COX8A
			BRCA1
			CENPL
			CKAP2L
			H2AFJ
			FBXO43
			C14orf80
			NCAPD3
			STOM
			APOLD1
			CCDC18
			STMN1
			MYBL1
			KIF18B
			BTG3
			BUB1B
			UCP2
			NUCB2
			DCK
			RRM1
			CENPO
			PLP2
			WDR62
			MIS18A
			STIL
			LGALS1
			E2F7
			NUP37
			HIST1H1D
			KMT5A
			AGR3
			FZR1
			DCTN3
			DSCC1
			LMNB1
			NCAPG2
			TYMS
			TSPAN8
			HUNK
			NFIB
			PCDH7
			YBX2
			EZH2
			TCF19
			KIF5B
			RDX
			ISG15
			RFC3
			DIAPH1
			CNIH4
			KRTAP19-1
			PCNA
			FOXP1
			GRK6
			HMGN2
			G2E3
			CDC25C
			PSMC3IP
			C16orf59
			USP1
			KIAA1524
			CCNG2
			UGP2
			ILF2
			HYLS1
			CDK16
			CDCA2
			KRBOX1
			GEN1
			FANCG
			ACAT2
			LSM5
			CD59
			DNAJC9
			PSMA4
			TALDO1
			ADD3
			MAD2L2
			ZNF503
			TRMU
			CEP135
			FKBPL
			RHNO1
			ZDHHC12
			CDC45
			SYCE2
			CDK5RAP2
			ATAD5
			MASTL
			COMMD4
			FANCI
			RANGAP1
			KIF15
			H1FX
			MT2A
			SMC3
			GOT1
			VDAC3
			CEP78
			HAUS1
			BUB1
			CYB5B
			NSMCE4A
			TPRKB
			CKAP5
			YWHAH
			MCM8
			CCDC53
			HOXA10
			HAUS8
			HADH
			POLR2G
			YEATS4
			C1QL1
			SUV39H2
			PRRT2
			PSME1
			GSTO1
			ARHGAP11A
			FABP5
			TDP1
			LBR
			TNFAIP8L1
			CEP57
			OAS3
			GAPDH
			JADE1
			FAIM
			RTN3
			REEP4
			GPN3
			MED30
			SASS6
			CSE1L
			CWC25
			RNF26
			MYL12B
			HP1BP3
			EXO1
			FRZB
			SPINK2
			LSM8
			NUDT1
			RBM8A
			UBE2A
			METTL4
			CACYBP
			KCNK1
			EGR1
			DCXR
			ECI2
			UPF3B
			RAN
			CEP70
			ANXA2
			C4orf46
			NRM
			MX1
			ZFP36L2
			PSMB3
			2019-09-07
			ASXL1
			RHOB
			HSP90B1
			EGR4
			WDR54
			CDC25B
			EBP
			SSH2
			RASSF1
			SPDL1
			FOXN4
			TXNDC12
			VPS29
			AC004381.6
			ZNF714

## Sheet: Patient #3
DEGs of each cluster in epithelial cells of patient #3 (Log2 fold change > 0.25, FDR < 0.001)
Cluster 0	Cluster 1	Cluster 2	Cluster 3	Cluster 4
KRT13	SCGB3A1	MMP7	NKX3-1	KRT14
KRT15	SCGB1A1	RARRES1	NOV	SLC14A1
SPINK5	OLFM4	LTF	MSMB	APOE
DEFB1	SLPI	KRT7	TSPAN8	NPPC
S100A9	SCUBE2	CLEC3A	KLK2	DST
GPX2	MGP	ADIRF	HMGCS2	ID3
HSPB1	IFI6	NPC2	ACPP	FBXO32
KRT5	WFDC2	CXCL3	KLK11	DKK3
SFN	PART1	SOD2	CRACR2B	SFRP1
LY6D	AZGP1	CXCL2	H2AFJ	VCAN
SEPP1	PIGR	CLDN3	SLC10A7	CRYAB
PERP	UPK3A	CXCL1	AGR2	IGFBP2
CSTA	PAPSS1	CD24	RDH11	MEST
C9orf16	CXCL1	IL32	TFF3	MYL9
CALML3	TIMP1	C5orf46	GOLM1	CYR61
MUC4	SLC40A1	PLA2G2A	TFF1	CCL2
MT1X	CXCL17	AGR2	SCGB2A1	ID4
ATP1B3	FOLR1	BIRC3	PTMS	HIST1H4C
SERPINB3	CST3	PIGR	SPOCK1	LGALS1
C10orf99	RAMP1	TGM2	TMPRSS2	IGFBP7
SDC1	LTN1	SDC2	SPDEF	MT1X
DSC3	TSPAN3	S100A10	PDE8B	DDIT4
PDLIM1	RARRES2	MUC3A	PPP1R1B	CTSB
S100A11	MDK	CP	PRSS23	CSTA
PLP2	NPC2	PIM3	FAM3D	SOD3
PLAT	RGCC	S100A6	NDRG1	LINC00844
CHCHD10	SSR4	CD74	XBP1	FHL2
LYPD3	GMNN	CLU	LRRC26	LPAR6
FXYD3	QSOX1	PTGS2	TM9SF3	PARM1
KRT19	CSRP2	MGP	TSPAN1	PIK3R1
SLC25A5	EPCAM	TNFRSF12A	MARCKSL1	STMN1
GSTP1	PCSK1N	LXN	PRAC1	FLNA
TACSTD2	GNPTAB	S100A13	KIAA1324	POSTN
COX7B	RHOV	KRTAP3-1	STEAP4	MEG3
MYC	NPTN	NFIB	SNHG8	LDHB
NUPR1	KRT23	IFITM2	NPDC1	CALD1
TRIM29	LY6E	TRIB1	SATB1	BCAM
CTSD	LGALS3BP	ATP1B1	RGS10	SPRY1
ARPC2	TFF3	MAFF	GLO1	KRT5
GLUL	CRABP2	TPM1	KLK4	ID1
GJA1	NUCB2	BMP2	GALNT7	DLK2
GADD45A	LCN2	TNFAIP2	NME4	ACTA2
SGK1	CRYM	TM4SF1	IMPDH2	GJA1
PCP4L1	PDZK1IP1	TRAM1	NANS	TP63
S100A16	HES4	CXCL8	DDAH1	DUSP2
KRT17	NENF	PLA2G16	SLC12A2	IFI27L2
S100A14	HPGD	DUSP23	ANXA5	NAP1L1
PBX1	CXCL6	NCOA7	CREB3L1	TXNIP
TSPO	SELM	TMSB4X	ZFP36	CAV1
PMAIP1	C16orf89	ANXA2	FOXA1	SERPINF1
ID1	SEZ6L2	CLDN4	ALCAM	NGFR
CLCA2	TNFRSF21	PMP22	WNK4	MME
PCDH7	MEG3	KDM6B	ELOVL5	ISYNA1
NSG1	ZG16B	SPTSSB	SHROOM1	FLRT3
BHLHE40	NEURL3	PPP1CB	CD164	BEX1
COX5B	SPINT2	BACE2	CDC42EP5	EEF1B2
ITM2B	EPHX1	TMSB10	IDH1	NBL1
YBX3	UGDH	SAT1	RASD1	ACTB
TXNDC17	CCND1	NFKBIA	FAM3B	IGFBP4
FAM3C	STARD10	HLA-DRB1	SYT7	TAGLN
CD44	LMCD1	CDC42EP1	STT3B	SNHG7
SERPINB5	CD59	SDC4	SNHG19	COL17A1
TMPRSS4	UPK1A	PMEPA1	ERGIC1	ALDH1A1
S100A2	GPR160	ARID5B	MAGED2	RNASET2
CYP4B1	GATA3	UBE2E3	SEC62	CRTAC1
TP53TG1	BST2	CTNNB1	ACAA1	TIMP3
ITGA6	KRT18	TGFB2	SLC44A4	TPM2
RAP2B		VSIG2	TMEM87A	DAPL1
CARS		TMEM123	TMEM141	TUBB
DDIT4		C8orf4	VSIG2	C12orf75
CYCS		ENAH	ENPP5	NTF4
ATP6V1F		RBP1	ODC1	SOX4
C1orf21		LMO4	GALNT12	FKBP1A
ATP5G3		EDN1	REXO2	PHYHIPL
DHRS3		SLC4A4	JUND	SLC2A4RG
KRT23		BCAM	DNASE2B	CD99
ANXA1		TPD52L1	PSCA	ID2
CROT		PDLIM3	CYB5A	SHISA5
OLFM4		BCL3	ATP2C2	COL6A1
NDUFA1		IL6ST	ST6GAL1	BLCAP
HBEGF		IFITM3	EEF2	FERMT1
AREG		GABRP	TMEM256	JAG2
INPP1		LINC00152	FOLH1	MEIS2
CAST		CXCL16	ACSL3	CXCL14
PPM1L		SLITRK5	DHRS7	TEPP
CAPG		MAP1LC3A	ACLY	BCL11A
SH3BGRL3		CD63	CD151	HMGB1
COX5A		NNMT	SLC25A37	CNN2
ARL4D		MUC1	NAPEPLD	FGFR2
COX6C		ANXA3	SNHG7	C9orf3
CD55		LTBP1	EFNA1	ANP32B
LAD1		KRT18	SLC4A4	FAM107A
MPZL2		SERINC5	HSPA1B	CPE
MAFB		SMIM22	PPP3CA	FBLN1
PRDX5		CRIP2	ENTPD5	SESN3
EPHA2		NTN4	ALKBH7	G0S2
GABRP		ADAM10	FOS	RSL1D1
LSP1		ALDH1A3	SNHG25	ACTG1
IER3		LMNA	UBE2E3	GAS6
USMG5		CYB5A	TIMP4	SERTAD4-AS1
CLDN1		CHPT1	KCNN4	SEMA3D
SOCS3		ELF3	TNFRSF19	MMP2
FAT2		PNPLA2	SERINC5	SPON1
ANXA2		CFTR	CREB3L4	BTF3
PABPC1		TGIF1	MLPH	IFITM1
COX8A		TMC5	ARFGEF3	UNC5B
S100A6		SLC44A4	SAMD13	RHOC
COX4I1		ST6GAL1	FLNB	C6orf48
CSTB		PRR16	C19orf48	TPGS2
KCTD1		CREB3L1	NR4A1	VPS29
ETS2		CAMK2N1	RAB27B	IFITM3
MID1IP1		JUND	ZFP36L2	C19orf60
ATP5I		CNN3	GFPT1
LAMB3		ACHE	HOXB13
TAGLN2		NFKBIZ	BZW1
ABCC5		DDAH2	SLC35A1
ARL4A		C4orf48	PDXDC1
TIMP3		ARHGAP29	CWH43
TAX1BP3		PAPSS1	GNB2L1
SNCG		RAB11FIP1	SEC11C
IGFBP2		DCDC2	NBEAL1
MIF		RNF24	ATP5G2
IRX3		BBC3	CSGALNACT1
AQP3		MET	EGR1
KLF5		RGCC	FAAH
EMP2		HLA-DMA	PTPRF
FHL2		C1R	RBM47
IGFBP4		TRAF4	CCNG1
MAST4		WFDC2	TMEM59
ZNF385A		LURAP1L	HSP90AA1
MGST2		PHACTR2	MINOS1
PTPN13		AMD1	ATOX1
PVRL1		IDH2	AR
MALL		HES4	TSPAN13
SKIL		MAL2	WBP5
RAPGEFL1		THBS1	CD9
S100P		HOMER2	C12orf57
CDC42		KLF6	TCEA3
DBI		GNG5	SLC39A6
TP63		MARCKSL1	CHL1
AVPI1		GPRC5A	GMPR
ID2		HLA-DQB1	HIST1H2AC
ITGA2		DHCR24	CADM1
CRABP2		ERBB3	KDELR2
SERINC2		GSTM3	EPHX2
UQCR10		MYO1B	TCEAL4
COX6A1		ZBTB10	FKBP4
KCNQ1OT1		MYADM	BASP1
DAPL1			HMG20B
LYPLA1			HSPA1A
COX6B1			PRR16
RTN4			EIF2S3
UQCRH			SLC2A10
SYTL1			STXBP6
HACD3			REEP6
PLAU			TTC3
FRMD6			PYCR1
CXCL17			KIF22
HIGD2A
DDX21
CDKN1A
SCPEP1

## Sheet: Patient #4
DEGs of each cluster in epithelial cells of patient #4 (Log2 fold change > 0.25, FDR < 0.001)
Cluster 0	Cluster 1	Cluster 2	Cluster 3	Cluster 4	Cluster 5	Cluster 6
SPON2	SHH	MSMB	ALB	MMP7	SOX4	KRT15
KLK2	MBIP	HPGD	IFI27	S100A6	HES6	KRT17
TFF3	SNX9	SSR4	CD74	WFDC2	TUBA1A	KRT13
NKX3-1	TMSB4X	PRAC1	HLA-DRA	RARRES1	TPH1	KRT19
PPP3CA	GC	LIMS1	PLA2G2A	SLPI	CD24	GSTP1
AR	AMD1	FABP5	HLA-DRB1	MGP	HEPACAM2	S100A2
VIM	LAMA3	BCAP31	HLA-DPA1	AGR2	ASPH	S100A6
SAT1	HSPB1	YIPF6	HLA-B	KRT19	RASD1	DEFB1
C19orf81	UGT2B15	NPY	HLA-C	ANXA1	STMN1	SERPINB3
MAP2	TMEM184C	GNB2	HLA-A	KRT7	SLC12A2	PDLIM1
PCAT4	TBPL1	HSD17B11	HLA-DRB5	ZFP36L1	MDK	KRT5
FABP5	TM7SF2	EFNB1	RARRES3	TM4SF1	CPE	SFN
FLJ20021	EDNRA	NAA10	B2M	ADIRF	TRPM4	MT1E
IGFBP2	ADAMTS1	AP1S1	PSME2	GSTP1	MAP2K6	ID1
SNHG19	CAPN2	IDH3G	TSPAN8	ANXA2	KLK12	CSTA
SERHL2	DDIT3	AZGP1	HLA-DPB1	SCGB3A1	FRA10AC1	MT1X
CYP1B1	SDC2	MTPN	MSMB	FOSB	MB	ANXA2
ECI2	S1PR3	AKR1C3	HLA-DMA	S100A10	APOL4	PERP
KLK3	SNRPN	FIS1	PSME1	PIGR	MARCKSL1	CTSB
CKB	AP004372.1	USMG5	IDH2	LGALS3	STK17B	IER3
PMEPA1	ZNF385B	LAMTOR4	PSMB9	NPC2	GSTA1	TNFSF10
PLPP1	DUSP2	IFT57	PIGR	ATP1B1	DDAH2	WFDC2
PCAT1	ATP2B1	PJA1	TNFSF10	C19orf33	UBE2D1	ITM2B
EGR4	SCUBE2	POP7	MT2A	GPRC5A	TMSB10	KLF4
C19orf48	NUDT4	ATP5E	PSMB8	MT1E	NEURL1	S100A11
FAM110B	HEXB	CKB	ISG15	SLC40A1	VPS50	ZFP36L1
NDRG1	GPR160	STEAP1	G0S2	PPP1R1B	LINC01207	KLF5
ARG2	PEG10	RWDD1	FOLH1	OLFM4	SAAL1	TPT1
STEAP2	SELENBP1	PCSK1N	TMSB10	KLF5	MAPKAPK5-AS1	CCL2
LBH	N4BP2L1	PRIM2	TNFRSF14	TPT1	PHGR1	DKK1
MPC2	OVOL1	TSC22D4	UBE2L6	RGCC	DRAIC	DST
PDE9A	CALM2	MDH2	HLA-DQB1	LTF	TPM1	PBX1
DBI	REXO2	PRELID3B	IFITM3	DEFB1	GSE1	SLC14A1
DCXR	PAPSS1	ATP5B	ISG20	TIMP1	PACSIN2	ID3
FASTKD2	JUNB	ZNHIT1	CD47	IGFBP3	SMC4	SOCS3
PAPSS1	GDF15	HSPD1	HLA-E	S100A11	BLCAP	TSC22D1
PART1	ASB9	AKAP12	IFI6	CRABP2	ST3GAL1	YBX3
NUP54	CLU	PART1	CNN3	IER3	ACTN1	C9orf3
HOMER2	TXNIP	ATP5J2	CYB561A3	ASS1	CBX1	ANXA1
TMA7	MALAT1	YDJC	PSMB10	LCN2	CCDC50	SPARCL1
AHCY	ANKRD37	HPN	ARHGEF26	FXYD5	AMIGO2	IGFBP4
PTPN18	MYO6	ALCAM	CD63	GATA3	KLHL24	LIMA1
SEC61G	ANKRD30B	UQCC2	C15orf48	ARID5B	RGS16	NTN4
MZT2A	IER2	ECHS1	TAP1	ITM2B	C3orf52	TACSTD2
RDH11	CHST2	KLK3	HLA-DMB	ID1	C4orf48	LPAR6
H2AFJ	LRIG3	SPDEF	LGALS3BP	JUND	YIPF6	MYL9
LAS1L	GADD45B	COPS6	NUPR1	PLPP2	BTG2	CDKN1A
CFL1	HOPX	CCDC74A	FAM162A	CTSB	RAP1GAP	PMAIP1
C1QBP	TMC5	FAM58A	STAT1	S100A14	COLCA1	PLP2
YBX1	ANKRD29	PA2G4	APOL6	VSIG2	HN1	FOSB
NME4	STXBP6	GALNT7	RNF213	PPDPF	SERGEF	MEIS2
LTBP3	HSPA2	CETN2	IL32	TSPAN8	PCSK1N	DHRS3
ARC	HIST1H2AC	MRPS34	FXYD3	LIPH	ATOH1	GPRC5A
ABHD2	BASP1	SLC45A3	CIB1	PDLIM1	ODF2L	GADD45A
SSR3	ID2	NDUFA11	BIRC3	ANXA3	NR2F2	NFE2L2
NDUFC2	FAM13A	SNRPE	SMIM22	KRT17	MCM7	KRT23
MT1G	PSIP1	PPP1R35	REXO2	BTG3	MFGE8	CEBPD
CCDC85B	ARC	TCEA1	NUCB2	TNFSF10	ARC	ID4
SNHG25	CYB561A3	AKR1A1	SOD2	CYBA	ANKRD30A	CEBPB
SLC25A6	CLDN3	CALD1	APOL2	KRT23	C9orf152	PDLIM4
MZT2B	DHRS7	NELFCD	CTSS	CXCL17	REXO2	B2M
NME1		DDOST	KLK3	S100A13	CRNDE	FHL2
ACSL3		RANBP1	FAM3B	BAG1	H3F3A	MARCKS
PTGR1		ACAT1	SCUBE2	TFF1	KRT8	ARL4D
APRT		TRIQK	SAR1B	KLF4	DECR1	LMNA
ODC1		MYC	HLA-F	TNFAIP2	RAB26	C19orf33
TXN		COX5B	GSDMD	LMNA	TRIB1	BTG3
MGST1		PMEPA1	ACPP	CTGF	ZNF3	PFDN5
KIF22		ARPC1A	NRN1	FTH1	CCNG2	AQP3
CHDH		TXN	TRPM4	ZFP36L2	TOX	IFITM3
CTNNBIP1		MRPL40	RUSC1	MEIS2	CTH	MPZL2
PDLIM5		COX6C	CYP1B1	GAS6	SMIM14	SERPINF1
MAZ		ARPC3	NUB1	B2M	NONO	PGM2L1
SRM		TMEM147	IRF1	DHRS3	H3F3B	SNCG
PPP1R14B		MRPL13	GADD45G	CNFN	SCARB2	SLPI
SLC45A3		IDH1	GUCY1A3	CEBPB	IP6K2	FLRT3
KLK4		RGS10	HSD17B4	NTN4	BAZ2B	BAG1
SNHG8		GTF2H5	ABHD2	MIDN	GRAMD1A	MYLIP
FASN		PGAM1	CTC-340A15.2	SLC14A1	SVBP	GABRP
ATF5		TMEM230	RAMP1	LY6E	DDX5	CTSH
SYNGR2		DNPH1	RWDD1	UPK1A	WBP5	MT2A
PYCR1		ORAI3	PDIA3	FHL2	MAP1B	GPX2
TLL2		HDDC2	LAMA3	MAFF	MALAT1	LDHB
MIF		CPNE3	SDC2	FAM3D	SYP	PPP1R15A
ACR		CUTA	TAPBP	MUC3A	RAB2A	BCAM
NOP10		LYPLA1	ACSL5	TACSTD2	SMARCE1	FTH1
MBOAT2		MZT2A	SSR4	CRACR2B	EZR	TAGLN2
TBCA		TMED3	RCN1	RND3	PJA1	IFITM2
EIF5A		PABPC1	MDK	DMKN	CHD7	CAPG
SLC25A33		BUD31	PSMA4	KLF6	YTHDF2	GATA3
MINOS1		C1orf21	HIF1A	TSC22D1	BASP1	ARID5B
SLC25A39		GPN3	PTGES3	CP	PRAC1	GBP2
MRPL12		OPHN1	NDUFA8	ADD3	RTN4	LAMB3
SEC61A1		DBI	PACRG	SQSTM1	FAM13A	ZFP36L2
SH3RF1		MRPS6	CALR	CD82	INSR	GSN
SLC39A4		GABARAPL2	CCL2	WEE1	TXNDC16	CALM1
TOMM40		MRPL15	MAGED2	RAB11FIP1	MEX3A	TPM2
ATP5I		GSTO2	ENO1	RABAC1	NKX2-2	PCDH7
PRDX4		HOXB13	SOX9	PGM2L1	ZKSCAN1	TIMP1
MRPL20		C7orf55	GUK1	CXADR	SMARCC1	BTG1
NBL1		CNPY2	PDIA4	NCOA7	LAPTM4A	S100A16
FKBP4		ZFAND1	NQO1	MARCKS	FRZB	INTS6
STEAP1		PRDX3	BTN3A2	CD59	HNRNPA0	TRIM29
RHOU		SLIRP	TFF3	EMP1	KCNJ6	CTSD
GTF2H2		ASNS	VDAC1	PBX1	ZNF503	HIGD2A
C17orf89		PVT1	PTTG1	LINC01133	MAPKAPK5	AHNAK
DDT		ERGIC1	OPTN	MTRNR2L8	TRAF4	SPRY1
FAM134B		MRPL12	LAMP2	SORL1	CBFA2T2	MEG3
ATP6V0E2		ATP5G1	BLOC1S1	RARRES3	DUSP1	ETS2
RAN		NDUFA5	PDZK1IP1	PDLIM4	PTTG1IP	S100A14
SNHG9		P4HTM	GDF15	ARHGDIB	OCIAD2	CD44
ATP5G3		DPP7	ARPC5	TPM4	DLL1	CYBA
COX8A		MTCH1	USMG5	PERP	PLA2G4C	RGCC
IL1R1		PILRB	PPA1	TMEM123	C6orf48	DMKN
SEC61B		GLO1	GSKIP	PDZK1IP1	ATP1B1	CRYAB
HIST3H2A		CDK4	PLSCR1	SERPINB1	PAIP1	ATP1B3
COX7A2		C19orf70	GMPR	CFD	HMGB3	HEXIM1
C15orf61		CLPP	NAA10	PPP1R15A	2019-03-05	AES
SFT2D1		ALDH2	ASF1A	LIMA1	YWHAQ	BHLHE40
SNHG15		LETM1	KDELR2	BACE2	CYTH2	GLTSCR2
CYC1		PYURF	TSPAN15	NFIA	TGIF1	PYCARD
CAMKK2		ZNF593	PLA2G7	SH3BGRL	HDAC2	IFI16
TM9SF3		IMPDH2	HTATIP2	TMSB4X	GPC2	NINJ1
ZNF385B		ATP5I	APOL1	S100A16	ZC2HC1A	EIF3L
PABPC1		TUBB	CDC42	TAGLN2	RBBP4	PHLDA3
PPIB		LAPTM4B	IFI35	CEBPD	XBP1	SNAI2
SLC25A37		HIST1H1C	C5orf56	MTRNR2L12	PCDHB2	STOM
PYURF		TMPRSS2	LAMTOR2	CNN3	TRIB2	CXADR
MAGEH1		ATP5O	ERP44	CREB3L1	ACPP	EIF3H
ELFN1-AS1		POTEJ	COX6A1	MPZL2	TXNIP	MAFF
ZNF350-AS1		SSBP1	HEXB	CD47	IRX3	RND3
ENSA		PHB	CLDN3	RBPMS	ZFP62	ESD
NOP16		UQCRH	TXNIP	ENC1	UBXN4	SGK1
BMPR1B		MINOS1	TSTA3	NFE2L2	PAIP2	TIMP3
COMT		RAMP1	PTP4A3	APP	SYBU	CHST9
TMPRSS2		PDAP1	PSMB3	FXYD3	MEX3B	PNRC1
TMEM134		ATPAF1	RAB14	CCL2	RCN2	ITGA2
HSPD1		EIF4EBP1	PDLIM5	GSN	XRN2	ARL4A
AC090498.1		ERP29	RNF181	ELF3	NARF	FOS
ZNF680		TBKBP1	PARP10	SORBS2	MSI2	NEU1
CYHR1		THOC7	DNAJC3	PFDN5	CADPS2	MPPED2
HACL1		APTR	GBP4	EDN1	ZFAS1	ARL6IP4
HMGA1		CD63	PSMA2	GPX3	IFT27	DSP
STRA13		TSFM	MLEC	PNPLA2	YIPF3	ADIRF
ALDH1A1		GIGYF1	DNAJB9	HLA-B	KLF5	ARPC2
OSTC		ZNF350-AS1	AQP3	CTSH	RHOBTB3	RAB34
SPDEF		NGFRAP1	KIF12	HES4	DYNC1I2	CH17-360D5.2
TCEB2		STK39	TAP2	YPEL3	TUBB	SH3BGRL
IMP4		C16orf91	MT1G	GLTSCR2	PBXIP1	FXYD3
CMC2		MOSPD3	SOD1	PDE8B	DYNC1LI2	GPR87
AGTR1		COMT	TSPYL1	SERINC2	ITGB1	HLA-B
PPP1R16A		EIF3E	TXN	C9orf3	VPS72	TMEM123
		TUBA1B	ARPC5L	STARD10	BRD3	SDC1
		ENTPD5	VPS50	INTS6	LPIN2	PLPP2
		UQCR11	IFI27L2	LXN	CLK1	CNN2
		SMKR1	LINC00668	TSTD1	TIA1	EPHX1
		PDCD11	KCTD12	GNPTAB	HNRNPM	ERRFI1
		PLCG2	CCDC74A	SNHG18	ZNF428	KCTD1
		SHFM1	MESP2	AAMDC	FAM89B	HLA-E
		MRPL14	RBM7	SARAF	SLC38A11	FTL
		MIF	COX6C	PTPRK	SLC44A4	PRDX5
		SPINT2		PNRC1	CNOT7	TM4SF1
		GNAS		ST6GAL1	TBPL1	KRT7
		BET1		GSTM3	GADD45A	TAX1BP3
		IRS2		RHOV	TDG	CD9
		TERF2IP		IFITM3	ALDH1A3	KRT10
		KDELR2		ARHGAP29	TPD52	TM7SF3
		APRT		CST3	RBFOX2	CYR61
		SYNGR2		MT2A	SOAT1	C9orf16
		ECHDC3		ARL6IP4	ZNF195	MECOM
		PYCR1		TMEM219	IK	ATP1B1
		AC090498.1		PSCA	CBX3	HNRNPA3
		PLOD3		CTNNB1	ACTG1	LAYN
		FOLH1		PHLDA2	MAD2L2	FLNA
		VAMP2		GSTK1	LMBR1L	IGBP1
		DCAF13		ID4	RBMX	SKIL
		PTGES3		DDX17	ITPR2	PTRF
		SYNE4		KRT8	HNRNPF	GJA1
		TIMM17A		SMIM22	ABT1	IL18
		SDF2L1		TGIF1	TTF1	CD59
		OBFC1		CDKN1A	FAM60A	HLA-A
		SRRM1		LMCD1	NREP	EIF3K
		NDUFB2		PLA2G16	TP53I11	DSC3
		SF3B6		BTG1	DNAJB6	DLK2
		CCT4		CCDC186	KDELR1	CLDN1
		MYDGF		ZBTB7A	CNKSR3	KRTCAP3
		PFDN4		CYR61	FNBP1L	EIF3G
		STEAP2		MAP1B	PLEKHO1	MIDN
		PDLIM5		TMEM14B	CLDND1	CAV1
		NACA		HNMT	ZBTB20	SOX2
		PODXL2		ITM2C	APEX1	INPP1
		SQLE		TCEA3	HID1	IGFBP3
		PCBD1		AES	YPEL5	MORF4L1
		SLC12A9		RAB13	ARID4B	CSRNP1
		TRIM36		SCGB2A1	ACTL10	FBXO32
		UBE2L3		FOS	C12orf73	AREG
		UBA52		TMEM256	PIN4	PALLD
		PKP3		TMEM14C	SLCO5A1	CAV2
		LRRC41		IFITM2	WSB1	EIF1
		ZKSCAN1		PTP4A2	ACTB	CAPN1
		CORO1B		CAPG	FFAR2	BLVRB
		NAMPT		HMGN3	TEAD2	SFRP1
		COX7A2		MDK	ABRACL	LRRFIP1
		TSPAN12		PYCARD	DLGAP4	FAM133B
		CETN3		RNF39	THYN1	RBMS1
		COX6B1		SOX9	C7orf73	LGALS3
		VPS29		ANXA11	PTPRM	MYC
		ASF1A		AHR	SF3B1	MAP1B
		TMEM70		DUSP1	C11orf54	SLC40A1
		SAFB2		YBX3	NDUFB4	PCF11
		ALDOA		UBXN1	PCDHGA10	SOX15
		PIM3		KRT18	ZNF322	SNHG18
		RASSF7		CRIP2	CDH26	TRA2B
		SLBP		TNFRSF12A	RTF1	HDLBP
		CYC1		PRR13	MED17	RSL1D1
		PRNCR1		TNFRSF21	SEC11A	FBLN1
		NUCB2		SERPING1	BTF3L4	AVPI1
		NIPAL3		SFN	SFPQ	TMEM237
		C22orf39		AHNAK	BIK	SARAF
		LACTB2		DSP	ICA1	FERMT1
		UNC45A		CLDN4	ZNF397	SCPEP1
		TUFM		KRTCAP3	PHF20L1	CD47
		GGCT		CDC42EP5	CALN1	SYF2
		HRSP12		ZFP36	EMP2	S100A4
		MRPL41		EPHX1	TANC1	NDUFA3
		ZCCHC6		ODF3B	CARHSP1	KCNQ1OT1
		ERH		SCD5	ABCA5	DUSP1
		SNRPG		ACTN4	VGLL4	NSG1
		CRELD1		MAL2	CPNE4	COMMD6
		VMA21		ERP27	NR4A1	SERTAD1
		MTX2		CITED4	PAFAH1B3	IFNGR1
		TXNRD2		PRSS22	MIDN	COX4I1
		GNL3		CD9	PNRC1	ARID5A
		ATP5G3		KMT2E	NIPSNAP1	FBL
		ATP6V1F		MORF4L1	XRCC5	EIF3A
				LRRFIP1	PTMA	CALD1
				UPK3A	H2AFY2	GLTP
				FTL	CHN2	UBXN1
				SPTSSB	HNRNPK	CHCHD10
				EMP2	AKAP9	HMGN3
				CYBRD1	SLC35E2B	RGS12
				CLIC3	TBCC	CYP4B1
				CALM1	DNMT3A	ELF1
				CX3CL1	PCDHB9	RAC1
				LITAF	ZNF32	CNN3
				PTMS	MKRN1	EBPL
				EIF3H	APOPT1	DDIT4
				ERF	HAUS1	LITAF
				TACC1	DBN1	PRRC2C
				TSPAN13	VEZF1	RAB13
				IGBP1	TTTY15	EGFR
				CYB5A	MOAP1	KRT16
				SCNN1A	GDI1	JUNB
				CYSTM1	YPEL2	LINC00998
				MUC4		HADHA
				TMEM141		SORL1
				TMEM98		KDSR
				SERTAD1		ACTN4
				AGR3		IFI27L2
				ID3		TMEM256
				TSPAN12		TPM4
				PCBP2		EMP2
				TMEM45B		PLAT
				CD44		RBPMS
				LINC00969		FUS
				SEC62		APP
				CD81		FAM84A
				SIVA1		KLF10
				EFNA1		CRIP2
				ENAH		SH3YL1
				TMEM59		RBBP6
				RBP1		NASP
				DDX3X		MAML2
				CREBRF		SOD3
				TES		THSD4
				LYPD6B		SIVA1
				ATP8B1		NCOA7
				THSD4		ATP1A1
				ATRAID		SERPINB1
				IL6ST		ZC3HAV1
				TMEM63A		SOD2
				SYNE2		MUC4
				HDLBP		BCL3
				ITGB8		CHD9
				IQGAP1		LINC00152
				SH3YL1		CAMLG
				PHLDA3		CIRBP
				RARRES2		IQGAP1
				FLRT3		HIST1H4C
				SELM		CD40
				SVIP		S100A10
				IL32		SRGAP3
				SKIL		EFNA5
				ERRFI1		KMT2E
				FAM3B		PHYHD1
				NEU1		SOX7
				EIF3L		CD82
				LINC00152		ANAPC16
				STAT3		SLC44A2
				CAV1		CFDP1
				CAV2		PVRL4
				HMGN2		KLK11
				IFI16		MDK
				FCGRT		MTRNR2L12
				STEAP4		ZFYVE21
				LPAR6		UBE2S
				BIRC3		BHLHE41
				TNRC6B		PCBP2
				HSPA1B		H3F3B
				SYF2		MYOF
				RAB34		GLUL
				IVNS1ABP		F3
				LIMCH1		EIF4G2
				GABRP		GPX4
				MLPH		BRD2
				TPD52L1		ISYNA1
				LTN1		LINC01503
				RUNX1		SERPINB5
				KRT10		ZNF331
				CDKN1C		TLE4
				RBM47		NUAK1
				ATP5G2		KTN1
				SOD2		IER5
				ACHE		CD55
				HSPH1		PTMS
				TYMP		TMEM14B
				EIF3K		TFAP2A
				EVA1C		GAS6
				BCL6		EYA2
				SOCS3		TUBA4A
				SLFN5		TMEM14C
				RAB27B		NUPR1
				NDRG2		BARX2
				DUSP23		CDCA7L
				UBALD2		SPATS2L
				RBMS1		TP63
				LPP		EIF3F
				GBP2		RTN4
				SPTBN1		ID2
				GCHFR		OXR1
				STT3B		ADM
				PCBP1		KLF3
				JTB		TGIF1
				CASC4		PLK2
				EIF3G		PHLDA1
				RILPL2		SBDS
				FAM133B		APOBEC3C
				ADGRF1		2019-09-02
				PHACTR2		TINAGL1
				COMMD6		GNPTAB
				OST4		FXYD5
				DHCR24		VGLL4
				MKNK2		ATRAID
				TRIP10		CBR3
				MYLIP		SLC38A2
				QSOX1		SYTL1
				LRRC26		HES4
				TTLL7		ITGB8
				ANXA5		LY6E
				TSPAN15		PRR13
				CCNI		GPX1
				PIM3		BCL11A
				YY1		SQSTM1
				CXCL1		RNF7
				VTCN1		TNFRSF12A
				ATP1A1		ILK
				LMO7		NOL7
				SP100		CDKN2AIP
				NPTN		GRN
				SMIM19		GSTO1
				ARPC1B		PRSS22
				C9orf16		RIC3
				C10orf54		MAST4
				VPS13D		ALDOA
				INADL		HBP1
				ZBTB38		WEE1
				LURAP1L		COL4A5
				SNX3		HMGB1
				GSTO1		MIR22HG
				CHMP4B		PLK3
				CSTB		TNRC6B
				ASAH1		PHLDA2
				SYCE1L		CAST
				PCM1		PCP4L1
				SVIL		ECHDC1
				DNAJB1		FAM210B
				HLA-DRB1		SP100
				NUCB2		LBH
				FSTL1		PPDPF
				FGGY		TPST2
				MAP3K1		TTLL7
				TAX1BP3		LETMD1
				SERTAD4-AS1		ANKRD11
				ARL6IP5		METAP1
				MYL9		UGCG
				VAPA		PSMB8
				MALL		CWC15
				EIF3F		MTRNR2L8
				MPPED2		JAG1
				MUC1		CSRP2
				MVB12A		CDKN1C
				BCL3		SAP18
				SPINT1		DEK
				EIF1		RWDD1
				CRIM1		THOC3
				MTUS1		BST2
				ETV6		SERTAD4-AS1
				FOSL2		C12orf65
				EHF		KLF6
				H2AFV		MGMT
				VGLL4		SYNE2
				FOXP1		THUMPD3-AS1
				TBX3		EMP1
				HSP90AA1		WLS
				CEACAM1		MVB12A
				ROBO1		VPS35
				ZG16B		RHOC
				ANXA4		SEMA4A
				BRD2		CSTB
				PLP2		TMEM40
				MAST4		LMO4
				AUTS2		FAM46A
				PER2		WAC
				ALOX5		JUP
				KLK11		FRMD6
				ENTPD5		ACAT2
				MYEOV2		ASS1
				NOL7		PPFIBP1
				PPP1R2		RSL24D1
				CSRP2		PHIP
				SMAGP		PIK3R1
				PTGS2		SCD5
				STXBP6		CNFN
				SCUBE2		BAG3
				PRRG4		GSTK1
				BCL2		ETHE1
				CRYAB		PLEKHF2
				EPHA2		RBM8A
				CD55		ST13
				ARHGAP5		HNMT
				TSHZ2		PTP4A2
				CIRBP		RAB11B
				TINAGL1		DDX17
				SLC44A3		TCF4
				CTSS		PCM1
				TMSB10		PITX1
				TSPAN6		GOPC
				NNMT		CAMTA1
				HLA-DMA		C5orf45
				KIAA1522		CLEC2B
				SHROOM1		NTF4
				GABRE		FXR1
				MET		DNAJB6
				TMEM54		GTF2I
				CFDP1		EEF1B2
				PTPRF		SLC1A5
				ERBB2		ALDH3A2
				MECOM		POLR1D
				RAC1		EFNA1
				PDXK		SH3BGRL3
				PHF1		PKM
				REXO2		ZNF292
				WLS		NNMT
				CDC42EP1		SERBP1
				CAPN8		OFD1
				PLAT		DHX36
				ACADVL		LPP
				EFNA5		IVNS1ABP
				PPP2CB		ATP5O
				ST5		RASSF6
				MISP		NUDC
				SERPINB6		CBR1
				SATB1		IRX3
				COLCA1		CCDC12
				SDC4		OSBPL8
				CNN2		SSPN
				ARID5A		GCHFR
				MYO1B		PHPT1
				CTSD		SMDT1
				ECHDC1		HDDC2
				TRIM2		ZFAND2B
				BCL2L1		ZBED5
				BLVRB		LUZP1
				ESD		OCIAD2
				CHMP2A		PRRG4
				EIF3A		HMGN2
				SULT2B1		OSER1
				RNF144B		UBAC1
				ARF6		TMEM219
				C5orf45		SPG20
				AMOTL2		TSPAN14
				KIAA1217		TNS4
				BCAP29		PSAP
				WHSC1L1		SVIL
				CHID1		PSMB9
				SERF2		RSF1
				SWAP70		ATP5G2
				FBXO32		BCL7C
				PLLP		TRIP6
				MAML2		AAMDC
				CFTR		GJB3
				GNAQ		ITGB4
				CLTB		HNRNPU
				SYNGR1		MIR222HG
				LDLR		ANXA4
				PSMB8		NELFE
				SERTAD4		TFAP2C
				BHLHE40		PTPN13
				FOXN3		DNAJB1
				ELF1		EPHA2
				HNRNPA3		NABP1
				KLF3		TYMP
				TMEM45A		MAPK13
				BCAM		NCK1
				DAZAP2		SERINC3
				TIPARP		EPB41L4A-AS1
				DUSP4		SEMA3C
				SUSD4		AJUBA
				TSPAN3		BTF3
				WDR34		VAMP5
				TFAP2A		STK25
				MACC1		ZNF148
				JAK1		EHD4
				LAPTM4B		PIK3IP1
				NFIB		ASCL2
				GRB7		NUCB1
				SPTAN1		PCNP
				MRPL23		SNRPD2
				TMEM205		NMT1
				NEURL3		FBXO7
				GFOD1		NR3C1
				MLLT3		SERPING1
				MYH14		NDUFS4
				CTD-2336O2.1		VAPA
				YAP1		ERICH1
				EBPL		PLAU
				TLE2		LGALS8
				ARL4C		PFKFB3
				TRIM29		C12orf57
				TOMM7		SNX7
				SUSD6		RNF39
				VPS37B		ST6GALNAC2
				TMEM99		SLC3A2
				PHPT1		PPP2R2A
				WAC		NFIA
				SHROOM3		JAK1
				WWTR1		RBBP7
				PMP22		TAOK3
				FDFT1		ALDH2
				HNRNPH1		TECR
				EIF4EBP2		NOTCH1
				CTA-293F17.1		LRPAP1
				EIF4G2		CXCL17
				C6orf132		PHF1
				FOLR1		MMP7
				POLR2L		SDHD
				CTD-3252C9.4		FAM212A
				SC5D		LPCAT4
				CDKN2AIP		PPP1R13L
				NDUFA3		PPP1CC
				HLA-A		G3BP2
				RRAS		CDC42EP5
				WWC1		NUFIP2
				SPRY1		PNISR
				BBC3		SNX3
				IRF2BP2		GABRE
				ITGB6		HNRNPH3
				DDAH2		NQO2
				ERCC1		TMEM59
				FAM46A		ENAH
				MIR22HG		PPP1R1B
				C10orf10		UPF2
				2019-09-09		KIAA1217
				SUMO3		LPGAT1
				GMNN		ELF2
				DYNLL1		ZNF655
				PLEKHA1		TOMM7
				ATF3		COLCA1
				ANG		HOOK2
				PCDH7		SOX9
				SPEN		MTUS1
				IER5		NEDD9
				CDC42EP3		DDX3X
				PARD6B		EBF4
				DLGAP1-AS1		HBEGF
				TRA2B		GPC1
				TRIOBP		PITPNC1
				CYP4B1		REV1
				CFH		ITGB1
				NUCB1		EPS8
				JUP		EDF1
				ARHGAP12		KIAA1671
				GTF2I		PCYOX1
				PAPOLA		SLFN5
				TFAP2C		ROBO1
				BAX		FAM120AOS
				VASP		PGRMC1
				PPL		GGA2
				CMYA5		PDGFA
				FAM114A1		2019-09-07
				LENG8		UGP2
				PEA15		ARHGAP5
				ERBB3		FCGRT
				SCCPDH		TLE2
				SERTAD3		SC5D
				C3		S100A13
				KHDRBS1		DNAJA1
				C19orf43		AUH
				TGFB2		EFEMP2
				CBR3		FAM162A
				IGFBP5		BBX
				PLAGL1		PCBP1
				AP2B1		IMP3
				TBL1XR1		CTNND1
				SMG1		RNH1
				SMAD2		MEST
				UBE2B		FAM122A
				PNISR		PPIG
				BAG3		ZC3H13
				SORBS3		AUTS2
				IQGAP2		CCNI
				MIR4435-2HG		ATP8B1
				VTI1B		TSPO
				MYOF		PRAC1
				PLEKHF2		IFT172
				POLR2J		ARIH1
				C8orf4		MGEA5
				PHYHD1		IL20RA
				CARD16		MED4
				CCDC64B		SERTAD4
				MRPL54		ARID4B
				ABRACL		SPTAN1
				CPD		ERGIC3
				HIGD2A		TRIP10
				CTNND1		SYNGR1
				TLE4		ZCCHC11
				EFHD2		EEF1A1
				BCAS1		MME
				PGRMC1		KIAA0430
				CHD3		CCDC6
				BNIP3L		FGGY
				NFKBIZ		TPTEP1
				GNG5		ST6GALNAC6
				MYADM
				NUDT14
				PTTG1IP
				ZNF83
				PQLC3
				SAV1
				NUPR2
				NMRK1
				GPR108
				FAM107B
				TRPS1
				CALCOCO1
				SNCG
				SLC25A37
				JMJD1C
				LASP1
				CXCL16
				PALLD
				SGMS2
				NRARP
				CAMK2N1
				KCNQ1OT1
				TMBIM4
				ZDHHC2
				SSNA1
				C11orf31
				JOSD2
				FAM120AOS
				JADE1
				CHP1
				MT1X
				CAST
				IL10RB
				BDH2
				AREG
				MYL12B
				PLXNB2
				ABHD14B
				TMEM170A
				TSPAN4
				LPGAT1
				CDC42EP4
				MGEA5
				SQRDL
				ERGIC3
				F3
				TAOK3
				PLK3
				HSPA1A
				GLTP
				EEF1A1
				FEZ2
				HNRNPUL1
				RIN2
				C1orf106
				WSB1
				PTRF
				TMEM50B
				GK5
				KIF5B
				ZNF655
				CCDC6
				ST13
				ILK
				PRKCI
				EBF4
				MED4
				BIRC2
				RBBP6
				MGMT
				SMDT1
				COX14
				RNF7
				MYH9
				KTN1
				NUDC
				FXR1
				MAFK
				CD40
				RB1
				ATP9A
				TNFSF15
				TXNL1
				FNDC3A
				LIPE-AS1
				UBXN6
				TMEM243
				CAB39L
				DEGS2
				TMEM50A
				GPX1
				LINC00657
				OSBPL10
				NINJ1
				WASL
				ARRDC1
				ZNF704
				TUG1
				EXPH5
				EPC1
				NEDD9
				ADGRG6
				TRIP6
				PABPN1
				SSH3
				UGP2
				THAP4
				IFNGR2
				EZR
				PHIP
				RHOC
				EPAS1
				IFT172
				FARP1
				DCDC2
				TSC22D2
				KMT2A
				PRAC1
				TOB2
				NCKAP1
				IL18
				MXI1
				TMEM248
				TNS1
				PRKACB
				TJP2
				INHBB
				OCIAD2
				DEK
				ZFYVE21
				TFDP2
				A4GALT
				DENND1B
				PRRC2C
				LINC00998
				DLG1
				SRGAP1
				APOBEC3C
				UNC93B1
				TCF7L2
				KLHDC2
				AUH
				LINC01420
				NENF
				DNAJA1
				RASGEF1B
				COL27A1
				HOTAIRM1
				TEAD1
				SLC2A10
				CHD9
				LMO4
				RNF24
				RIC3
				WNK2
				NFIX
				FBL
				STX5
				RRBP1
				MAP3K2
				SPINT2
				TMEM179B
				MAPK3
				LRRC8A
				SLC25A29
				GPX4
				PRAC2
				ZNF703
				RNF130
				LYRM1
				HS2ST1
				PLSCR1
				TNIP1
				NT5E
				SETD5
				SLC44A1
				SH3GLB2
				BBX
				PCF11
				SSPN
				VPS13C
				FAM134A
				CD74
				TJP3
				PITX1
				FAM120A
				KDSR
				GRHL1
				SMIM14
				SBDS
				ABHD5
				CTD-2020K17.4
				CSRNP1
				TM4SF1-AS1
				QKI
				FOXC1
				SIGIRR
				SSFA2
				CPA6
				LMBRD1
				GGT6
				ANKH
				BRI3
				TRIM8
				SUN1
				SLC9A3R2
				SMARCD3
				PSAP
				FUCA1
				VAMP8
				OSBPL9
				APLP2
				RASL11A
				METTL7A
				CYP20A1
				ALDH16A1
				FAM63B
				HLA-DRB5
				B3GNT5
				EFEMP2
				XBP1
				RHBDL2
				TSPAN2
				HOOK2
				SPEG
				IKZF2
				TPTEP1
				FOXO3
				PRSS23
				ETS2
				TMBIM6
				SERP1
				HIPK1
				BCL7A
				H6PD
				HLA-E
				JAG1
				SLCO3A1
				DOCK5
				CCND1
				AXIN2
				KLF2
				CDK6
				RARG
				ANAPC16
				TSPAN14
				YWHAB
				GSTM4
				NFIC
				RWDD1
				C12orf10
				ADAM9
				EP300
				KCNS3
				PLEKHA5
				ALDOA
				PTBP3
				STAG1
				CACUL1
				CXXC5
				LRP10
				PPIG
				SOD3
				SERINC5
				SEMA3C
				LMAN1
				UBL5
				SLC39A1
				ARIH1
				KIF13B
				NUDT21
				NAMPT
				C4orf19
				CLIC1
				CD164
				CTD-2325P2.4
				IL13RA1
				DUSP5
				CAPS
				KCNK6
				TRIM28
				GBP3
				CAMLG
				ZNF33B
				RASEF
				TLR5
				SPATS2L
				JDP2
				PCYOX1
				SLC44A2
				EML4
				SOCS6
				SNX5
				PVRL4
				IER5L
				RASSF5
				KDELR3
				ZC3H13
				DNAJA4

## Sheet: Patient #5
DEGs of each cluster in epithelial cells of patient #5 (Log2 fold change > 0.25, FDR < 0.001)
Cluster 0	Cluster 1	Cluster 2	Cluster 3	Cluster 4	Cluster 5	Cluster 6
TFF3	MOXD1	MMP7	HIST1H1C	IGFBP7	MT4	CALML5
NDUFA4L2	IGF1	KRT17	HIST1H4C	APOD	S100A3	CAMK2B
PCCA	SMOC2	SLPI	CENPF	TIMP1	LY6G6F-LY6G6D	CRIP1
IGFBP2	MAOB	S100A2	UBE2C	MTRNR2L8	FARSB	IFI6
AL513283.1	NFXL1	CXCL8	CKS1B	MTRNR2L12	GGH	TMEM176B
SNHG19	IFI6	CXCL1	HMGB2	VIM	CST1	ISG15
NRN1	TP53I3	SOD2	TOP2A	IGKC	MUCL1	BMP7
LCN15	LINC02178	FHL2	HIST1H2BJ	IGHG3	LGALS3	PRAC2
TRIM48	NSMF	CD74	BIRC5	TUBB2B	VSIG8	IFI27
RBP1	C6orf15	DEFB1	PTTG1	CALD1	CYP1B1-AS1	PRAC1
ODC1	CD8B	MGP	HIST1H2AC	SRGN	KRT23	FAM3B
EIF3E	IFI27	S100A11	SMC4	TPSB2	KRT31	CALML3
RACK1	ENTPD8	BIRC3	UBE2S	MGP	APCDD1	TPPP3
LINC01405	NAIP	CLU	NUSAP1	CXCR4	CRABP2	MDK
PDLIM2	CD8B2	DKK1	SGO1	TPSAB1	PSORS1C2	FXYD6
C6orf48	VSNL1	KRT7	PCLAF	CTNNB1	GJA1	TMEM176A
AL445250.1	AC073133.2	RARRES1	TUBB2B	IGHG4	KRT28	AOC1
EPB41L4A-AS1	NEAT1	CYR61	CENPN	EIF2S3	SLC1A5	NGB
PRKAG2-AS1	MGLL	ADIRF	HMGB1	LGALS1	TRDC	NEAT1
SNHG25	LY6H	MMP10	CENPW	PTMA	EDN3	PPDPF
DNPH1	ISG15	IFITM3	CDK1	SNHG25	SFN	ITM2C
CHCHD10	KRT20	CCL2	CDC20	BZW2	ECM1	LRRC26
CLDN3	PRR15	CRYAB	RRM2		FAM84A	SPATS2L
EIF3H	BEX3	TPM4	MKI67		CALML5	LY6E
EIF4EBP1	PCSK1N	RARRES3	TUBB		MSX2	CSRP2
MIF	CAVIN2	ANXA2	ODC1		PRSS23	DST
PRSS56	CNFN	CXCL2	HIST3H2A		NELL2	CMTM7
ADIPOQ	ANKRD37	IER3	CDKN3		TPD52L1	NEDD9
TOMM20	KLK4	WFDC2	HIST1H2BD		QPCT	ATP5PF
PERP	ABHD12B	B2M	HIST1H4H		GNAS	BAG3
PYCR1	PHGR1	TNFRSF12A	DHFR		LINC00867	FOXD3-AS1
KIF9	ALCAM	IL32	MYBL2		MT3	NUPR1
EEF1A1	DBH	HLA-B	MND1		BMP4	HES1
NPM1	EPB41L2	SLC14A1	TROAP		FABP5	FOXJ1
NHP2	NARS2	AGR2	TUBA1B		CLIC3	RASD1
PABPC1	LRRC26	EDN1	UBE2T		CDX2	C6orf15
NAP1L1	FAM84B	AREG	CCNB2		COTL1	GSN
TBCA	SPP1	HBEGF	LINC01405		MFSD11	SEZ6L2
C1QBP	ACSS3	TGM2	CENPM		LY6G6D	PFN2
ATP5MC1	LHX1-DT	CD59	CCNB1		PENK	OAS3
TNNT1	C17orf82	GPRC5A	NUF2		ITM2B	PLSCR1
ENO1	DBP	NFKBIA	DTYMK		MPZL2	TESC
ELFN1-AS1	MAP1LC3A	KLF6	HOXB5		TACSTD2	SOD1
HOTAIRM1	FCGRT	FOSL1	EIF4EBP1		APBA2	FAM111B
APRT	CHL1	ERRFI1	ZWINT		NBAS	LGALS3BP
FSCN1	SPATS2L	MYC	PKMYT1		FGF4	TNFAIP2
EEF2	GDF11	CLDN4	PBK		DYNC1I1	HES4
PSMG4	ZNF667-AS1	G0S2	H2AFZ		LSAMP	IRS2
SNRPE	WFDC2	PHLDA2	CKS2		MAN1A1	PRR15
GAL	ABHD2	TSC22D1	C21orf58		UNC5B	LAMP1
FBL	CEACAM6	TSPAN1	TK1		TGFBI	PHLDA1
GNG4	SLC44A1	HLA-C	NUCKS1		MFAP2	ATP6V0E2
NME1	MGAT5	FOSB	MAD2L1		CNTN1	HSPH1
TDGF1	IFT57	MAFF	PRSS56		DSC2	FAM210B
UQCRB	SNRPN	SNCG	H2AFV		RUNX2	SRP14
SDR16C5	CPE	ARID5B	LCN15		PRDM1	PLA2G16
GTF3A	NRP2	CP	HIST1H2AE		PCCA	OAS1
BTF3	TFPT	KRT19	TPX2		FGF19	KRT20
HDDC2	CDKN2C	CCDC71L	ERVMER34-1		SP6	ANKRD37
EXOSC5	SLCO3A1	TNFAIP3	C12orf75		VAMP8	MX1
LSM7	SEZ6L2	JUNB	ANP32E		PARM1	TCEA2
ZFAS1	PEBP1	TPT1	RANBP1		WIF1	NME4
SLC25A6	SLC9A2	HLA-DRA	RBP1		RHOV	GDF15
DPYSL3	KCNMA1	ZFP36L1	HMGN2		SLC7A11	PTPMT1
S100A4	C4orf48	PDLIM1	ECT2		SSTR2	VMP1
CHCHD7	SLC12A5	S100A10	DUT		FNDC3A	KREMEN2
SNRPD2	SOX2	CXCL3	NUDT1		DLX5	ASF1B
FGF19	2019-03-03	MIR222HG	KPNA2		CD36	SMS
LYRM4	LARP6	PRAC1	PDLIM2		S100A4	CA2
MCRIP2	C19orf48	PLAUR	SMYD3		ACTN4	PMAIP1
ATP5PO	KLK11	RGCC	HMGB3		CALML3	SLC3A2
BOP1	NOTUM	TM4SF1	LSM5		SPOCK1	CKLF
BNIP3	AVIL	ETS2	GTSE1		ATOX1	C17orf82
GAPDH	BCAM	IGFBP3	PHF19		LY6G6C	PCLAF
MEST	RAMP2	CYTOR	ATAD2		SLC20A2	POLE4
CYC1	PFN2	HLA-E	LHX1		BAG2	CCDC57
ARL4A	S100A1	IFI44L	SNRNP25		MIPEP	ABI1
RASD1	CMTM7	KLF5	AL513283.1		GLCE	RBM38
SLC27A5	SMPX	HLA-DRB1	CENPA		SDR16C5	ARHGAP21
MDH2	NKD1	LXN	MXD3		POMC	MAFB
COX7C	LINC00623	SERPING1	CENPX		LGALSL	SELENON
PPP1R14B	RASSF6	LAMB3	SPC25		SPINT1	DHRS9
CKB	AOC1	CLDN1	TUBB2A		DIO2	QPRT
MT1G	C19orf81	S100A9	TYMS		KRT18	HES6
ELOB	AC078864.2	ODF3B	NDUFA4L2		ARL4C	KIAA0040
SNHG15	FTL	GBP1	AL445250.1		PDE4D	PARP9
METTL26	TSHZ2	DNAJA1	DEK		RAB6A	C1orf54
EIF3K	GPX2	LIMA1	TDGF1		ITGA1	EIF2AK2
PLOD2	UCP2	IFITM1	RAD21		AXIN2	TBX2
PRR34-AS1	NUAK1	KRT14	PIMREG		FAM107B	ZFAND5
PAIP2	CENPW	GBP2	LSM4		SELENBP1	ELF3
NDRG1	SDC1	PLAU	CHCHD7		WNT5A	LARP6
EIF4B	CEACAM1	ITM2B	PENK		RHOB	LINC00623
IGKC	INPPL1	LMNA	CD36		CTSZ	ATP5F1E
CLDN11	CADPS	CTSH	KIFC1		ENDOU	ZFAND2A
TOMM22	SERF2	HMGA1	CENPH		EFCAB14	BEX3
NDUFB5	EIF5A2	TIMP1	MAL		STT3B	FAM198B
LYPLA1	TTLL7	TFPI2	DSCC1		APOE	ESPN
RNF187	LSR	TNFAIP2	CMSS1		FGF20	HIGD1A
NXPH4	PCDH19	BMP2	SKA3		ASPG	INO80E
PDIA5	SLITRK6	AQP3	CRNDE		ODC1	TMEM106C
PPIA	GINS2	PMEPA1	HDDC2		TRPS1	SERF2
VPS28	TBX2	MT2A	TUBA1C		PRSS56	SH3BGRL3
COX20	KCNJ16	KRT5	SGO2		AC008771.1	COMMD4
NDUFV3	DHCR24	S100A14	SNRPD1		MTSS1	CMTM6
DPM3	NFIX	C19orf33	AURKB		MSX1	IGF1
EEF1E1	HAT1	HSPA1B	OR2B6		SLC40A1	GCHFR
IMPDH2	SRGAP1	DUSP23	HIST1H2BG		CRYBG1	CELF1
HOXB5	LIN7A	TYMP	H1FX		ROBO1	SLC2A4RG
STC2	CD47	LAMC2	MIS18A		PTCH1	BX284668.5
MINCR	HSD17B14	BTG3	MEST		IFRD1	SLBP
COX6C	ADAMTSL1	MALL	SNHG7		INSIG2	DHCR24
NDUFB9	ARSJ	GPBP1	LSM8		FLNB	HSD17B12
MRPL12	TMEFF2	PRSS22	ASPM		FYN	ENTPD3
JSRP1	MTHFD2	HSPB1	GAL		AL136962.1	CAVIN2
ASPSCR1	ETV1	ANXA1	TEX30		LINC00868	NR2C2AP
FAM92A	SEC14L1	NCOA7	PRC1		DLX3	MXRA7
BZW2	COPRS	MAP2K3	HIST1H3H		LAD1	IFI44
HOXB6	PXDC1	HSPA1A	CLSPN		LAMA4	ALCAM
MFSD3	IFI27L2	HLA-A	CLDN11		COMT	COL4A2
PRR7	PTPRO	TACSTD2	CDCA5		RHOBTB3	CENPX
SNU13	LIPE-AS1	BST2	REEP4		FAM178B	FN1
SMYD2	SYK	TCIM	PGP		ZNF385A	AKAP17A
SMYD3	SSFA2	HSPB8	ORC6		PRDX6	TFAP2C
TMED3	FXYD4	CTSB	SPDL1		AL118516.1	KANSL1
SNHG7	SLC4A7	ZFP36	KNSTRN		FAM210B	CBR1
NACA	HPN	LITAF	CALM3		EIPR1	TNFRSF19
FAM162A	AC008124.1	SERPINB1	OIP5		AL445524.1	GPR137
CMSS1	FRMD4A	CXCL17	SDR16C5		DIRAS2	TINAGL1
SQLE	AC046168.2	NPC2	PLK1		AP1S2	CDC42EP3
NDUFAF2	PLEKHB1	KRT15	ANP32B		PDP1	PTP4A1
MIAT	BCL2L1	ANXA5	SMC2		AC022706.1	ALDH3A1
PEPD	FOXN3	TNFSF10	PYCR1		PKP1	SMIM22
FGF3	SHH	DUSP1	LSM3		CERK	CBR3
EIF3L	ZNF226	MIR22HG	TACC3		MT2A	KRT80
ATP5MPL	S100A6	NFIB	WDR72		FGF3	GAS6
CCDC167	EPHA4	IRF1	ITGB3BP		CAST	ATP6V0B
SEC61G	POLR2I	KDM6B	HOXB6		PPP1R13L	PRRG4
NDUFAF4	CLEC11A	CAVIN1	BCL2L12		ANXA1	TLR4
NSA2	TRPM3	CAV1	ANAPC11		CD8B2	AL139385.1
SMS	ISG20	UBE2D3	PCCA		LINC02178	TMEM205
LINC01315	TRAK1	HSP90AA1	LBR		MAP3K8	TP53I11
NOB1	STAT1	SELENOM	ASF1B		SULT2B1	DHRS7
NDUFA5	RCN2	PDZK1IP1	CHCHD3		CADM1	NDUFS3
AL031058.1	DMKN	MT1X	CKB		SLC7A5	YME1L1
TAT	LGALS3BP	FGFBP1	C20orf27		MDFI	SERINC5
AC104986.2	BDNF	IFITM2	NEK2		MYH7B	CGAS
MRPS6	ZNF814	COMMD6	CDCA3		JARID2	SH3BP4
AC245297.3	ZNF677	CXCL16	C6orf48		RHOQ	PAXIP1-AS1
TRAPPC6A	ADAM10	FOS	SRP9		S100A13	PIGX
DPCD	ATAD3C	PSMB9	CDCA4		MYL3	AVPI1
POLR2F	FBLN2	PPP1R15A	LHX9		ACTR3	HOOK2
ATP5MF	TLE4	SDC4	CDCA8		GNAI1	PITX1
HOXB9	MOB1A	ITGA2	CENPU		AP2S1	GPR155
TIMM13	ENTPD3	LCN2	SIVA1		MROH1	S100A16
YBX1	UBE2S	CX3CL1	GMNN		GPSM2	SERPINH1
DDT	SLC5A3	SRI	SKA2		CD44	NPDC1
PPA1	SRP14	ICAM1	HES6		CAMK2N1	CARHSP1
POLR2H	BEX5	KRT23	CBX3		RORA	IRX3
B9D1	TMEM158	SFN	CYC1		SDF2L1	NRP2
EEF1D	LSS	TAP1	WIF1		GJB2	H1FX
MRPL15	FRY	PTGS2	AC245297.3		ADAMTS19	PLEKHB1
HOXB-AS3	GPCPD1	ZG16B	TAT		TMEM9	ADRM1
MBOAT2	ZBTB38	GPR87	POLD2		CD24	WAC
PTP4A3	GPR155	HLA-DMA	CMC2		CLDN9	DNAJB1
C20orf27	PGAP1	GLIPR1	POLR3K		MAF	CCNE1
C1orf43	C1orf122	MALAT1	TMPO		CHST11	MELTF-AS1
MRPL3	LAGE3	ITGB6	TRIM48		EFNB2	SOX21
EEF1B2	PLCB4	RTN4	PHGDH		PLD3	RNF213
MTIF3	USF2	YBX3	AL355338.1		SEM1	RASSF6
SPATC1L	SDK1	S100A16	POP7		PLIN2	GID8
TNFRSF18	SIPA1L3	CEBPB	LYAR		SLCO2A1	TTLL7
KRTCAP2	KIF1A	RARRES2	RACK1		WDR72	PAQR4
HAGHL	MME	UBC	DNPH1		FAM189A1	OCIAD2
MRPL14	FGFRL1	C1R	STMN1		DLG1	WDR34
TATDN1	NRCAM	ZFP36L2	SLC27A5		AC010307.4	ARG2
METRN	CTHRC1	EPHA2	ZIC2		BICDL2	RNF168
RRS1	C1orf54	REXO2	PAFAH1B3		PPP1R2	ABRACL
ETV4	SLC30A10	SERTAD4-AS1	COA1		DPEP1	DHCR7
PVT1	SHROOM3	C3	WDR34		CCL2	COL18A1
AP000527.1	TCEAL9	CSTA	MSX2		PSORS1C1	CAPS
RUVBL1	GSN	NOP53	TRIP13		IDH2	BCKDK
DLX2	B3GAT2	TES	FOXM1		SPAG6	ZBTB38
POLD2	ARTN	MPZL2	FSCN1		LYPD6B	GINS2
NIPSNAP1	ALDH1A2	MAST4	AL589182.1		ACER3	PLEKHF2
SF3B5	MPC2	F3	SAC3D1		PERP	GNAS
HINT1	SYNE4	HLA-F	EMC9		SEMA3C	TBX3
NOL3	SMS	CD9	FAM92A		S100A16	DAG1
ENTPD2	FAM71E1	JUN	HMMR		HEBP2	CNP
CHCHD3	TCEAL3	GSTP1	PPIA		BMP7	SOCS1
ISOC2	ST3GAL4	MAT2A	HOXB-AS3		RALBP1	INSIG1
AL355338.1	CEACAM16	HSPA6	SNRPE		MAD1L1	FXYD3
KCNQ5	PTAR1	CRABP2	PRKAG2-AS1		NSMF	DPM1
	NLRP11	HLA-DRB5	PSMC3IP		OVOL1	PARD6A
	TTC9	THBS1	UQCC3		NKD2	TSPYL4
	SLC25A4	REL	RAD51AP1		HOXC9	NMUR2
	PLA2G16	DHRS3	TMEM106C		NOTUM	F11R
	AKT2	TMEM173	RAN		CERS6	CDKN2C
	TM7SF2	TUBA4A	HIST1H2BC		TMEM52	OBSL1
	EMP2	PMAIP1	HIST2H2AC		WNT11	CLSPN
	AL390198.1	HNMT	AC138627.1		OXR1	VKORC1
	SIX4	PDE4B	PRR11		SNTB1	CNPY2
	ZBTB20	DNAJB6	RACGAP1		SAT1	CKS2
	PPDPF	UBB	RFC3		LINC00992	SLC7A1
	ACAA2	PNRC1	GGCT		ARF3	PCBD1
	SORL1	IFI16	RECQL4		PITX1	GRN
	COX14	DUSP5	EIF3L		LAP3	NR2F1
	HEY1	CIB1	HINT1		LGALS1	ANKRD26
	CDKN2A	IFNGR2	TPGS2		CHRNA3	SOX4
	TP53INP2	DDX5	MIF		BACE2	PROX1
	SELENOW	CAV2	NXPH4		ITGB4	EMP2
	SIX1	CD81	SNCA		PPM1B	SMIM37
	MX1	CCNI	DLX2		CASC9	ATP1B1
	NDUFA13	ADM	SPC24		TTPA	KRT8
	FXYD6	NTN4	AC106795.2		MLLT11	ZNF367
	DPYSL3	RAB34	CKAP2		GADD45G	SLC9A3
	TINAGL1	STOM	TOMM40		NSMCE3	TERF1
	DCX	CRIP2	CENPK		KRT8	FBLN2
	RUNX1	ARHGAP29	DDX39A		CXXC5	OAS2
	TGFB2	PNRC2	PERP		TGFA	FKBP8
	ATP1A1	CTSD	NME1		BAMBI	DNAJC3
	SLC35D2	CD82	DBF4		TCN2	TCEAL9
	TEAD2	BCL10	RHOBTB3		ISM1	TCF19
	RIMS2	TRIB1	JPT1		ZNF704	AES
	SMIM4	HLA-DPB1	GNG4		RHOU	CTSZ
	ST6GAL1	MT1E	DLGAP5		ZNF703	ATAD2
	CALM3	GABRP	C19orf48		IGF2R	ATP1A1
	INHBB	ZC3H12A	HNRNPAB		ABRACL	BAMBI
	DAG1	TNFRSF1A	MRPL12		SORBS1	FAM228B
	PHLDA1	HLA-DPA1	UBA2		SLC35F5	JUND
	NREP	CHORDC1	RFC4		CLIC5	C1orf210
	PYGL	LIMCH1	AL356364.1		ID1	CDK2AP2
	CHGB	DNAJB1	DEPDC1		A1BG	PSMC3
	OST4	FAM107B	ARL6IP1		HUNK	ATP6V1G1
	RRP1B	EGR1	TMEM161B-AS1		STRA6	SHISA5
	SMG7	FKBP4	ESCO2		HOXA9	PALM
	ZNF32	EZR	ANLN		AL139246.5	PSMA7
	MSRB3	AHNAK	TUBG1		RNF43	CYB5R1
	NDUFA3	PYCARD	BUB3		ERVMER34-1	ATAD3C
	FXYD3	SOCS2	MELK		CKAP4	CALM1
	NDUFB1	PRRG4	TFDP1		MYL6B	WNT11
	SLC8A1	SELENOP	GINS4		CHMP4B	NBDY
	AVPI1	BAG3	PARPBP		TMOD3	HDGFL3
	BAMBI	MYL12B	CCNG1		LINGO1	TP53I3
	KLHL25	NINJ1	HOXA10-AS		TRIM16	IRF2BPL
	FGF18	ITPKC	PPP1R1B		SPINT1-AS1	BLOC1S1
	TRIM8	CLEC2B	PSRC1		LTBP1	MOB1A
	ZNF257	IL6ST	GTF3A		FHOD3	APP
	TSPAN33	TMEM123	SMYD2		SUN2	ADAMTS18
	FAM43A	COMT	FBXO5		STK24	TMBIM6
	SERTAD1	HNRNPH3	SP5		NME4	LURAP1L
	FGFR1	TNFRSF21	MAF1		2019-09-09	MESP1
	TPPP3	NFIA	LMNB1		CDKN1A	TADA3
	POLE4	HLA-DQA1	RUVBL2		SLFN5	ADAM10
	ACYP2	LAPTM4A	LSM2		CEBPD	CCNE2
	MISP3	PIM3	TBXAS1		WIPI1	ZNF322
	TMA7	GSTK1	DLX5		PPP1R1B	RIMS2
	EPN1	FXYD5	CHCHD2		HES1	BCL7C
	MBOAT7	WTAP	RTKN2		ZNF750	SYNE2
	FAM228B	ZYX	YBX1		ARID3A	SLC12A2
	FAM3B	ATF3	FAM204A		SERPINB6	NDUFB2
	QPRT	IGFBP7	DEPDC1B		PTBP3	TMEM54
	AC245595.1	LINC01503	DNAJC9		H2AFY	BDNF
	SH3BP4	DNAJB4	DDIT4		TRIB2	SLC20A1
	PCDH18	CAPG	PSMG4		FAM3C	TM4SF1
	AC040169.1	IGFBP4	PPIH		RASSF3	MLEC
	ZNF428	SOD1	SNRPF		LINC02502	DUT
	ZNF430	CD40	NUDCD2		CLSTN2	CTSV
	FOXA2	VMP1	AP000527.1		CST3	ZNF592
	HNRNPUL1	TAPBP	DECR1		MMP11	ORAI3
	KANSL1	DUSP2	PPP1R14B		PTDSS1	ADNP
	MIR548XHG	SQSTM1	POU3F2		PDE5A	MED9
	AC010642.2	INPP1	HIST1H2BN		AC009502.1	FOSL2
	PHF19	AHSA1	METTL26		TIMP2	DNMT1
	MIAT	CLCF1	FGF9		WNT10A	KCNMA1
	ZNF578	ZFAND5	CCDC34		EPHX1	PRELID3B
	THUMPD3-AS1	NNMT	LRR1		TENT5B	MAL2
	SHISA9	TRIP6	C8orf33		GNG7	ABHD2
	NUPR2	PRNP	SHMT2		KIF26B	MSRB2
	THRA	PFDN5	TEDC2		RCAN2	ENHO
	TNIK	SPHK1	CIP2A		EIF1AX	TCEAL3
	FAM177A1	MIR4435-2HG	ADIPOQ		CCM2	SLC9A3R1
	UBL5	CSRNP1	GOLIM4		FGF9	ZNF467
	PROX1	VIM	MZT2B		LOXL2	AC109322.1
	ROMO1	HSPH1	LMNB2		CHMP4C	SRSF9
	ZNF576	CD151	B9D1		DBH	SVIP
	NUPR1	TAX1BP3	ACOT13		CTDSPL	EYA2
	AP004609.3	TMEM219	H3F3A		LPCAT3	DYNLT3
	PTPRE	ELL2	ACAT2		ATP2B4	HOXB13
	EIF4EBP2	RBPMS	LSM7		PREB	N4BP2L1
	PPP1R37	DNAJA4	NPM1		CKMT2	EIF2AK4
	ALDH1A1	RNASET2	SUMO3		ST14	TYMS
	MTHFD2L	PTPRK	FEN1		ZNRF3	CBFB
	NBPF26	PSME1	MTFR1		FZD10	ZC3HAV1
	GRM7-AS1	TSPO	PIPOX		EPAS1	SSFA2
	MKNK2	MYL12A	CDT1		KMT2E-AS1	LDLR
	LNX1	CD99	SEM1		HSBP1	MARVELD1
	TXNDC16	EHF	NDC80		TCF7	PHYH
	ZNF592	HSPD1	AL445524.1		ENTPD8	SOX21-AS1
	ZDHHC9	BLVRB	BRCA2		LINC01411	TMEM99
	CHKA	CDKN1A	AURKA		CRAT	BTG1
	SNHG9	MRPL18	LIG1		CYBA	SLITRK6
	DHCR7	EIF3F	PIH1D1		OSBPL1A	STX16
	MXD1	GEM	KIF15		TMEM158	TXNDC16
	MECR	SCUBE2	TBCA		QSOX1	MKNK2
	RNF220	TIMP3	CHAC1		CTSB	HIPK1
	SYN2	SGMS2	TCF19		ASPSCR1	C6orf141
	NR3C1	C11orf58	LYRM4		STRIP2	NDUFA13
	IFI44	BCL3	PTMA		CTHRC1	ZDHHC3
	LINC01170	EGFR	GNAT3		AL096865.1	PER2
	SYNE2	JMJD1C	FAM83F		NAPG	ADCK2
	PCSK7	C12orf57	FADS1		GNG2	CHPT1
	NBDY	GBP3	LMO4		NECTIN4	UBN1
	TCEAL4	SNAI2	SPAG5		PHACTR4	CDK4
	LHX1	ACTG1	SIX2		POLR1D	PXDC1
	RUNX3	NFE2L2	NHP2		ZDHHC18	HMGN2
	NXPH3	MEIS2	HOXA9		ITGB5	WWTR1
	RAB22A	WEE1	FBL		SYT7	IER5
	LINC01426	LBH	RASL11B		RRBP1	STARD10
	ETNK1	JUND	ITLN2		IQGAP1	E2F1
	AP2S1	IRF6	CDC6		ALDH18A1	TEX30
	ADAMTSL2	RAP2B	TRAP1		LEF1	MYL6
	AC073365.1	TNFRSF14	TIMP4		MOSPD1	STAT1
	SPINT1-AS1	SYCE1L	MYEF2		PLXNA1	SCD
	SESN3	EPSTI1	MZT1		HSPA2	ID3
	KLF9	GATA3	MGME1		CHRM3	CDKN1C
	SNX25	CSRP1	NT5DC2		H2AFY2	MCF2L-AS1
	NAB2	TRIM22	BOP1		TPR	CCDC14
	CEMIP2	C1S	CCDC86		TMC6	TECR
	LINC00665	C1orf21	PRR34-AS1		APOO	FKBP1A
	TENT5A	EMP1	VMA21		DSG2	TLE4
	TRIM33	KRTCAP3	H2AFX		RGS9	ARSJ
	CALML3	HSBP1L1	FANCI		PRSS22	TMEM170A
	KDM1A	JAK1	H2AFY		SMYD3	LINC00685
	RNASEH2C	HLA-DQB1	SAPCD2		MMP14	PCNA
	LINC00667	ARHGDIB	SSNA1		HECA	RTF2
	LRRC58	TRIM29	CNOT7		DDX1	USP16
	ZSCAN16-AS1	TMEM205	ZNF524		ECEL1	NQO1
	NCOA1	IFI35	MPST		DAAM2	ABHD12B
	BCL7C	DDX21	CCT5		PPP1CB	RBBP6
	RASSF4	NFKB1	CBX1		TWIST1	DNAJB6
	NUDT4	ANKRD12	CHEK1		NPPC	BBX
	NDUFC1	KTN1	BANF1		GPC1	BRI3BP
	AKT1S1	EIF4G2	HJURP		CHPF	SLC12A7
	SPAG16	MYADM	PSIP1		BHLHE40	HELLS
	COL4A5	PALLD	NCAPG		AOC1	ECHS1
	MED13	GAS6	FOXA2		ERMP1	SPG21
	PEAK1	CREB3L1	ZNF257		TINCR	UHRF1
	B4GALT4	CCNL1	ITGAE		UTRN	MAN2A1
	CPD	NEDD4L	MLST8		NDUFA4	SOX2
	AFF4	ITGB8	ENY2		STARD3	NME3
	ROR1	COLCA1	ATP5MPL		THBD	TM7SF2
	UPF1	LY6E	MRPL14		JAG1	STK17A
	ZNF436	NAMPT	CKAP2L		METTL9	ALDH1A2
	EIF2AK2	PDLIM4	HAGLROS		GPR157	KIAA1522
	NENF	TRIM69	PAM		PIM1	TOP1
	MARCKSL1	LPAR6	THOC3		ASS1	SS18L2
	BX284668.5	IRF7	ZNF503		LHFPL2	RIMKLA
	AL135925.1	ANXA11	ARHGEF39		LINC01805	PCSK1N
	ARHGAP35	CTSS	MYB		MB
	TMSB15A	CYP4B1	KIF20B		ADD3
	PEPD	CDKN1C	ARHGAP11A		LAMP1
	COMMD10	CD55	COX8A		SYT1
	KIAA1522	EHD1	MIS18BP1		MPZL3
	SNX18	BAG1	UBE2D2		PAM
	LRP3	SOCS3	AC016205.1		TMEM79
	LINC00662	UGCG	KCNQ5		HYOU1
	HOMER2	RBM47	COMMD10		CASP7
	ERF	TUBB4B	OARD1		CD58
	BEX2	DDX17	KIF2C		ZFYVE19
	EXOG	SLC44A4	CENPQ		CYTH3
	ANKRD9	CYBRD1	BARD1		UBE2H
	NECTIN2	XBP1	CDC25B		CARM1
	ZNF367	FXYD3	ZWILCH		GTF3C5
	NMNAT3	STX11	CENPS		DSP
	PPP6R1	ST13	NAA38		SERINC2
	EMC10	RIC3	RAD51C		SEMA3F
	COL4A6	EFEMP2	MRPL51		HSPA5
	FADS2	BAZ1A	STC2		KRT39
	CCNE1	PIM1	IMPDH2		NOSIP
	DNAJC27-AS1	KDSR	FZD1		UBE2M
	SMIM22	PLSCR1	ILF2		PPL
	COPS9	MTRNR2L8	MRPL55		HIBADH
	MAGT1	ITGB1	VDAC3		GNS
	SVIP	SH3BGRL	ENSA		AL391056.1
	LSM3	FEZ2	MCM7		TAX1BP1
	BRD7	SMIM14	CLDN3		PATJ
	FAM102A	NKX3-1	FGF19		GADD45A
	MINDY2	KCNK1	CEP70		MCUR1
	OAS3	HSPA5	AL031777.3		PAPLN
	DYNLL2	CEBPD	PSMG2		DLX6-AS1
	MED29	TOB2	HDGF		C1orf198
	UQCR11	PLP2	AUNIP		CEP112
	SDHAF1	ATF4	NDUFA6		ANKRD29
	ST14	STK17A	HILPDA		FRMPD1
	MEST	HYI	TOX3		BID
	CHPF	PARD6B	NDUFS6		LINC00476
	NR1H2	TCEA3	CYCS		SGMS2
	CACFD1	IER2	BUB1		HIST1H4H
	TMPRSS3	MTRNR2L12	RNF26		TFRC
	EPS8	ARID5A	LHX1-DT		SYK
	MAP4K4	C3orf52	FAM43A		HES2
	ZNF738	APOL6	DDT		SMAD7
		BHLHE41	PXMP2		PDE8B
		RAB1A	FOXQ1		LINC00662
		CD63	HNRNPA2B1		NCOA2
		PTGES3	EMX2		CTNNA1
		TOP1	SMC3		CAPS
		MAP1B	ASPSCR1		MRPL41
		B4GALT1	CA8		SH3KBP1
		PLK2	TPRKB		KIAA1217
		FBXO32	RAB11FIP2		SLC25A13
		PBX1	IMPA2		HOXA10
		RND3	KIF23		CHCHD7
		FSTL1	HIST1H2BK		OSTF1
		DST	PABPC1		SPRY4
		CDC42EP1	PDAP1		TWSG1
		EIF5	TMEM18		AC010642.2
		MCL1	CEP57		PNMT
		ELF1	TARS		ALDH1L1
		HOXB13	PLP2		ATP1B3
		SSPN	MCM10		GATA2
		RHOC	CDCA7L		WFS1
		RBMS1	ATP2A1-AS1		TNFRSF19
		IFNGR1	CCDC167		HDLBP
		CYBA	NCAPD3		HMGCS1
		MSN	ECI1		SEMA3E
		HES4	KIF14		EFHD2
		GADD45A	MPP6		PCOLCE
		CNN2	SDHAF3		TRAC
		GADD45B	CLYBL		AK8
		VAMP5	GPRC5B		LHX9
		ARF4	SRM		EFNA1
		ESD	BUB1B		SLC25A37
		ANXA3	SOX2		LRRC45
		TMSB4X	ZFAND1		RMND5A
		CHMP5	TPD52L1		MLLT6
		GABARAPL1	AL392172.1		ADRA2C
		EIF4A1			VOPP1
		PNPLA2			AMFR
		FAU			LMO7
		SLC25A37			ERBB2
		XAF1			SDC1
		AMD1			CTNNB1
		EIF1			KLF13
		RAP1B			PTPRF
		SBDS			MESP1
		TMEM98			EMC10
		HSPA8			GNG4
		LRRFIP1			MT1X
		SLC40A1			RANBP9
		RYBP			RASL11B
		SNHG18			ZIC2
		RAB32			DACH1
		SP100			RSU1
		DAZAP2			ZFYVE21
		HSP90AB1			RNF217
		SELENOK			VAC14
		EIF3G			APLP2
		CALD1			HEY1
		TICAM1			APOL4
		TSTD1			HOXB7
		RNH1			GNAZ
		H3F3B			MYLK
		UBE2L6			NCK2
		KLHL21			NIPAL3
		FLNA			STX7
		UGDH			PRSS8
		TSPAN13			COL6A1
		MYL9			MYT1
		RRAS			PATZ1
		UXT			MYO10
		TNS1			TMSB10
		UBE2B			AP001453.2
		NBL1			TRPM1
		PGM2L1			SH3BP5
		RNF213			EIF2B5
		ETS1			ANK3
		SELENOS			TET2
		SERINC2			ATP6V1B2
		BCAM			SH2D4A
		GLRX			GSE1
		TRAM1			HPGD
		UFM1			FAM43A
		CAPN2			TMPRSS4
		ARPC2			TRAK2
		LDHA			TTYH3
		M6PR			TMBIM1
		DDX24			KLHDC10
		IRF2BP2			BSG
		TPM2			SERPINI1
		TM2D2			ATP6V0B
		STAT3			TSPYL5
		CHMP2B			EPHB3
		MANF			ITPRIPL2
		LYN			CLTC
		YPEL5			CANX
		BBX			MACF1
		PYURF			IMPDH1
		C4orf3			FGFR3
		FOXP1			SEC61A1
		SCPEP1			ACOX1
		WBP2			MGLL
		CEACAM1			TMC8
		WBP4			LAPTM4B
		SH3BGRL3			NECTIN1
		RILPL2			GCHFR
		TAGLN			SCRN3
		MET			MLEC
		TNFRSF10B			HOXA10-AS
		SFT2D1			MAL
		TMEM165			FURIN
		RNF114			PNP
		SRSF5			SP5
		LMO7			PRAG1
		BTN3A2			HOOK3
		YWHAG			SCD
		TFAP2A			STK38
		LARP7			PON2
		PLK3			MVD
		SHISA5			SBF1
		PDLIM5			NDUFB3
		TMEM59			TMED3
		ATP6V0E1			MAP2K2
		VAMP2			CDCP1
		BTG2			ANKRD34B
		PSME2			SERTAD2
		MIDN			IGFL4
		MCUB			TMEM184A
		BEX4			CALR
		CD44			AKIRIN2
		SDCCAG8			GRB10
		B4GALT5			CLN8
		RBM39			HPS4
		TMEM50A			TWIST2
		APP			GRHL1
		SEC62			PLEKHA2
		STAT1			RNF145
		CARD16			ZDHHC3
		TMBIM4			RBP1
		CYSTM1			SLC30A3
		EBPL			ZIC5
		CXADR			ADK
		MYH9			RHEB
		HSPE1			EFNA3
		FGFR1OP2			AC026979.2
		ACADVL			GABRA3
		RELB			FCGRT
		CLK1			FRMD6
		EIF4A3			TPMT
		ASAH1			SNHG9
		TUBA1C			TBL1XR1
		TP53TG1			SYNGR2
		EIF3D			ARHGAP18
		ARL6IP1			SYPL1
		ABHD14B			XRN2
		SLC39A1			TMEM161B-AS1
		NDEL1			DBN1
		MAX			TCF4
		GNA15			FAM83H
		DAAM1			TOMM5
		LRP10			AIFM2
		NPDC1			MPP1
		STIP1			PLXNB2
		ARF6			CSNK1E
		TNIP1			GRM8
					ATP6V0D1
					HDAC4
					GGA1
					GRHL3
					CLDN11
					SLC7A8
					TOM1L2
					TMEM8A
					RGL1
					PLEC
					FBXO28
					BEST3
					FNDC3B
					TCAF1
					AC103702.2
					SGPP2
					GPM6B
					KIZ
					IGF1R
					SPPL3
					KDM5C
					LGALS7B
					MTMR10
					NF2
					TAGLN2
					PDIA4
					TBCD
					NAV1
					SREBF2
					ATP6V0E1
					PTPA
					AC006504.1
					PSAP
					NRP2
					SLC7A6
					GPX3
					GRAMD2B
					PTK6
					NDUFA6
					BCAR1
					SPNS2
					ATP6V1H
					PDE6D
					ADAMTSL2
					BAIAP2
					SEMA4C
					GNAT3
					ETHE1
					IGFBP5
					TMEM30A
					ZNF710
					CRELD2
					SSH2
					AKAP1
					MAN2A1
					TBC1D22A
					TRABD
					RIN2
					CUX1
					IQANK1
					SNX24
					PCMTD2
					EEPD1
					SLC39A7
					ULK1
					FAM129B
					WDR26
					GPAT4
					SYBU
					NRBP1
					EIF2B4
					EMP2
					MAP7
					CAPN15
					CD2AP
					SLC5A6
					DYRK2

## Sheet: Patient #6
DEGs of each cluster in epithelial cells of patient #6 (Log2 fold change > 0.25, FDR < 0.001)
Cluster 0	Cluster 1	Cluster 2	Cluster 3	Cluster 4	Cluster 5	Cluster 6	Cluster 7	Cluster 8
RACK1	PCDH7	KLK3	GDF15	CHGA	TOP2A	MTRNR2L12	S100A6	KRT17
SLC25A6	DSEL	KLK2	AP000844.2	SCG2	CENPF	PLCG2	IFI27	SFN
EEF1B2	AL589182.1	SPON2	CAMK2N1	SCGN	NUSAP1		LGALS3	KRT15
EEF1A1	GPM6A	GADD45G	ELF3	MSMB	BIRC5		FABP1	ANXA2
EEF2	MARCKS	GADD45B	PRAC1	CPE	UBE2C		LGALS4	WFDC2
HNRNPA1	PMEPA1	HSPA1B	BMP2	AGT	TPX2		CEACAM5	TACSTD2
NPM1	RETREG1	FOS	CLDN4	CHGB	PCLAF		S100P	S100A2
UBA52	ERVMER61-1	AL589182.1	TSPAN8	TFF1	CENPW		KRT20	KRT14
NACA	F3	DNAJB1	GABRB2	KLK12	TK1		DNAJC15	MT1E
SLC25A5	SESN3	IER2	ALCAM	AGR2	CDKN3		SERPINB1	H2AFJ
UQCRH	MPP6	JUN	PDLIM5	OR51E1	RRM2		GPX2	DEFB1
EEF1D	RHOU	JUNB	SPINK1	VTN	CCNB2		S100A11	TNFSF10
LINC02170	AR	CIRBP	ACPP	PAPPA2	KIFC1		IL32	DKK1
LDHB	SPON2	TRGC1	NEDD9	PPFIA2	ASPM		IER3	SLC14A1
PPA1	BRINP3	SLC45A3	PHLDA3	ASCL1	MAD2L1		HLA-B	ADM
MCCC2	ANKRD30B	ANKRD30B	PGK1	VGF	KIF4A		TMSB4X	KRT5
COX7C	UTRN	RBM11	GABRA1	TFF3	CDK1		KRT19	CSTA
NAA10	RBM11	ID3	NEAT1	TENT5A	MKI67		ANXA2	MPZL2
PTMA	ZBTB20	PARD6G-AS1	COBLL1	MS4A8	DLGAP5		TPT1	PDLIM4
GAPDH	MALAT1	ZG16B	PPP2R2A	RBP4	SPC25		IFITM3	S100A11
TIMM13	POTEE	SAT1	TRIB1	NR0B2	HMMR		PHGR1	LXN
COX7B	GNAI1	DSEL	UGDH	SMOC1	TACC3		AGR2	HLA-E
EIF3F	AAK1	SPDEF	NFIL3	METRN	FOXM1		B2M	PHGDH
HPGD	STEAP1	BTG1	C6orf141	C1QL1	AURKB		KRT18	TM4SF1
SNRPD2	THUMPD3-AS1	LINC01297	MDM2	PHGR1	SGO1		H2AFJ	IFITM3
PPIA	AMD1	ACPP	WEE1	SCG3	NCAPG		TFF3	REX1BD
EIF3E	PPP3CA	EGR1	NUPR1	INHBA	MYBL2		S100A10	TRIM29
PHF6	MBOAT2	FAM110B	ATF5	CACNA2D1	PBK		KRT8	FBXO32
LSM7	LIPI	ERVMER61-1	MMP10	SLCO3A1	NUF2		HLA-A	TNFRSF14
FAU	PLCB4	GPM6A	CDKN1A	SMIM22	GTSE1		CYBA	CSRP2
YBX1	GULP1	NKX3-1	LDHA	GC	PLK1		SFN	ANXA1
NME4	NTM	TSTD1		PROX1	NDC80		HSPA1A	IFI16
ATP5F1D	NKX3-1	FXYD3		NSG2	NEK2		CD9	SH3BGRL
TKT	BICD1	RDH11		UCP2	PIMREG		TXN	CLDN1
RAN	POTEI	DUSP1		PAEP	KIF2C		CLIC1	MIR222HG
APRT	TMEFF2	PMEPA1		DACH1	ECT2		EPCAM	LPAR6
BTF3	SLC45A3	PCDH7		SYT5	MND1		HLA-E	GBP1
ENO1	VMP1	AP001816.1		PTPRN2	CDCA3		SPINT2	SERPING1
TOMM7	AFF3	C19orf48		TMEM61	KNL1		CST3	BST2
MCTS1	PCDH9	TMPRSS2		ST3GAL1	CDC20		CLDN4	RARRES1
NAP1L1	AP001816.1	HSPA6		RET	CDCA5		HLA-C	CD44
EIF3K	MYO6	MESP1		KCNJ6	PARPBP		CLDN3	IFI44L
NME1	SOX4	GNAI1		ENTPD8	HMGB2		ACTB	FHL2
MZT2B	STEAP2	NME3		PAM	CEP55		PSMA7	KRT23
SNRPE	SPOCK1	TXNIP		GPC5-AS1	KIF14		DSP	PSMB8
CKB	AC007402.1	PRDX6		FAM178B	IQGAP3		PERP	SERPINF1
NDUFS5	MMP10	TSPO		MUC13	KIF23		SLC25A5	CAPG
ATP5ME	ARHGAP6	SLC38A2		LINC00473	BUB1		ZFP36L2	IER3
PRMT1	BMPR1B	PPP3CA		SV2C	KIF15		PTMA	XAF1
EIF4B	MYADM	SNHG8		GPRIN3	PKMYT1		DUSP1	RAB34
CCT3	ANKH	UBB		OR51E2	CENPU		MPST	MAML2
SNRPD1	KCNQ1OT1	TOB1		TOX	ASF1B		FCGRT	MMP7
NHP2	ACPP	MARCKS		RTBDN	SGO2		COMMD6	LGALS3
C1QBP	TSPYL4	STEAP1		TIMP2	TROAP		MYL12A	GSDMD
TIMM8A	CCDC50	FOLH1		SMIM6	RACGAP1		CD63	VAMP8
SNRPF	ODC1	GULP1		CNKSR3	DEPDC1		LDHA	RARRES3
HSPD1	SH3RF1	EEF1A2		MIR7-3HG	PTTG1		TIMP1	IFITM2
THSD7A	ATP8B1	CD151		TRNP1	CENPM		KDELR2	CYBA
SERBP1	CCDC74A	BRINP3		BAIAP3	SKA1		ARPC2	S100A6
BEX3	EGR3	EFNA1		SYT13	MXD3		TSPAN8	HLA-A
MRPS21	ZBTB10	GJA1		CACNA1A	KIF11		PFN1	HSPA1A
ATP5MC2	MAT2A	MAFB		CD82	BUB1B		GSTK1	KRT7
MIF	NFIB	CREB3L4		RALYL	CENPE		TAX1BP1	GBP2
NDUFAF8	KHDRBS3	NAALADL2		KCNH6	PRC1		PSME1	SLPI
AHCY	ARG2	A1BG		FOLR1	CIT		SAT1	MEG3
IGBP1	ATP6V0A1	UTRN		INSM1	SPC24		NDUFB5	MYOF
EIF3M	SLC3A2	HIST3H2A		IFI6	MELK		MPLKIP	LGALS3BP
SRM	C1orf116	TMEM54		SRPK3	CDCA8		REEP5	PHYHD1
TXN	MAP9	PPP1R15A		SEZ6L2	POC1A		ADH5	TMEM173
FBL	MIA3	ANKH		ITIH1	RAD51AP1		GABARAPL2	ALDH2
NONO		DDIT4		CST3	ZWINT		PAPOLA	THBS1
JPT1		TMC5		SCN3A	ORC6		ARF4	EDN1
PDLIM5		S100A10		TMEM59L	ANLN		CARHSP1	ZFP36L1
HMGB3		ZFAND2A		APLP1	SPAG5		FTH1	HLA-B
MRPL12		CEBPD		STMN4	TYMS		QTRT1	RUNX1
ZFAS1		NR4A1		SSR4	CCNB1		NAA20	KRT19
PPP1R14B		PLCG2		TUNAR	TMSB15A		MSRB2	CDC42EP5
ATP5MC1				FAM131C	ARHGAP11A		C4orf3	TIMP1
PHB2				CDHR3	DHFR		AIMP1	ITGB4
C12orf45				HLA-C	RTKN2		TSC22D1	CD74
NSA2				CPS1	CKS1B		TMEM54	SP100
FKBP5				FAM19A5	PHF19		STAU1	CTSB
PAICS				WNT4	AURKA		LAPTM4A	CCL2
CCT2				CGA	TTK		PSMA2	RARRES2
PRAC1				MAD1L1	SKA3		HMGB1	DHRS3
PA2G4				CDK5RAP1	PRR11		CD99	S100A14
LAGE3				SYT1	TUBA1B		BTF3	DMKN
ABRACL				NAAA	STMN1		MGST2	CRYAB
EIF5A				ATP6AP1	NCAPD2		FAM96B	CNN2
DKC1				FKBP2	HMGN2		PRPF40A	THSD4
IDH3G				ESPL1	CKAP2		PRDX5	TAGLN2
OLA1				CD63	KNSTRN		RBM3	BAG3
HNRNPAB				C14orf132	BRCA1		CHCHD2	PSMB9
EIF3L				DIRAS2	CDC45		DBI	IGFBP3
C20orf27				SYP	SMC4		RHOA	YBX3
EIF3H				EGFL7	CDT1		ATP5F1C	JDP2
MAOA				SERGEF	FANCI		VDAC1	MYL9
EIF4EBP1				NBEA	HMGB1		GNG5	MAST4
STOML2				SELENOM	DTL		LAMTOR5	CYTOR
RUVBL1				LAT2	UBE2T		POMP	HLA-C
NOP53				GEM	H2AFZ		HSPA1B	PDLIM1
RANBP1				KCTD12	KIF20B		SPCS1	MEIS2
CCT8				BSG	CENPH		PPDPF	TPT1
POLD2				IHH	SMC2		SKP1	GPRC5A
EIF3D				IGFBP2	BRCA2		CYSTM1	CX3CL1
SNHG8				QDPR	HIST1H4C		TXNIP	EPAS1
RBMX				SSTR2	XRCC2		TPM4	CLU
C19orf48				HLA-A	TUBB		EBP	PYCARD
RSL24D1				TMEM59	CLSPN		YWHAB	KLK11
NRXN1				NUCB2	ATAD2		ID1	ITM2B
MRPL23				KLK11	LMNB1		TSPO	B2M
AR				DDX11	FAM111B		PLP2	C1R
ATF5				RIMS2	CKS2		SAP18	TIMP3
PAFAH1B3				DNAJC12	UBE2S		UXT	TRIP6
PYCR1				KIAA1324	TMPO		OCIAD2	FLRT3
SMS				CD81	FBXO5		RAB5IF	PLSCR1
NCL				IDS	SAPCD2		ITM2B	TPM4
SMARCA1				NCAM1	MIS18BP1		HSPE1	KIAA0040
DBI				KCNK3	CDC6		FTL	ERF
SYT4				C12orf75	HIST1H1E		MYL12B	AREG
				SERINC2	CDCA4		CSTB	PRSS22
				NFASC	ANP32E		SMIM26	BTG3
				LRPAP1	NUCKS1		ARPC3	TNFRSF12A
				FXYD5	NUDT1		HSPH1	FOSL1
				OS9	HIST2H2AC		EIF6	LMNA
				PSAP	FAM111A		AP1S1	EGFR
				TSPAN1	KPNA2			MIR22HG
				PIGT	RFC3			FOSB
				HSD17B14	HMGB3			UBE2L6
				GNAS	H2AFV			KLF5
				HLA-B	TCF19			FBLN1
				EMC10	FEN1			SORL1
				CEP126	HIST1H1C			RTN4
				PCSK1N	GGH			CAST
				LMNA	DEK			HLA-DRA
				GRN	ITGB3BP			ATP1A1
				ATP1B1	CENPP			LIMA1
				ATP6V0B	C21orf58			DST
				RSPH1	CDC25B			GSN
				SPINK2	CHEK1			CRABP2
				CD55	MIS18A			FTH1
				CD68	LIG1			MAFF
				SHISA8	JPT1			PALLD
				SEC11C	TUBA1C			SERTAD1
				GPRC5C	PRAC2			CYR61
				PART1	DTYMK			PBX1
				CTSD	DDX39A			PARP14
				RIMBP2	ANP32B			SELENOM
				ABCA3	MCM7			SPATS2L
				ARC	POLD1			CD82
				CYSTM1	E2F1			CD63
				TUBB2A	NCAPG2			RHOC
				CNIH2	SLC25A5			TUBA4A
				BCAM	LSM4			CCND1
				ISG20	RRM1			UPK3A
				SQSTM1	BUB3			MX1
				HGF	RAN			SLC1A5
				PEG10	SKA2			ADIRF
				SLC22A17	TIMELESS			RND3
				LRRC42	CENPN			KRT8
				SYTL2	RFC4			ITGA6
				ERP29	NRM			NOP53
				RAB11FIP1	CCDC34			S100A16
				ETS2	LSM3			EHF
				CAPS	DNAJC9			TMSB4X
				ASAH1	MZT2B			PERP
				IFI27L2	HMGN1			PFDN5
				SARAF	DUT			CALM1
				SH3BGRL3	EMC9			DNAJA1
				TMBIM6	RFC5			GADD45A
				ATP6AP2	SIVA1			BLVRB
				PLP2	CARHSP1			IRF1
				PHLDA1	WDR34			IL6ST
				FXYD3	GAPDH			IFI6
				EPHX1	RAD21			CD9
				ZNF703	HELLS			HSPH1
				CTSA	MDC1			CLDN4
				P4HTM	GMNN			DNAJB4
				GOLM1	PGP			SELENOP
				IZUMO4	TUBG1			TGIF1
				SLC44A1	IDH2			CEBPD
				FAM102A	DBF4			IRF6
				MAP1A	MGME1			LITAF
				RFX6	GINS2			RILPL2
				CLU	LSM2			MT2A
				ARSA	PCNA			MT1X
				TAPBP	RANBP1			BASP1
				NUCB1	MRPL51			EHD4
				SLC38A10	TMEM106C			H3F3B
				APBB2	ANAPC11			LY6E
				SPINT2	DNMT1			ELF1
				PODXL	EZH2			CDKN1A
				SYT7	PPIA			DUSP23
				ATF3	PTMA			VMP1
				CALM1	CKAP5			MAT2A
				NR4A2	AP2S1			SFRP1
				LDLR	SYNE2			EIF1
				CLDN7	RNASEH2C			CTSH
				CAMK2N2	UBALD2			MGP
				KCNH2	GCHFR			NFE2L2
				AREG	SAC3D1			PSME1
				RRAD	CHAF1A			SKP1
				SLC29A4	TUBB4B			ZC3H12A
				HSPB1	HDGF			DDX5
				CHPF	CDKN2D			FXYD3
				MGAT4A	G2E3			PRDX1
				NEDD9	UQCC2			CEBPB
				PLD3	CBX3			LGALS1
				NPTXR	EBP			TSC22D1
				TUSC3	TMEM160			AC020916.1
				HID1	GGCT			WLS
				ALCAM	RANGAP1			HBEGF
				LASP1	MCM4			SDC4
				MSMO1	EEF1D			COMMD6
				MTSS1	LRRC45			CAVIN1
				GNS	CENPX			AHNAK
				C4orf48	MAZ			S100A13
				DMPK	RAD51C			STK17A
				RABAC1	HPRT1			KRT18
				TBC1D1	NASP			EPHX1
				C5orf49	SNRPB			KLF6
				MISP3	NSD2			ID1
				MAPK8IP1	TRIM28			ACTN4
				ST14	ILF2			UBB
				A1CF	SNRPD1			IFI35
				PPIL6	EIF4EBP1			CDKN1C
				RAP1B	ARL6IP1			HSP90AB1
				TMEM107	H1FX			CD47
				KRT8	SHMT2			JUNB
				SCNN1A	EEF1B2			CD59
				PDGFA	YBX1			MAP1LC3B
				RHBDD2	SRSF3			BTG2
				MT3	KIF22			PGM2L1
				CDKN1A	FDPS			LRP10
				ELAVL3	LSM5			ARPC2
				NPDC1	MPC2			DNAJB1
				IL13RA1	ACAT2			TSPAN1
				CCDC28B	NCAPD3			RRAS
				SLC22A18	SPINK1			KLHL21
				RAB26	CBX5			PPP1R15A
				ABHD12	BEX3			KIAA1217
				HBEGF	PSIP1			PIK3R1
				FKBP11	SNRPF			COLCA1
				LAMP2	LDHB			ETS2
				OGFOD3	SSRP1			TRIB1
				BCAP31	SNRPG			TMEM59
				EFHD2	RBM8A			MIDN
				MAP3K5	DCTN3			CSRP1
				PHLDA2	CEP57			SLC3A2
				VPS13C	ZDHHC12			SHISA5
				TMED10	NONO			SQSTM1
				AGPAT2	CALM3			RAP2B
				DSP	COMMD4			EZR
				GOLT1A	RFC2			CD81
				NR4A3	SLBP			FAU
				ICA1L	PPM1G			EIF4G2
				CACNA1H	HPGD			NMB
				DYNLT3	HMG20B			SYNGR1
				PRLR	ENO1			DUSP2
				FAM222A	ISG15			DDX3X
				ELF3	GDF15			ITPKC
				TIPARP				ELL2
				SPPL2B				NDRG2
				ERLEC1				HSPB1
				NOVA1				GNG5
				CTSF				LDLR
				NFKB1				CBR3
				SQLE				AGR2
				SIGIRR				PRDX5
				TCTN1				IGFBP2
				EGR4				PNRC1
				YPEL3				PPP1R1B
				STARD10				ALAS1
				SLC44A4				ID4
				TUBA4A				FAM107B
				LITAF				NCOA7
				EPCAM				TECR
				INSIG1				CDC42EP4
				PRUNE2				AAMDC
				FURIN				FBXO2
				CYB5R1				EGR1
				LAPTM4B				ODF3B
				CNTNAP2				GNAI2
				NEU1				ALDH1A3
				MYLIP				ARID5B
				CBFA2T2				NEAT1
				NTHL1				IER5
				SCGB2A1				NPC2
				TCEAL3				PRRG4
				SDF4				NFKBIA
				CAST				TAGLN
				ANXA7				MTRNR2L8
				TTC39C				ZFP36L2
				CLSTN1				YME1L1
				HTATIP2				EMP2
				CAMKK2				CNFN
				ATG4A				ST13
				NEAT1				CIB1
				CPD				HNRNPA0
				EFHC1				HES1
				XBP1				TUBA1C
				MAFA				JMJD1C
				ARFGEF3				B4GALT1
				RNF34				SKIL
				CFAP65				SAT1
				C6orf141				MYL12B
				RCAN3				UBE2B
				EGLN1				SLC38A2
				MFSD12				OSER1
				ATRAID				TAPBP
				AHI1				TSPO
				TMC4				CTNNA1
				NDFIP1				BCL3
				ASPHD1				MTRNR2L1
				FOXP4				EIF5
				ERO1B				PLXNB2
				SAAL1				BAG1
				RASAL2				PKM
				DST				HERPUD1
				MGLL				REXO2
				TMEM9				PHLDA2
				MAPKAPK2				MTRNR2L12
				MROH1				SERP1
				ITM2B				ARL6IP5
				APLP2				NFIA
				NR4A1				CYSTM1
				IGSF8				ZFAND5
				ENO2				KDM6B
				NOL4				DDX17
				CHID1				SYNE2
				CD46				LBH
				BASP1				LMO4
				TTR				ANXA11
				CAMK2B				HEXIM1
				DDRGK1				TMEM219
				NENF				RBMXL1
				P4HB				ATF3
				RHOB				SON
				KRTCAP2				ISG15
				CCDC107				UBC
				SMC4				TYMP
				GUSB				CDH1
				VAMP2				ETF1
				MYH14				CTNNB1
				STIM2				HSBP1
				CHM				ARF4
				PINK1				DUSP14
				DNAJB9				EIF4A3
				AC244090.1				WSB1
				MAGT1				RNF213
				CIB1				RNH1
				GABRA1				HDLBP
				NAV1				CHMP2B
				SELENOW				ITGB1
				OAZ1				TOP1
				NDUFA1				DEDD2
				LRRFIP1				INTS6
				FGFR1				FCGRT
				SCD				FLNA
				LCOR				SOD2
				MYDGF				CCDC6
				LIMS1				PNKD
				IDI1				PLIN3
				DPP7				NABP1
				LMAN2				IFI27L2
				POLR3GL				CAPN1
				CETN2				MGMT
				CSRP1				RYBP
				KLB				PSME2
				FOXA3				NUDT4
				CLPTM1				H2AFX
				NAT14				BZW1
				CD164				KLF10
				VKORC1				CITED4
				LY6H				SBDS
				C1orf122				MYLIP
				ADI1				TAX1BP1
				CD59				AKAP13
				RUFY3				RRBP1
				HIPK2				MYC
				RTN4				EFNA1
				MB				CALD1
				RAB2A				ATP1B1
				TMEM205				NUFIP2
				TSPAN31				ARGLU1
				MPC2				SELENOK
				MAP2K3				CSRNP1
				JUN				LAPTM4A
				ICA1				TMEM123
				PAIP2B				PCF11
				PCLO				ERRFI1
				ST6GAL1				CXADR
				CDKN1C				NAMPT
				PLOD3				GTF2B
				LPGAT1				DUSP1
				LRRC24				PIM3
				TSPAN3				MAGED2
				NECTIN2
				AQP3
				ANKRD37
				GABRB3
				FKBP8
				CAMK2N1
				ABHD2
				AIDA
				EMC3
				ECE1
				LIMCH1
				HPN
				SCARB2
				PDIA3
				LDOC1
				TMX4
				CBX6
				TMCO1
				KAZALD1
				RAB3B
				GPAA1
				PSENEN
				CRIP2
				IFI27L1
				PSME2
				XIAP
				EGR3
				PRKAR1A
				CD47
				KCNJ3
				SDF2L1
				TECR
				CRELD2
				ANAPC5
				TMBIM4
				TPD52
				PKM
				DPM3
				IER5L
				HERPUD1
				DDR1
				FOSL2
				GDI1
				YPEL5
				SEC61A1
				AES
				TMEM238
				MORN2
				UBE2H
				CYB561
				SPCS3
				JUP
				UBB
				SDCBP
				TMED3
				AIG1
				ID1
				JMJD1C
				C11orf96
				TUBB4B
				B2M
				C9orf116
				HES6
				OTUD6B-AS1
				PRDX4
				TAX1BP1
				ERI3
				GNG4
				RASD1
				FLOT1
				VEGFA
				MBOAT7
				APP
				HSP90B1
				HACD3
				JUNB
				SSR1
				ZNF331
				CYB5R3
				ISG15
				PPIB
				CALM3
				BAG1
				HM13
				HSPA5
				MKNK2
				CLDN4
				WEE1
				EGR1
				RAMP1
