# Supplementary material for: Single-cell analysis supports a luminal-neuroendocrine transdifferentiation in human prostate cancer
Source: Commun Biol. 2020 Dec 16;3:778. doi: 10.1038/s42003-020-01476-1 (PMC7745034; doi:10.1038/s42003-020-01476-1)
Supplement: Supplementary file 6 — Supplementary Data 4 [file 42003_2020_1476_MOESM6_ESM.xlsx]

## Sheet: summary
Patient Characteristics
No. pts.	297
Primary prostate adenocarcinoma/CRPC/NEPC	280/10/7
ADT treated/untreated patients before prostatectomy in primary prostate adenocarcinoma	47/233
Median age at diagnosis in years (SD)	67 (6.57)
Median height at diagnosis in centimeter (SD)	170 (5.70)
Median weight at diagnosis in kilogram (SD)	70 (13.94)
Median PSA at diagnosis in ng/mL (range)	16 (1.63-214)
Gleason (%)：2+3=5； 3+2=5	2 (0.67%)
3+3=6	61 (20.54%)
4+3=7； 3+4=7	146 (49.16%)
4+4=8; 3+5=8	48 (16.16%)
4+5=9； 5+4=9	20 (6.73%)
Missing	20 (6.73%)
Tumor stage (%): Ⅰ	9 (3.03%)
Ⅱ	230 (77.44%)
Ⅲ	28 (9.43%)
Ⅳ	13 (4.38%)
Missing	17 (5.72%)
Patients available for KRT18, KRT5, SYP triple immunofluorescent staining. Cancer; Treated/Untreated (297 pts)	273；45/228
K18+K5-SYP+ Cancer	83
K18-K5-SYP+ Cancer	13
K18+K5+SYP+ Cancer	1
K18+K5-SYP+ & K18-K5-SYP+ Cancer	5
Missing	24

## Sheet: Detailed information
		No.	Pathological type	Gleason	Tumor stage	Age	Hight	Weight	PSA level	ADT	K18+K5-SYP+	K18-K5+SYP+	K18-K5-SYP+	K18+K5+SYP+
T15-292 TMA1	E15,E16	04-3055	PCa	3+4=7	T3bN0M0	59	170	68	3.3	No	NA	NA	NA	NA
T15-292 TMA1	F01,F02	02-7799	PCa	3+3=6	T3bN0MO	67	160	73	10.5	No	NA	NA	NA	NA
T15-292 TMA1	F09,F10	03-2832	PCa	4+5=9	T4N0M0	64	168	60.5	90	No	NA	NA	NA	NA
T15-292 TMA1	F13,F14	03-8449	PCa	3+5=8	T3bN0M0	63	173	66	4.5	Yes	NA	NA	NA	NA
T15-292 TMA1	F17,F18	04-4283	PCa	3+5=8	T3bN0MO	54	165	59	50	No	NA	NA	NA	NA
T15-292 TMA1	G03,G04	05-06932	PCa	4+4=8	T2cN0M0	57	172	74	28.9	Yes	NA	NA	NA	NA
T15-292 TMA1	G07,G08	05-08704	PCa	3+4=7	T2aN1M0	69	NA	62	87	Yes	NA	NA	NA	NA
T15-292 TMA1	G11,G12	05-11039	PCa	3+3=6	T3bN0M0	70	158	60	27.7	No	NA	NA	NA	NA
T15-292 TMA1	G15,G16	06-00283	PCa	3+3=6	T2aN0M0	72	176	80	7.63	No	NA	NA	NA	NA
T15-292 TMA1	H01,H02	06-07801	PCa	4+5=9	T4N1M0	56	174	79	4.436	Yes	NA	NA	NA	NA
T15-292 TMA1	H05,H06	06-13686	PCa	3+4=7	T4N0M0	64	182	80	47.2	No	NA	NA	NA	NA
T15-292 TMA1	H09,H10	07-01823	PCa	4+4=8	T2bN0M0	65	178	82	21.78	Yes	NA	NA	NA	NA
T15-292 TMA1	H13,H14	05-00926	PCa	4+5=9	T2cN0M0	65	168	72	40	No	NA	NA	NA	NA
T15-292 TMA1	H17,H18	05-09602	PCa	3+4=7	T2aN0M0	67	NA	65	16	No	NA	NA	NA	NA
T15-292 TMA1	I03,I04	05-10195	PCa	3+4=7	T2bN0M0	68	174	80	14	No	NA	NA	NA	NA
T15-292 TMA1	I07,I08	06-05126	PCa	4+4=8	T2aN0M0	71	NA	NA	NA	No	NA	NA	NA	NA
T15-292 TMA1	I11,I12	07-07145	PCa	3+3=6	T2aN0M0	66	160	62	16.9	No	NA	NA	NA	NA
T15-292 TMA1	I15,I16	08-02025	PCa	3+4=7	T2aN0M0	66	NA	NA	9.75	No	NA	NA	NA	NA
T15-292 TMA1	J01,J02	08-04580	PCa	3+3=6	T2aN0M0	72	NA	NA	15.4	No	NA	NA	NA	NA
T15-292 TMA1	J05,J06	08-05949	PCa	4+3=7	T2cN0M0	78	NA	NA	17.1	No	NA	NA	NA	NA
T15-292 TMA1	J09,J10	06-01485	PCa	3+5=8	T2aN1M0	54	173	85	8.35	Yes	NA	NA	NA	NA
T15-292 TMA2	D15,D16	08-08904	PCa	4+3=7	T2aN0M0	67	NA	NA	14.6	No	-	-	-	-
T15-292 TMA2	E03,E04	08-15837	PCa	3+3=6	T2aN0M0	76	NA	67	40	No	-	-	-	-
T15-292 TMA2	E11,E12	08-16209	PCa	3+4=7	T2bN0M0	59	NA	78	9.43	No	-	-	-	-
T15-292 TMA2	E15,E16	08-17221	PCa	2+3=5	T2aN0M0	66	NA	NA	14.68	No	+	-	-	-
T15-292 TMA2	F03,F04	09-00453	PCa	3+3=6	T2aN0M0	53	165	65	6.73	No	-	-	-	-
T15-292 TMA2	F07,F08	09-03109	PCa	4+3=7	T2cN0M0	63	165	73	8.64	No	+	-	-	-
T15-292 TMA2	F11,F12	09-03869	PCa	4+3=7	T3aN0M0	75	168	58	17	No	-	-	-	-
T15-292 TMA2	F15,F16	09-06701	PCa	4+4=8	T2aN0M0	68	NA	NA	6.4	No	-	-	-	-
T15-292 TMA2	G03,G04	09-09051	PCa	3+3=6	T2bN0M0	69	160	74	12.87	No	-	-	-	-
T15-292 TMA2	G07,G08	09-10741	PCa	3+3=6	T2cN0M0	58	170	70	11.7	No	-	-	-	-
T15-292 TMA2	G11,G12	08-05447	PCa	3+3=6	T2bN0M0	61	NA	NA	7.58	No	-	-	-	-
T15-292 TMA2	H03,H04	08-06071	PCa	3+5=8	T4N0M0	56	174	75	41.1	Yes	-	-	-	-
T15-292 TMA2	H07,H08	08-06994	PCa	4+3=7	T2bN0M0	65	169	60.4	19.1	No	-	-	-	-
T15-292 TMA2	H11,H12	08-08730	PCa	3+3=6	T2aN0M0	58	NA	70	10.5	No	-	-	-	-
T15-292 TMA2	H15,H16	08-09120	PCa	3+4=7	T2aN0M0	74	NA	82	25	No	+	-	-	-
T15-292 TMA2	I03,I04	08-10890	PCa	4+5=9	T3bN0M0	56	NA	84	9.863	No	-	-	-	-
T15-292 TMA2	I07,I08	08-11520	PCa	4+4=8	T2aN0M0	49	NA	76.5	19.35	No	+	-	-	-
T15-292 TMA2	J07,J08	08-09824	PCa	3+4=7	T2bN0M0	66	NA	78	16.1	No	-	-	-	-
T15-292 TMA2	J09,J10	08-12881	PCa	4+3=7	T2aN0M0	66	NA	81	48.1	No	-	-	-	-
T15-292 TMA2	J11,J12	09-06540	PCa	3+4=7	T3bN1M0	57	175	100	＞100	Yes	-	-	-	-
T15-292 TMA3	A01,A02	09-11322	PCa	3+4=7	T2bN0M0	71	160	50	8.49	No	-	-	-	-
T15-292 TMA3	A05,A06	09-11726	PCa	3+3=6	T2cN0M0	66	NA	NA	13.1	No	-	-	+	-
T15-292 TMA3	A09,A10	09-11789	PCa	3+3=6	T2cN0M0	65	170	72	11.88	No	+	-	-	-
T15-292 TMA3	A13,A14	11-01734	PCa	3+3=6	T2cN0M0	68	NA	NA	5.56	No	-	-	-	-
T15-292 TMA3	B01,B02	09-13911	PCa	3+3=6	T2cN0M0	64	NA	NA	12.75	No	-	-	-	-
T15-292 TMA3	B05,B06	09-14867	PCa	4+3=7	T2bN0M0	68	NA	NA	11.1	Yes	-	-	-	-
T15-292 TMA3	B09,B10	09-15728	PCa	3+3=6	T2bN0M0	63	171	81	8.9	No	+	-	-	-
T15-292 TMA3	B13,B14	10-00151	PCa	3+3=6	T2aN0M0	72	170	57	21.5	No	-	-	-	-
T15-292 TMA3	C01,C02	10-01076	PCa	3+3=6	T2cN0M0	61	170	NA	8.76	No	-	-	-	-
T15-292 TMA3	C05,C06	10-02915	PCa	3+4=7	T2cN0M0	74	170	75	11.58	No	+	-	+	-
T15-292 TMA3	C09,C10	10-03957	PCa	3+4=7	T2bN0M0	63	170	60	21.639	No	+	-	-	-
T15-292 TMA3	C13,C14	10-04517	PCa	4+3=7	T2cN0M0	60	170	54	10.24	No	-	-	-	-
T15-292 TMA3	D01,D02	10-05708	PCa	3+3=6	T2aN0M0	71	170	70	16.1	No	-	-	-	-
T15-292 TMA3	D05,D06	09-07516	PCa	4+3=7	T2aN0M0	68	170	69	11.01	No	-	-	-	-
T15-292 TMA3	D09,D10	09-11111	PCa	5+4=9	T2cN0M0	62	160	75	10.5	No	-	-	-	-
T15-292 TMA3	D13,D14	09-12704	PCa	4+3=7	T2cN0M0	61	170	70	10.083	No	-	-	-	-
T15-292 TMA3	E01,E02	09-13814	PCa	5+4=9	T2cN0M1	54	170	62	3.734	No	+	-	+	-
T15-292 TMA3	E05,E06	09-16040	PCa	4+3=7	T2bN0M0	70	170	65	18.6	No	-	-	-	-
T15-292 TMA3	E09,E10	10-01016	PCa	4+3=7	T2bN0M0	68	180	74	4.02	No	+	-	-	-
T15-292 TMA3	E13,E14	10-04616	PCa	4+3=7	T2cN0M0	62	NA	NA	23.46	No	-	-	-	-
T15-292 TMA3	F01,F02	10-05715	PCa	4+5=9	T2cN0M0	59	170	67	38.57	No	-	-	-	-
T15-292 TMA3	F05,F06	10-09412	PCa	4+3=7	T2cN0M0	60	NA	NA	32	No	+	-	-	-
T15-292 TMA3	F09,F10	10-12915	PCa	3+3=6	T2cN0M0	67	NA	NA	10.68	No	+	-	-	-
T15-292 TMA3	F13,F14	10-14694	PCa	4+4=8	T3bN0M0	65	NA	NA	24.8	No	-	-	-	-
T15-292 TMA3	G01,G02	12-12449	PCa	3+4=7	T2cN0M0	71	NA	NA	14.97	No	-	-	-	-
T15-292 TMA3	G05,G06	05-00862	PCa	3+2=5	T2bN0M0	61	NA	78	78.27	Yes	-	-	-	-
T15-292 TMA3	G09,G10	05-00909	PCa	4+4=8	T4N0M0	61	NA	NA	214	Yes	-	-	-	-
T15-292 TMA3	G13,G14	05-06580	PCa	4+4=8	T2aN0M0	58	NA	88	51.9	Yes	+	-	-	-
T15-292 TMA3	H01,H02	06-03742	PCa	4+5=9	T2aN0M0	72	NA	80	48.93	Yes	-	-	-	-
T15-292 TMA3	H09,H10	06-10774	PCa	NA	T2aN0M0	63	NA	NA	61.6	Yes	-	-	-	-
T15-292 TMA3	H13,H14	06-12766	PCa	3+4=7	T2cN0M0	73	168	55	26	Yes	-	-	-	-
T15-292 TMA3	I01,I02	06-13826	PCa	4+4=8	T4N0M0	60	163	54	78.7	Yes	-	-	-	-
T15-292 TMA3	I05,I06	07-00620	PCa	4+3=7	T2aN0M0	68	168	60	53.4	Yes	-	-	-	-
T15-292 TMA3	I09,I10	07-00988	PCa	3+3=6	T2aN0M0	73	160	68	30.3	Yes	-	-	+	-
T15-292 TMA3	J01,J02	07-08639	PCa	3+3=6	T2aN0M0	68	161	52	59.12	Yes	-	-	-	-
T15-292 TMA3	J05,J06	08-00939	PCa	4+3=7	T2bN0M0	57	172	75	11.7	Yes	+	-	-	-
T15-292 TMA3	J09,J10	13-16374	PCa	3+5=8	T2bN0M0	63	NA	NA	26.82	No	+	-	-	-
T15-292 TMA3	J11,J12	F10-4426	PCa	4+3=7	T2cN0M0	64	NA	NA	25	No	-	-	-	-
T15-292 TMA4	A01,A02	10-05713	PCa	3+4=7	T2cN0M0	75	NA	NA	11.8	No	-	-	-	-
T15-292 TMA4	A05,A06	10-07956	PCa	3+4=7	T2bN0M0	68	170	60	9.87	No	-	-	+	-
T15-292 TMA4	A09,A10	10-08223	PCa	4+3=7	T3bN0M0	72	170	64	4.89	No	-	-	-	-
T15-292 TMA4	A13,A14	10-09135	PCa	4+4=8	T4N0M1	53	162	51		No	-	-	-	-
T15-292 TMA4	B01,B02	10-10908	PCa	3+3=6	T2cN0M0	59	NA	NA	10.3	No	-	-	-	-
T15-292 TMA4	B05,B06	10-11749	PCa	4+3=7	T2bN0M0	70	NA	NA	11.43	No	+	-	-	-
T15-292 TMA4	B09,B10	10-12858	PCa	3+4=7	T2cN0M0	73	160	58	12	No	+	-	-	-
T15-292 TMA4	B13,B14	10-13726	PCa	5+4=9	T2bN0M0	70	NA	NA	20.1	No	-	-	-	-
T15-292 TMA4	C01,C02	10-14573	PCa	3+4=7	T2aN0M0	76	NA	NA	10.68	No	+	-	-	-
T15-292 TMA4	C05,C06	10-15453	PCa	4+3=7	T2cN0M0	76	160	65	20	No	+	-	+	-
T15-292 TMA4	C09,C10	10-15722	PCa	3+3=6	T2aN0M0	66	NA	NA	14.21	No	-	-	-	-
T15-292 TMA4	C13,C14	10-16724	PCa	3+4=7	T2cN0M0	74	170	NA	9.98	No	+	-	-	-
T15-292 TMA4	D01,D02	10-17104	PCa	3+3=6	T2cN0M0	74	NA	NA	7.03	No	+	-	-	-
T15-292 TMA4	D05,D06	10-17176	PCa	4+3=7	T4N0M0	77	NA	NA	29.1	No	+	-	-	-
T15-292 TMA4	D09,D10	F11-3600	PCa	4+4=8	T2bN0M0	67	NA	NA	13.53	No	+	-	-	-
T15-292 TMA4	D13,D14	F11-3689	PCa	4+4=8	T2aN0M0	62	NA	NA	10.4	No	-	-	-	-
T15-292 TMA4	E01,E02	F11-4896	PCa	3+4=7	T2cN0M0	64	NA	NA	41.3	No	+	-	-	-
T15-292 TMA4	E05,E06	F12-0361	PCa	4+3=7	T2cN0M0	68	NA	NA	15.3	No	+	-	-	-
T15-292 TMA4	E09,E10	F12-0775	PCa	3+4=7	T2cN0M0	58	NA	NA	16	No	+	-	-	-
T15-292 TMA4	E13,E14	F12-2335	PCa	4+3=7	T2cN0M0	71	NA	NA	5	No	-	-	-	-
T15-292 TMA4	F01,F02	F12-2793	PCa	3+4=7	T2cN0M0	73	NA	NA	21.9	No	-	-	-	-
T15-292 TMA4	F05,F06	F12-2955	PCa	4+5=9	T2cN0M0	66	NA	NA	30	No	+	-	+	-
T15-292 TMA4	F09,F10	F13-04719	PCa	3+4=7	T2cN0M0	79	NA	NA	34	No	-	-	-	-
T15-292 TMA4	F13,F14	F12-5483	PCa	4+3=7	T2cN0M0	74	NA	NA	41.79	No	+	-	-	-
T15-292 TMA4	G01,G02	F13-01569	PCa	4+4=8	T2cN0M0	69	NA	NA	16.2	No	+	-	-	-
T15-292 TMA4	G05,G06	F13-02652	PCa	4+4=8	T2cN0M0	67	NA	NA	53.6	No	+	-	-	-
T15-292 TMA4	G09,G10	08-02121	PCa	3+3=6	T2aN0M0	62	NA	NA	16	Yes	-	-	-	-
T15-292 TMA4	G13,G14	08-09889	PCa	NA	T2aN0M0	74	167	60	4.38	No	-	-	-	-
T15-292 TMA4	H01,H02	08-13338	PCa	4+3=7	T4NOMO	58	170	80	72.2	Yes	-	-	-	-
T15-292 TMA4	H05,H06	08-17156	PCa	3+3=6	T2aN0M0	71	167	68	27	Yes	-	-	-	-
T15-292 TMA4	H09,H10	09-08595	PCa	4+3=7	T2aN0M0	77	170	60	8.13	Yes	-	-	-	-
T15-292 TMA4	H13,H14	09-10192	PCa	NA	T2aN0M0	70	178	71	52.5	Yes	+	-	-	-
T15-292 TMA4	I01,I02	09-10469	PCa	5+3=8	T3bN0M0	69	170	83	66.56	Yes	-	-	-	-
T15-292 TMA4	I05,I06	09-10713	PCa	4+3=7	T3bN0M0	73	170	70	14	Yes	-	-	-	-
T15-292 TMA4	I09,I10	F12-1746	PCa	4+3=7	T2bN0M0	62	NA	NA	11.93	Yes	-	-	-	-
T15-292 TMA4	J01,J02	F13-00097	PCa	3+5=8	T3bN0M0	60	NA	NA	48.03	No	-	-	-	-
T16-441 TMA1	A01	05-10265	PCa	3+4=7	T2aN0M0	58	179	75	36.76	No	-	-	-	-
T16-441 TMA1	A03	05-10337	PCa	4+3=7	T2cN0M0	58	175	67	42	No	-	-	-	-
T16-441 TMA1	A05	05-11781	PCa	4+5=9	T2aN0M0	52	NA	64.5	20.46	Yes	-	-	-	-
T16-441 TMA1	A07	06-00321	PCa	4+3=7	T2aN0M0	77	168	66	61.7	No	-	-	-	-
T16-441 TMA1	A09	06-01455	PCa	4+3=7	T2aN0M0	73	NA	75	9.92	No	-	-	-	-
T16-441 TMA1	A11	06-10458	PCa	4+4=8	NA	NA	NA	NA	NA	No	-	-	-	-
T16-441 TMA1	A13	07-01179	PCa	3+4=7	T2bN0M0	54	NA	65	16.4	No	-	-	-	-
T16-441 TMA1	A13	07-02094	PCa	3+3=6	NA	NA	NA	NA	NA	No	-	-	-	-
T16-441 TMA1	B01	07-06881	PCa	4+3=7	T2aN0M0	69	169	81	20.6	No	-	-	-	-
T16-441 TMA1	B03	07-12619	PCa	3+3=6	T2aN0M0	65	180	77	12	No	+	-	-	-
T16-441 TMA1	B07	08-00144	PCa	3+3=6	T2aN0M0	70	NA	NA	16.2	No	-	-	-	-
T16-441 TMA1	B09	08-02357	PCa	4+3=7	T2N0M0	69	NA	NA	21.22	No	-	-	-	-
T16-441 TMA1	B11	08-05595	PCa	4+3=7	T2aN0M0	63	NA	NA	11.2	No	-	-	-	-
T16-441 TMA1	B13	08-07577	PCa	4+3=7	T2bN0M0	58	175	81	20	No	-	-	-	-
T16-441 TMA1	B15	08-07275	PCa	4+3=7	T2aN0M0	68	160	70	10.2	No	-	-	-	-
T16-441 TMA1	C01	08-09826	PCa	4+3=7	T2aN0M0	52	NA	NA	10.41	No	+	-	-	-
T16-441 TMA1	C03	08-12900	PCa	3+5=8	T2aN0M0	67	NA	63	8.01	No	-	-	-	-
T16-441 TMA1	C05	08-14259	PCa	3+4=7	T2N0M0	72	NA	88	16	No	-	-	-	-
T16-441 TMA1	C07	09-12632	PCa	3+3=6	T2N0M0	75	170	52	12.03	No	-	-	-	-
T16-441 TMA1	C09	09-13148	PCa	3+4=7	T4N0M0	73	170	100	23	No	-	-	-	-
T16-441 TMA1	C11	10-01664	PCa	3+3=6	T2N0M0	71	NA	NA	6.52	No	-	-	-	-
T16-441 TMA1	C13	10-02970	PCa	3+3=6	T2cN0M0	68	170	70	7.31	No	+	-	-	-
T16-441 TMA1	C15	10-03959	PCa	3+4=7	T2N0M0	66	170	62	15.4	No	-	-	-	-
T16-441 TMA1	D01	10-05910	PCa	3+4=7	T2N0M0	65	170	90	12.83	Yes	-	-	-	-
T16-441 TMA1	D03	10-06024	PCa	4+3=7	T2N0M0	60	170	63	44.2	No	+	-	-	-
T16-441 TMA1	D05	10-08800	PCa	4+3=7	T2N0M0	66	180	91	23.1	No	+	-	-	-
T16-441 TMA1	D07	10-09244	PCa	3+4=7	T2N0M0	57	NA	NA	19	No	+	-	-	-
T16-441 TMA1	D09	10-09782	PCa	3+3=6	T2N0M0	73	NA	NA	74.87	Yes	-	-	-	-
T16-441 TMA1	D11	11-04726	PCa	4+3=7	T2bN0M0	65	NA	NA	6.7	No	-	-	-	-
T16-441 TMA1	D13	11-10048	PCa	4+3=7	T2c/T3aN0M0	63	170	75	16.1	No	+	-	-	-
T16-441 TMA1	D15	11-10174	PCa	5+4=9	T2bN0M0	68	NA	NA	72	Yes	-	-	+	-
T16-441 TMA1	E01	12-00142	PCa	3+4=7	T2aN0M0	70	NA	NA	14.6	No	-	-	-	-
T16-441 TMA1	E03	12-03131	PCa	3+4=7	T2cN0M0	71	NA	NA	29.4	No	-	-	-	-
T16-441 TMA1	E05	12-04257	PCa	3+4=7	T2bN0M0	75	NA	NA	9.93	No	+	-	-	-
T16-441 TMA1	E07	12-05582	PCa	5+3=8	T2bN0M0	75	NA	NA	42.9	No	-	-	-	-
T16-441 TMA1	E09	12-10919	PCa	5+3=8	T2bN0M0	72	NA	NA	20	No	+	-	-	+
T16-441 TMA1	E11	F10-4429	PCa	3+3=6	T2aN0M0	65	NA	NA	190	Yes	+	-	-	-
T16-441 TMA1	E13	F10-4470	PCa	4+3=7	T2cN0M0	69	NA	NA	16.02	No	+	-	-	-
T16-441 TMA1	E15	F11-0028	PCa	3+5=8	T2cN0M0	69	NA	NA	13.4	No	+	-	-	-
T16-441 TMA1	F01	F11-0168	PCa	NA	T2cN0M0	63	NA	NA	46.99	Yes	+	-	-	-
T16-441 TMA1	F03	F11-0175	PCa	4+4=8	T4N0M0	76	NA	NA	17.56	No	-	-	-	-
T16-441 TMA1	F05	F11-0294	PCa	3+5=8	T2cN0M0	67	NA	NA	6.51	No	+	-	-	-
T16-441 TMA1	F07	F11-0503	PCa	NA	T2aN0M0	65	172	85	9.21	Yes	-	-	-	-
T16-441 TMA1	F09	F11-0521	PCa	4+3=7	T2cN0M0	73	NA	NA	9.4	No	+	-	-	-
T16-441 TMA1	F11	F11-0830	PCa	3+4=7	T2cN0M0	66	NA	NA	10.73	No	-	-	-	-
T16-441 TMA1	F13	F11-0895	PCa	3+3=6	T2cN0M0	65	NA	NA	11	No	+	-	-	-
T16-441 TMA1	F15	F11-0967	PCa	4+3=7	T2cN0M0	75	NA	NA	35.6	No	-	-	-	-
T16-441 TMA1	G01	F11-0996	PCa	3+3=6	T2cN0M0	67	NA	NA	53.6	No	-	-	-	-
T16-441 TMA1	G03	F11-1056	PCa	3+4=7	T2cN0M0	78	163	50	7.037	No	-	-	-	-
T16-441 TMA1	G05	F11-1063	PCa	3+5=8	T2cN0M0	79	167	70	20.4	Yes	-	-	-	-
T16-441 TMA1	G07	F11-1274	PCa	3+4=7	T2cN0M0	77	NA	NA	10.27	No	+	-	-	-
T16-441 TMA1	G09	F11-1428	PCa	4+3=7	T2aN0M0	65	NA	NA	11.05	No	-	-	-	-
T16-441 TMA1	G11	F11-1821	PCa	3+3=6	T1cN0M0	70	165	58	5.59	No	+	-	-	-
T16-441 TMA1	G13	F11-2240	PCa	3+4=7	T2aN0M0	68	NA	NA	9.31	No	+	-	-	-
T16-441 TMA1	G15	F11-2431	PCa	3+3=6	T2aN0M0	60	NA	NA	14.6	No	+	-	-	-
T16-441 TMA1	H01	F11-3282	PCa	3+3=6	T2aN0M0	75	NA	NA	20	No	+	-	-	-
T16-441 TMA1	H03	F11-3404	PCa	3+3=6	T2cN0M0	66	NA	NA	11.2	No	+	-	-	-
T16-441 TMA1	H05	F11-3446	PCa	3+4=7	T2cN0M0	59	NA	NA	9.76	No	+	-	-	-
T16-441 TMA1	H07	F11-3484	PCa	3+3=6	T2cN0M0	63	NA	NA	15.9	No	-	-	-	-
T16-441 TMA1	H09	F11-3596	PCa	3+4=7	T2aN0M0	66	NA	NA	18.4	No	+	-	+	-
T16-441 TMA1	H11	F11-3680	PCa	4+3=7	T2bN0M0	64	NA	NA	9.8	No	+	-	-	-
T16-441 TMA1	H13	F11-3735	PCa	3+4=7	T2cN0M0	53	185	78	20.7	No	-	-	-	-
T16-441 TMA1	H15	F11-4200	PCa	4+3=7	T2cN0M0	69	NA	NA	43.67	No	+	-	-	-
T16-441 TMA1	I01	F11-4530	PCa	3+4=7	T2cN0M0	59	NA	NA	9.01	No	+	-	-	-
T16-441 TMA1	I03	F11-4805	PCa	3+4=7	T2cN0M0	58	NA	NA	11.2	No	+	-	-	-
T16-441 TMA1	I05	F11-5086	PCa	3+4=7	T2bN0M0	77	NA	NA	33.9	No	-	-	-	-
T16-441 TMA1	I07	F12-0088	PCa	4+3=7	T2bN0M0	51	176	78	33.9	No	-	-	-	-
T16-441 TMA1	I09	F12-0263	PCa	3+3=6	T1cN0M0	65	NA	NA	5.972	No	-	-	-	-
T16-441 TMA1	I11	F12-0278	PCa	3+3=6	T1cN0M0	67	NA	NA	7.338	No	-	-	-	-
T16-441 TMA1	I13	F12-0372	PCa	3+4=7	T2cN0M0	62	NA	NA	14.6	No	-	-	-	-
T16-441 TMA1	I15	F12-0571	PCa	3+5=8	T2bN1M0	66	NA	NA	30.2	No	-	-	-	-
T16-441 TMA1	J01	F12-0759	PCa	3+4=7	T2cN0M0	64	NA	NA	17.4	No	-	-	-	-
T16-441 TMA1	J03	F12-1489	PCa	3+3=6	T2cN0M0	71	NA	NA	19.485	No	+	-	-	-
T16-441 TMA1	J05	F12-1437	PCa	4+3＝7	T2cN0M0	68	NA	NA	32	Yes	-	-	-	-
T16-441 TMA1	J07	F12-1631	PCa	3+3=6	T2bN0M0	67	NA	NA	8.05	No	+	-	-	-
T16-441 TMA1	J09	09-12477	PCa	3+4=7	T2N0M0	76	170	62	13.1	No	-	-	-	-
T16-441 TMA1	J10	10-05711	PCa	4+3=7	T3bN0M0	73	160	48	27.98	Yes	+	-	-	-
T16-441 TMA1	J11	10-06748	PCa	3+4=7	T2N0M0	76	170	60	35.9	No	-	-	-	-
T16-441 TMA1	J12	10-10285	PCa	3+5=8	T2N0M0	54	180	85	19.1	Yes	-	-	-	-
T16-441 TMA1	J13	11-07057	PCa	4+3=7	T2cN0M0	75	NA	NA	31.01	No	+	-	-	-
T16-441 TMA1	J14	F11-4780	PCa	4+5=9	T2cN0M0	59	NA	NA	19.2	No	-	-	-	-
T16-441 TMA1	J15	F12-0349	PCa	3+4=7	T2cN0M0	58	NA	NA	72	No	+	-	-	-
T16-441 TMA3	A01	F12-1708	PCa	3+3=6	T2cN0M0	73	170	62	5.12	No	+	-	-	-
T16-441 TMA3	A03	F12-1727	PCa	3+4=7	T2cN0M0	67	NA	NA	8.87	No	-	-	-	-
T16-441 TMA3	A05	F12-1779	PCa	4+3=7	T3aN0M0	73	NA	NA	11.97	No	-	-	-	-
T16-441 TMA3	A07	F12-1848	PCa	3+3=6	T2cN0M0	71	NA	NA	11	No	-	-	-	-
T16-441 TMA3	A09	F12-2118	PCa	3+4=7	T2aN0M0	72	NA	NA	20.6	No	+	-	-	-
T16-441 TMA3	A11	F12-2332	PCa	4+3=7	T2bN0M0	67	160	70	24.42	No	-	-	-	-
T16-441 TMA3	A13	F12-2312	PCa	NA	T2aN0M0	68	NA	NA	19.9	Yes	-	-	-	-
T16-441 TMA3	A15	F12-2762	PCa	3+3=6	T2cN0M0	68	NA	NA	83	Yes	-	-	-	-
T16-441 TMA3	B01	F12-2756	PCa	3+4=7	T3bN0M0	63	NA	NA	6.8	No	-	-	-	-
T16-441 TMA3	B03	F12-2735	PCa	3+4=7	T2bN0M0	69	NA	NA	33.47	No	-	-	-	-
T16-441 TMA3	B05	F12-2718	PCa	3+4=7	T2cN0M0	74	NA	NA	16.5	No	-	-	+	-
T16-441 TMA3	B07	F12-2709	PCa	3+4=7	T2cN0M0	71	NA	NA	4.27	No	+	-	-	-
T16-441 TMA3	B09	F12-2458	PCa	3+3=6	T4N0M0	70	162	166	45.6	No	-	-	-	-
T16-441 TMA3	B11	F12-2459	PCa	3+3=6	T2aN0M0	55	NA	NA	9.49	No	-	-	-	-
T16-441 TMA3	B13	F12-2091	PCa	3+3=6	T2bN0M0	69	NA	NA	6.624	No	+	-	-	-
T16-441 TMA3	B15	F12-2306	PCa	3+3=6	T2cN0M0	71	NA	NA	8.49	No	-	-	-	-
T16-441 TMA3	C01	F12-2550	PCa	3+4=7	T2bN0M0	71	NA	NA	8.58	No	-	-	-	-
T16-441 TMA3	C03	F12-2840	PCa	4+3=7	T2cN0M0	74	NA	NA	10.7	No	-	-	-	-
T16-441 TMA3	C05	F12-3127	PCa	3+4=7	T2cN0M0	67	NA	NA	4.04	No	+	-	-	-
T16-441 TMA3	C07	F12-3534	PCa	3+5=8	T2bN0M0	65	NA	NA	20	No	+	-	-	-
T16-441 TMA3	C09	F12-3536	PCa	3+4=7	T2cN0M0	50	NA	NA	14.8	No	-	-	-	-
T16-441 TMA3	C11	F12-3541	PCa	3+3=6	T2cN0M0	61	NA	NA	27.89	No	-	-	-	-
T16-441 TMA3	C13	F12-3718	PCa	4+3=7	T2bM0N0	49	NA	NA	35	No	-	-	-	-
T16-441 TMA3	C15	F12-3780	PCa	4+3=7	T2cN0M0	61	NA	NA	11.5	No	-	-	-	-
T16-441 TMA3	D01	F12-3805	PCa	3+3=6	T2cN0M0	64	NA	NA	27.9	No	-	-	-	-
T16-441 TMA3	D03	F12-3865	PCa	3+4=7	T3bN0M0	69	NA	NA	98.6	No	+	-	-	-
T16-441 TMA3	D05	F12-3984	PCa	3+3=6	T3bN0M0	68	NA	NA	4.84	No	-	-	-	-
T16-441 TMA3	D07	F12-3961	PCa	3+4=7	T2cN0M0	68	NA	NA	10.42	No	+	-	-	-
T16-441 TMA3	D09	F12-4411	PCa	3+4=7	T2cN0M0	57	NA	NA	11.3	No	+	-	-	-
T16-441 TMA3	D11	F12-4465	PCa	3+4=7	T2cN0M0	67	NA	NA	1.63	No	-	-	-	-
T16-441 TMA3	D13	F12-4668	PCa	3+4=7	T1cN0M0	71	NA	NA	17.28	No	+	-	-	-
T16-441 TMA3	D15	F12-4694	PCa	3+4=7	T2cN0M0	57	NA	NA	11.9	No	-	-	-	-
T16-441 TMA3	E01	F12-4816	PCa	4+4=8	T2aN0M0	70	NA	NA	15.14	Yes	-	-	-	-
T16-441 TMA3	E03	F12-4880	PCa	5+3=8	T2cN0M0	73	NA	NA	8.653	No	-	-	+	-
T16-441 TMA3	E05	F12-4923	PCa	3+4=7	T2cN0M0	65	NA	NA	12.1	No	-	-	-	-
T16-441 TMA3	E07	F12-4960	PCa	4+3=7	T2cN0M0	67	165	75	51.9	No	+	-	-	-
T16-441 TMA3	E09	F12-5056	PCa	4+3=7	T3bN0M0	78	NA	NA	19.5	No	-	-	-	-
T16-441 TMA3	E11	F12-5064	PCa	3+4=7	T2cN0M0	56	NA	NA	14.8	No	-	-	-	-
T16-441 TMA3	E13	F12-5156	PCa	3+5=8	T1cN0M0	61	NA	NA	13.21	No	+	-	-	-
T16-441 TMA3	E15	F12-5175	PCa	3+3=6	T2cN0M0	65	NA	NA	6.07	No	+	-	-	-
T16-441 TMA3	F01	F12-5213	PCa	3+5=8	T2cN0M0	60	165	75	5.19	Yes	-	-	-	-
T16-441 TMA3	F03	F12-5431	PCa	4+3=7	T1cN0M0	63	NA	NA	10.3	No	+	-	-	-
T16-441 TMA3	F05	F12-5482	PCa	3+4=7	T3bN0M0	57	NA	NA	22.07	No	-	-	-	-
T16-441 TMA3	F07	F12-5559	PCa	4+3=7	T2cN0M0	74	NA	NA	33.63	No	-	-	-	-
T16-441 TMA3	F09	F13-00030	PCa	4+5=9	T2cN0M0	63	NA	NA	10.99	No	+	-	-	-
T16-441 TMA3	F11	F13-00108	PCa	4+3=7	T2cN0M0	64	NA	NA	18.4	No	+	-	-	-
T16-441 TMA3	F13	F13-00188	PCa	3+4=7	T2cN0M0	69	NA	NA	11.47	No	-	-	-	-
T16-441 TMA3	F15	F13-00273	PCa	3+4=7	T3bN0M0	70	NA	NA	10.88	No	-	-	-	-
T16-441 TMA3	G01	F13-01003	PCa	3+3=6	T1cN0M0	75	NA	NA	13.39	Yes	-	-	-	-
T16-441 TMA3	G03	F13-01541	PCa	3+3=6	T2bN0M0	72	NA	NA	4.02	No	-	-	-	-
T16-441 TMA3	G05	F13-03233	PCa	3+4=7	T2cN0MO	72	NA	NA	10.819	No	-	-	-	-
T16-441 TMA3	G07	F13-03502	PCa	3+4=7	T2cN0M0	62	NA	NA	34.61	Yes	-	-	-	-
T16-441 TMA3	G09	F13-03546	PCa	4+4=8	T3bN1M0	58	NA	NA	16.06	No	+	-	-	-
T16-441 TMA3	G11	F13-03976	PCa	3+5=8	T3aN0M0	70	NA	NA	8.7	No	-	-	-	-
T16-441 TMA3	G13	F13-04100	PCa	5+4=9	T1cN0M0	63	NA	NA	22.72	No	-	-	-	-
T16-441 TMA3	G15	F13-04181	PCa	3+5=8	T1cN0M0	69	NA	NA	21.87	No	-	-	-	-
T16-441 TMA3	H01	F13-04230	PCa	3+5=8	T2cN0M0	50	NA	NA	25.92	No	-	-	-	-
T16-441 TMA3	H03	F13-04506	PCa	3+4=7	T2cN0M0	70	NA	NA	8.78	No	-	-	-	-
T16-441 TMA3	H05	F13-04608	PCa	3+4=7	T2cN0M0	70	NA	NA	45.21	No	-	-	-	-
T16-441 TMA3	H07	F13-04617	PCa	3+4=7	T3aN0M0	66	NA	NA	80	No	+	-	-	-
T16-441 TMA3	H09	F14-00076	PCa	4+4=8	T2bN0M0	81	NA	NA	11.91	No	+	-	-	-
T16-441 TMA3	H11	F14-00094	PCa	3+4=7	T3bN0M0	64	NA	NA	13.27	No	+	-	-	-
T16-441 TMA3	H13	F14-00125	PCa	4+4=8	T2bN0M0	66	NA	NA	35.9	Yes	-	-	-	-
T16-441 TMA3	H15	F14-00196	PCa	4+4=8	T3aN0M0	70	NA	NA	82.96	No	-	-	-	-
T16-441 TMA3	I01	F14-00245	PCa	4+5=9	T2bN0M0	56	NA	NA	17.8	No	-	-	-	-
T16-441 TMA3	I03	F14-00380	PCa	3+5=8	T4N0M0	65	NA	NA	58.1	No	-	-	-	-
T16-441 TMA3	I05	F14-00555	PCa	3+4=7	T2cN0M0	50	NA	NA	59.5	No	-	-	+	-
T16-441 TMA3	I07	07-15082	PCa	4+4=8	T2cN0M0	70	NA	62	9.12	No	-	-	-	-
T16-441 TMA3	I09	11-05848	PCa	3+4=7	T2cN0M0	62	NA	NA	8.25	No	+	-	-	-
T16-441 TMA3	I11	12-08461	PCa	3+4=7	T2cN0M0	78	NA	NA	12.4	No	+	-	-	-
T16-441 TMA3	I13	12-13063	PCa	3+3=6	T2bN0M0	61	NA	NA	6.56	No	-	-	-	-
T16-441 TMA3	I15	F11-0240	PCa	3+4=7	T2cN0M0	64	NA	NA	32.3	No	-	-	-	-
T16-441 TMA3	J01	F12-35410	PCa	5+4=9	NA	NA	NA	NA		No	-	-	-	-
T16-441 TMA3	J03	F12-142J	PCa	4+4=8	NA	NA	NA	NA		No	-	-	+	-
T16-441 TMA3	J05	F12-2322	PCa	4+3=7	T2cN0M0	73	NA	NA	21.8	No	-	-	-	-
T16-441 TMA3	J06	F12-4076	PCa	3+4=7	T2bM0N0	62	NA	NA	16.88	No	-	-	-	-
T16-441 TMA3	J07	F12-4183	PCa	4+4=8	T2cN0M0	69	NA	NA	24.9	No	-	-	-	-
T16-441 TMA3	J08	F12-4398	PCa	NA	T2cN0M0	68	NA	NA	79	Yes	+	-	-	-
T16-441 TMA3	J09	F12-4709	PCa	4+3=7	T2cN0M0	65	NA	NA	45.5	Yes	-	-	-	-
T16-441 TMA3	J10	F12-4974	PCa	3+3=6	T2cN0M0	68	NA	NA	6.12	No	-	-	-	-
T16-441 TMA3	J11	F12-5529	PCa	4+3=7	T2bN0M0	66	169	75	23.72	No	-	-	-	-
T16-441 TMA3	J12	F13-02983	PCa	3+5=8	T2cN0M0	78	NA	NA	16	No	-	-	-	-
T16-441 TMA3	J13	F12-5048	PCa	3+4=7	T3bN0M0	74	NA	NA	17.9	No	-	-	-	-
		10-7129F	NEPC	NA	NA	NA	NA	NA	NA	No	+	-	-	-
		16-14827B	NEPC	NA	NA	NA	NA	NA	NA	No	-	-	+	-
		16-26666D	NEPC	NA	NA	NA	NA	NA	NA	No	-	-	+	-
		17-4283A	NEPC	NA	NA	NA	NA	NA	NA	No	-	-	+	-
		18-527B	NEPC	NA	NA	NA	NA	NA	NA	No	-	-	+	-
		16-14529	NEPC	NA	NA	NA	NA	NA	NA	No	-	-	+	-
		17-15781A	NEPC	NA	NA	NA	NA	NA	NA	No	+	-	-	-
T15-292 TMA1	E03,E04	14-16450	CRPC	NA	NA	NA	NA	NA	NA	Yes	NA	NA	NA	NA
T15-292 TMA1	E07,E08	14-17544	CRPC	NA	NA	NA	NA	NA	NA	Yes	NA	NA	NA	NA
T15-292 TMA1	E11,E12	14-21860	CRPC	NA	NA	NA	NA	NA	NA	Yes	NA	NA	NA	NA
T15-292 TMA2	J01,J02	14-23482	CRPC	NA	NA	NA	NA	NA	NA	Yes	-	-	-	-
T15-292 TMA2	J03,J04	14-24019	CRPC	NA	NA	NA	NA	NA	NA	Yes	-	-	-	-
T15-292 TMA2	J05,J06	14-24435	CRPC	NA	NA	NA	NA	NA	NA	Yes	-	-	-	-
T15-292 TMA3	H05,H06	06-10529	CRPC	3+4=7	T2aN0M0	74	NA	66.5	48.5	Yes	-	-	-	-
T15-292 TMA3	I13,I14	07-04714	CRPC	4+5=9	T2cN0M0	66	NA	70	19.34	Yes	-	-	-	-
T15-292 TMA4	I13,I14	08-04775	CRPC	5+4=9	T3bN0M0	66	165	NA	>100	Yes	-	-	-	-
T16-441 TMA1	B05	07-15004	CRPC	4+5=9	T2aN0M0	62	170	71	13.8	Yes	-	-	-	-
		NA: Not avaibale; -: No such cell in the tissue core; +: This cell subtype exist in the tissue core
