# Supplementary material for: Single-cell analysis supports a luminal-neuroendocrine transdifferentiation in human prostate cancer
Source: Commun Biol. 2020 Dec 16;3:778. doi: 10.1038/s42003-020-01476-1 (PMC7745034; doi:10.1038/s42003-020-01476-1)
Supplement: Supplementary file 7 — Supplementary Data 5 [file 42003_2020_1476_MOESM7_ESM.xlsx]

## Sheet: scVelo_Gene_likelihood
	fit_likelihood
MT1M	0.476309
KLK2	0.356805
PPFIA2	0.348201
SCGN	0.3389
PCDH7	0.333453
PCDH9	0.296664
PAPPA2	0.293704
LINC02170	0.292894
PLCB4	0.285052
AMD1	0.280209
AC005019.2	0.275041
CDHR3	0.274912
DACH1	0.274801
ATF3	0.274306
SMOC1	0.273812
MIR7-3HG	0.273672
SESN3	0.273409
HSPA8	0.271249
DIAPH3	0.269476
KIFC1	0.269258
RAD51AP1	0.265094
ST3GAL1	0.265024
EPHA3	0.262842
KCNJ6	0.261113
RHOU	0.259845
DSEL	0.257267
F3	0.255891
UTRN	0.255853
MYBL2	0.2554
PDZRN3	0.253001
NOVA1	0.251249
NUF2	0.250608
SERGEF	0.248207
KLK3	0.24689
BUB1B	0.245864
MAP1B	0.243307
TRIB1	0.242633
GPM6A	0.237967
SV2C	0.237441
NRXN1	0.236743
AAK1	0.236377
NEAT1	0.236104
CACNA2D1	0.23353
GEM	0.233003
DNAJB1	0.232903
RAB11FIP1	0.232606
NCAPG	0.232197
TMEM132B	0.231695
PTPRN2	0.227589
ACPP	0.226156
MCM10	0.225978
PCGEM1	0.225434
DNAH5	0.225103
CNKSR3	0.224374
FOS	0.224323
KIF4A	0.223793
SLC44A1	0.222326
ZNF704	0.221743
KIF15	0.22001
VGF	0.218356
CENPU	0.215729
MYOF	0.215715
HBA1	0.215467
PROX1	0.214571
ASCL1	0.210478
GPRIN3	0.20971
HPGD	0.207683
HS3ST1	0.20721
SYT1	0.206441
FASTKD2	0.206043
GABRA1	0.205209
MAP3K5	0.20291
A1CF	0.201987
RUNX1T1	0.199813
SYT5	0.199799
MYH14	0.198219
PIP5K1B	0.19757
USP54	0.195967
SPTBN1	0.195948
CIT	0.19497
FOSB	0.194707
SLC44A4	0.194268
LITAF	0.194233
NBEA	0.193205
BIRC5	0.192576
MYLIP	0.192427
CITED2	0.190977
CPE	0.19097
FAM102A	0.189565
SMC4	0.186204
SQSTM1	0.186163
KIF2C	0.186052
SLCO3A1	0.186041
MIR222HG	0.184886
ISG20	0.184808
AP000844.2	0.184636
NFASC	0.183888
KIF14	0.183277
KIF11	0.182244
DNAJC12	0.182116
TK1	0.181746
KIAA1324	0.181746
CEP126	0.181689
AC013401.1	0.180977
TPX2	0.180512
GRID2	0.179456
UGT2B15	0.179358
CADM2	0.179176
MCU	0.178724
VPS13C	0.177513
MMP10	0.177
OR51E1	0.176352
PEG10	0.175465
KIAA1211L	0.175388
IRF2	0.174966
TRNP1	0.174738
CPS1	0.174612
PRUNE2	0.174609
ANXA1	0.173706
SLC45A3	0.17286
CENPI	0.172747
SCNN1A	0.172313
TMC5	0.171999
FXYD5	0.171884
GPBP1	0.170133
LDLR	0.167506
GDF15	0.165622
LAMB3	0.16509
CALM1	0.163786
CD63	0.163401
OR51E2	0.16321
SERINC2	0.162695
KNL1	0.161455
AL589182.1	0.161141
SYT4	0.160746
CD83	0.159629
XRCC2	0.159344
CD55	0.158151
WNT4	0.156348
FAM111B	0.155595
ESCO2	0.154501
TFF3	0.154458
IFNGR1	0.153432
EMC10	0.151543
KIF23	0.151262
PAM	0.150666
HTATIP2	0.149619
CREB3L1	0.149573
TMA16	0.147543
APBB2	0.147184
ST14	0.14616
CACNA1A	0.146047
MSMB	0.14593
RAB3B	0.14548
KIF20B	0.144673
INSIG1	0.143279
FANCI	0.142916
GUCY2C	0.142345
TOB1	0.142212
TRIM2	0.142167
ANLN	0.140953
MS4A8	0.140673
SLC18A1	0.140062
BASP1	0.138736
CLU	0.138385
SCG3	0.136942
RASSF6	0.135382
HMGB3	0.134732
NCKAP5	0.13297
CAST	0.131653
SMC2	0.130489
ISOC1	0.13026
LMNA	0.1301
AURKB	0.129652
CLSTN3	0.12798
ADI1	0.126609
NR4A3	0.126605
GAS2L3	0.126472
RGS2	0.125123
EPS8L2	0.124984
CDC6	0.12389
RABAC1	0.121895
KIF13B	0.120274
GPAT3	0.11892
HMGCS1	0.118814
SGO2	0.115965
ITGA6	0.115731
BCL3	0.113821
JUP	0.111678
LMNB1	0.111427
MBNL2	0.110704
FBXO32	0.109676
YBX3	0.109545
ANXA2	0.108568
ERO1B	0.108113
FOXA3	0.107721
PLAUR	0.107674
RET	0.105
KRT15	0.104609
THSD4	0.104071
CDKN1C	0.103351
GMDS	0.103104
LINC00473	0.101279
DDX27	0.101233
CENPM	0.101065
GRN	0.0994054
ZYX	0.0979498
SPATS2L	0.0973243
CCDC58	0.0971676
SLC6A17	0.0944897
FHL2	0.0906875
KIF16B	0.0901312
SAPCD1-AS1	0.0897419
GPC5-AS1	0.0890925
GSTK1	0.0883534
PTPRK	0.0883453
NUSAP1	0.0876191
RUNX1	0.0860517
GPRC5A	0.0851406
NFKBIA	0.0837403
MSN	0.0834702
TMPO	0.0829776
CD82	0.0820653
KRT19	0.081625
NCOA7	0.0809104
ELF1	0.0805018
CDK5RAP1	0.0794481
ZFAND2A	0.0790837
ID4	0.0786513
CDH1	0.0781756
ETS2	0.0772358
SERPINB1	0.0764074
ARL6IP5	0.0735213
PAPOLA	0.0725762
DHRS3	0.0712291
KLF5	0.0702458
ALDH1A1	0.0699417
CDKN3	0.0670557
FAM96B	0.0667593
NIF3L1	0.0644609
TM4SF1	0.0640251
PGK1	0.0626767
TNFAIP3	0.0625266
RND3	0.0623795
NEIL3	0.0623256
CSRP1	0.0617835
PDGFA	0.0616443
SERPINH1	0.0615743
LMO7	0.0597159
TTC9B	0.0581241
PERP	0.0579793
CCNB1	0.0578779
GPR157	0.0565201
ABLIM1	0.0547373
TIMP3	0.0538893
STMN4	0.0538233
RNF144B	0.0530643
ABI1	0.0530467
ASB4	0.0515193
EIF1AX	0.050791
TSC22D2	0.0498559
TTR	0.0479579
ARPC3	0.0477536
RAB27B	0.0476639
TJP3	0.0461617
AGR2	0.0460196
STK17A	0.0456374
BCL10	0.0453523
LIMA1	0.0451731
RALA	0.0435015
DRD4	0.0431052
ITPR2	0.0428279
ACTN4	0.042197
ZFP36L1	0.0421226
ITGB1	0.0408443
PBK	0.0387836
MMP1	0.0381268
ITGB8	0.0379413
SPAG16	0.0379089
ITM2B	0.0376256
BORCS5	0.037273
PLSCR1	0.037052
ANP32E	0.0369202
ZFP36L2	0.0354987
MAML2	0.0354658
EPCAM	0.033798
B2M	0.0333831
CDC20	0.0332479
PTBP3	0.0323387
CHPF	0.0315112
CACHD1	0.031145
MUC13	0.0309998
ARHGAP29	0.029954
TCF7L2	0.0289609
IHH	0.0289205
CHGB	0.0283184
H2AFJ	0.0273147
DNAJC3	0.0270752
VASP	0.0269547
EHD4	0.0260399
SEZ6	0.0259888
KRT8	0.0249058
DST	0.0237338
SLK	0.0232164
TXNDC12	0.0226018
MAP1LC3B	0.0219637
CLIC1	0.0209443
ANKRD37	0.0200759
PALLD	0.0199745
ZC3HAV1	0.0199007
SLC12A2	0.0197292
JDP2	0.019657
TREM1	0.0186915
LGALS3	0.0177304
MEIS2	0.0169987
UBE2D2	0.0167722
NTN4	0.0160282
CDK1	0.0155029
GTSE1	0.0153653
STK24	0.0143711
MRPS31	0.0137905
TPM4	0.0126478
TMEM128	0.0119907
SVIL	0.0115728
EMP1	0.0112853
CDC25B	0.0109417
CCL5	0.0109129
KIF18B	0.0108918
NCAPH	0.0105845
MPZL2	0.0102247
MGMT	0.0101137
CTNNA1	0.0091062
HMMR	0.00860995
BUB1	0.00854252
FXYD3	0.00840008
EDN1	0.00812418
DAPK2	0.00780681
DHRS2	0.00776591
PTPRC	0.00738027
TSPAN8	0.00711113
CRABP2	0.00686335
KCNK1	0.00673638
KRT17	0.00642349
TUBA1C	0.00627067
EHF	0.005674
CALY	0.00524118
CYB5B	0.00480009
LRP10	0.00422994
COL3A1	0.00417822
B4GALT5	0.00412702
IL32	0.0038056
INPP1	0.00372337
MRPL13	0.00368859
ADGRE5	0.00341663
CKAP2	0.00324013
ZNF430	0.003236
THBS1	0.0030674
AKR1C3	0.00300109
ATG9B	0.00296946
TESC	0.00274879
CEACAM1	0.00262213
PAPSS2	0.00207998
ACSL5	0.00206248
MMP7	0.00202408
ZC3H12A	0.00195536
TNS1	0.00194206
SRGN	0.00193051
FDFT1	0.00190703
UPK3A	0.00185073
VEGFA	0.00183445
NTHL1	0.00172509
CPA6	0.00171837
MRPS22	0.00168613
IFI44L	0.00164597
PLGRKT	0.00163136
IGHG4	0.00162111
ENC1	0.00158824
MME	0.00157761
ABCA1	0.0014912
LRRCC1	0.00144905
TNF	0.00140177
CAPG	0.00132151
HBA2	0.00130713
IGFBP7	0.00122199
USH1C	0.00121409
ATP2B2	0.00119154
MMP3	0.00114194
MLLT3	0.00112928
TTC39B	0.00112051
DDX60	0.0010719
AURKA	0.00104502
PLEKHA2	0.000977726
LAMA3	0.000960588
VIM	0.000957588
IL1B	0.000879269
TNFRSF11B	0.000833835
SLC2A1	0.000746423
DCDC2	0.000703609
GRTP1	0.000629195
LINC00355	0.000610639
STOM	0.000605158
SULF2	0.000561383
ROCK2	0.000528882
ARHGAP42	0.000508127
CDK6	0.000505321
PARP14	0.000502861
LINC01006	0.00045407
CLDN1	0.000440907
GBP1	0.000440837
SMIM22	0.000408321
BAG3	0.000377809
ECT2	0.00037698
CCNB2	0.000362634
STAT1	0.000338839
CDCP1	0.000292942
SYT13	0.00028453
NUDT15	0.000276309
RAB20	0.000265473
SCGB2A1	0.000253833
SRPK3	0.000250125
SPRY2	0.000222257
ARL5B	0.000221697
MLXIPL	0.000205006
VAV3	0.000202777
CHST9	0.000201883
TEX30	0.000192096
ITGA2	0.000187316
CCND1	0.000171492
CP	0.000170284
SMAD3	0.000163984
DLGAP5	0.000163659
S100A2	0.000149245
SERPING1	0.00014238
PAEP	0.000131159
CCND2	0.000118515
CES2	0.000111363
ARHGAP18	9.3644e-05
RAB34	9.12672e-05
RNF128	8.80226e-05
DERL3	8.45253e-05
LAMC2	8.36191e-05
XAF1	8.30957e-05
C2CD4A	8.19247e-05
NDFIP2	7.39917e-05
STAMBPL1	6.93446e-05
ARX	6.69396e-05
BLNK	6.51448e-05
CSRP2	6.35646e-05
PSMA5	6.00878e-05
MYL9	5.82971e-05
ADGRG6	5.27851e-05
SPARC	5.19048e-05
RSAD2	4.996e-05
ADIRF	4.76829e-05
RNF43	4.65737e-05
ICAM1	4.52148e-05
CTSV	4.27427e-05
ADM	4.22271e-05
NAA20	3.97318e-05
TOP2A	3.94217e-05
EPSTI1	3.66529e-05
OSBPL2	3.62063e-05
SHROOM3	3.43275e-05
MET	3.4287e-05
IGHG1	3.40408e-05
DPY19L1	3.33439e-05
HOPX	3.00769e-05
SULT2B1	3.00134e-05
FLRT3	2.80004e-05
DSC3	2.77165e-05
ALG5	2.75881e-05
AREG	2.62793e-05
PCDH10	2.52557e-05
PTN	2.51718e-05
ANXA3	2.38962e-05
CXCL8	2.32484e-05
CDC25A	2.14826e-05
GLIPR1	2.10477e-05
WFDC2	2.08646e-05
KIAA0040	2.05501e-05
PHGDH	2.01042e-05
CKAP2L	1.91758e-05
AZGP1	1.83773e-05
SLC7A11	1.70671e-05
MT1E	1.60682e-05
YAP1	1.58117e-05
PDE4B	1.47476e-05
TNFSF10	1.39839e-05
CD74	1.30544e-05
ENAM	1.29848e-05
AC011139.1	1.28e-05
LIPH	1.23962e-05
CNN3	1.22661e-05
SNHG18	1.16382e-05
LYPD3	1.14907e-05
IGHA2	1.05506e-05
INCENP	1.0545e-05
FAM163A	1.0498e-05
DENND2C	9.32899e-06
ARPC2	9.21924e-06
ZWINT	9.0798e-06
PLEKHA4	9.05622e-06
PLP2	8.90495e-06
GADD45A	8.87141e-06
CDH17	8.3916e-06
FITM2	7.1745e-06
ZBTB38	7.02311e-06
CAV1	7.01484e-06
BTG3	6.49116e-06
PDLIM1	6.22984e-06
ITGB6	6.17098e-06
LPAR6	6.00872e-06
DNAJA4	5.64632e-06
TMEM45B	5.4559e-06
AMPD3	4.94053e-06
NCEH1	4.5625e-06
VSIG2	4.42265e-06
MX1	4.3994e-06
MACC1	4.25897e-06
TGIF1	4.06497e-06
C3	4.02592e-06
PLS1	4.02556e-06
EMP2	3.77816e-06
DHRS1	3.76768e-06
ASPM	3.72236e-06
CEP55	3.6069e-06
ARID5A	2.97585e-06
UGT2B11	2.94578e-06
BICDL2	2.43157e-06
BATF3	2.4078e-06
TRIM29	2.38759e-06
EREG	2.38195e-06
S100A6	2.20727e-06
FAM110C	2.03636e-06
HNF4A	1.97691e-06
SERPINB5	1.90765e-06
IFI16	1.87292e-06
AOAH	1.80704e-06
TCF4	1.78276e-06
PLXDC2	1.69949e-06
TNC	1.65942e-06
AXL	1.54015e-06
LTBP1	1.42456e-06
SLFN5	1.21771e-06
CXCL17	1.15638e-06
RRBP1	1.08478e-06
TRAK1	1.07091e-06
FAM178B	9.55763e-07
BRCA2	9.1146e-07
ARHGAP12	7.62815e-07
IL6R-AS1	7.0973e-07
CD44	6.80311e-07
CYP3A5	6.80067e-07
COL1A2	6.39062e-07
FRAS1	6.37635e-07
MPPED2	5.82228e-07
MELK	5.768e-07
SH3KBP1	5.72687e-07
AF121898.1	5.62309e-07
ATXN1	5.45976e-07
GATA3	5.34579e-07
SLC14A1	4.31006e-07
DEPDC1	4.23313e-07
KRT5	3.84124e-07
TGFBR2	3.81463e-07
KRT20	3.67598e-07
MMP16	3.67468e-07
CNN2	3.50818e-07
CASK	3.49704e-07
HBEGF	3.29198e-07
PTPN14	2.9173e-07
SP100	2.68641e-07
CD47	2.57534e-07
KRT23	2.53859e-07
IGFBP3	2.2942e-07
GOLIM4	1.95447e-07
GBP2	1.73786e-07
KPNA3	1.70013e-07
MIR22HG	1.40788e-07
BTN2A1	1.31715e-07
PDK4	1.24184e-07
CYR61	1.22985e-07
CENPW	1.09411e-07
ZNF217	1.05835e-07
KLK12	9.87322e-08
CMTM8	8.74824e-08
C6orf222	8.68444e-08
MECOM	8.63344e-08
CEBPG	8.61221e-08
DNAH11	7.71408e-08
C3orf52	6.47967e-08
CAVIN1	5.04751e-08
FRMD4B	3.34946e-08
BHLHE40	3.33699e-08
PIF1	3.33296e-08
MTUS1	3.16866e-08
PLAU	3.02868e-08
LSM6	2.47702e-08
GABRP	1.66534e-08
SDC4	1.54487e-08
HMOX1	1.4748e-08
PARP4	1.36215e-08
HOXD10	1.32566e-08
SORD	1.28739e-08
GPX2	1.24442e-08
PLS3	1.22241e-08
S100A16	1.09095e-08
LGALS1	9.37066e-09
CENPF	8.36344e-09
MMP26	7.72334e-09
SLC40A1	7.1887e-09
STK10	6.4207e-09
PARPBP	4.84874e-09
IQSEC3	3.77543e-09
DUSP5	3.23006e-09
KRT7	1.72829e-09
RAB32	1.6971e-09
FAM107B	1.30436e-09
CEMIP	1.29508e-09
GC	9.19207e-10
TAGLN	4.79421e-10
CYBRD1	4.10545e-10
HAS2	2.96895e-10
TFPI2	1.00327e-10
LDHA	6.4121e-11
AKR1C1	2.46967e-11
PGM2L1	9.55132e-12
GPR87	8.19087e-12
EFNB2	7.12186e-12
ITIH1	2.09091e-12
NDUFS4	1.25134e-12
ZFP36	3.98582e-13
SH3BGRL	1.81628e-13
DIS3	3.08043e-14
CYBA	1.95702e-14
PHGR1	8.43758e-15
JCHAIN	7.24492e-15
SPTSSB	2.56116e-17
VPS36	2.49738e-17
TXNIP	2.13457e-17
MT3	9.26723e-20
DDR1	6.14686e-20
HDC	4.53244e-20
CHMP4B	4.39492e-24
NUP37	2.2255e-24
PARD6B	3.8826e-26
ACOD1	1.37531e-27
LY6K	3.59808e-28
IFIT3	1.3373e-28
SHISA5	6.56537e-29
AC093001.1	7.0322e-31
SLAMF7	5.21068e-37
PTGS2	9.68228e-39
DKK1	4.6198e-41
PLA2G4A	1.27504e-44
AC110995.1	2.26558e-46
KRT14	1.22422e-47
IGKV4-1	1.5746e-54
DEFB1	1.85204e-81
KRT18	8.59599e-97
NADK	0
MEGF6	0
GPR153	0
ACOT7	0
KLHL21	0
MIR34AHG	0
FBXO2	0
NPPA	0
KIAA2013	0
FBXO42	0
NBPF1	0
SDHB	0
RCC2	0
UBR4	0
PLA2G2A	0
CAMK2N1	0
ECE1	0
HSPG2	0
LINC01355	0
ID3	0
IFNLR1	0
RUNX3	0
STMN1	0
NR0B2	0
TENT5B	0
SLC9A1	0
IFI6	0
SNRNP40	0
TMEM234	0
BSDC1	0
FNDC5	0
TMEM54	0
RNF19B	0
CLSPN	0
STK40	0
LSM10	0
RHBDL2	0
P3H1	0
SVBP	0
AL139289.2	0
IPP	0
SPATA6	0
TTC39A	0
NDC1	0
TMEM59	0
DAB1	0
MYSM1	0
JAK1	0
SLC35D1	0
AC118549.1	0
GNG5	0
DDAH1	0
GTF2B	0
ALG14	0
SLC25A24	0
TAF13	0
SORT1	0
DRAM2	0
WDR77	0
RHOC	0
SLC16A1	0
RSBN1	0
NRAS	0
NBPF20	0
ARNT	0
TDRKH	0
S100A10	0
S100A11	0
S100A13	0
TPM3	0
GON4L	0
RIT1	0
ARHGEF2	0
GPATCH4	0
USF1	0
CFAP126	0
F5	0
COP1	0
LAD1	0
UBE2T	0
PLEKHA6	0
PIK3C2B	0
MIR29B2CHG	0
SLC30A1	0
NEK2	0
TMEM206	0
ANGEL2	0
AIDA	0
TMEM63A	0
LIN9	0
WNT9A	0
NUP133	0
ABCB10	0
AGT	0
C1orf198	0
AL355472.1	0
NID1	0
HNRNPU	0
ISG15	0
AGRN	0
FAM213B	0
KCNAB2	0
PHF13	0
CAMTA1	0
VAMP3	0
SPSB1	0
NMNAT1	0
DRAXIN	0
VPS13D	0
EFHD2	0
FBLIM1	0
NBPF3	0
EPHB2	0
SH3BGRL3	0
WDTC1	0
SESN2	0
HDAC1	0
ZBTB8A	0
KIAA1522	0
AL020995.1	0
CDCA8	0
AL929472.2	0
UTP11	0
AL139260.1	0
CAP1	0
ZMPSTE24	0
ZNF684	0
ERMAP	0
CFAP57	0
PTPRF	0
CCDC24	0
RNF220	0
TMEM69	0
TSPAN1	0
CMPK1	0
ZYG11B	0
SCP2	0
LRRC42	0
TMEM61	0
NFIA	0
ATG4C	0
RAVER2	0
IL12RB2	0
CTH	0
RABGGTB	0
AK5	0
SH3GLB1	0
LRRC8B	0
CCDC18	0
SLC44A3	0
AGL	0
SLC30A7	0
RNPC3	0
STXBP3	0
CTTNBP2NL	0
WNT2B	0
SLC16A1-AS1	0
LRIG2	0
HIPK1	0
ATP1A1	0
NBPF12	0
AC242426.2	0
AC245297.3	0
BNIPL	0
SLC27A3	0
CKS1B	0
EFNA1	0
SLC25A44	0
AL592295.4	0
NOS1AP	0
UCK2	0
ATP1B1	0
PRRX1	0
RALGPS2	0
QSOX1	0
XPR1	0
RGL1	0
SWT1	0
ELF3	0
BTG2	0
ATP2B4	0
MAPKAPK2	0
CD46	0
HHAT	0
TRAF5	0
VASH2	0
RPS6KC1	0
SMYD2	0
EPHX1	0
OBSCN	0
GALNT2	0
MAP3K21	0
COA6	0
FMN2	0
KIF26B	0
DIP2C	0
LARP4B	0
ADARB2	0
PITRM1	0
KLF6	0
ASB13	0
KIN	0
USP6NL	0
UPF2	0
RSU1	0
NEBL	0
DNAJC1	0
ARHGAP21	0
YME1L1	0
MPP7	0
MTPAP	0
KIF5B	0
NRP1	0
PARD3	0
ZNF25	0
IPMK	0
CCDC6	0
ANK3	0
JMJD1C	0
PSAP	0
P4HA1	0
NUTM2A-AS1	0
ACTA2	0
RBP4	0
TM9SF3	0
PIK3AP1	0
ERLIN1	0
CHUK	0
ARMH3	0
LDB1	0
SH3PXD2A	0
BBIP1	0
ZDHHC6	0
SHTN1	0
PDZD8	0
PRDX3	0
TIAL1	0
OAT	0
CTBP2	0
DHX32	0
MKI67	0
BNIP3	0
PRR26	0
NET1	0
FAM208B	0
ATP5F1C	0
DHTKD1	0
CDC123	0
CAMK1D	0
OPTN	0
RPP38	0
MRC1	0
KIAA1217	0
PDSS1	0
WAC	0
MAP3K8	0
ITGB1-DT	0
ZNF22	0
DDIT4	0
LRMDA	0
PPIF	0
TNKS2	0
BTAF1	0
EXOC6	0
CCNJ	0
PGAM1	0
SCD	0
PDCD11	0
GSTO1	0
ADD3	0
MXI1	0
VTI1A	0
FAM160B1	0
TRUB1	0
WDR11	0
TACC2	0
PSTK	0
BUB3	0
LHPP	0
BCCIP	0
DOCK1	0
GLRX3	0
IFITM3	0
PIDD1	0
PHLDA2	0
CARS	0
RRP8	0
ST5	0
SCUBE2	0
DENND5A	0
TMEM41B	0
GALNT18	0
PSMA1	0
CYP2R1	0
PIK3C2A	0
ABCC8	0
TSG101	0
SPTY2D1	0
LGR4	0
LIN7C	0
KIF18A	0
DCDC1	0
CSTF3	0
TRAF6	0
ARHGAP1	0
NUP160	0
PRPF19	0
AHNAK	0
PLA2G16	0
TRPT1	0
ATG2A	0
C11orf24	0
CPT1A	0
AP002495.2	0
ANAPC15	0
ARAP1	0
UCP2	0
GDPD5	0
CCDC90B	0
CREBZF	0
SYTL2	0
TAF1D	0
MTMR2	0
TMEM123	0
PDGFD	0
NPAT	0
EXPH5	0
IL18	0
USP28	0
BUD13	0
ZPR1	0
THY1	0
PKP3	0
PTDSS2	0
CD81	0
KCNQ1	0
SLC22A18	0
ILK	0
SBF2-AS1	0
CTR9	0
FAR1	0
SPON1	0
NUCB2	0
NCR3LG1	0
ZDHHC13	0
LUZP2	0
QSER1	0
KIAA1549L	0
AC068205.1	0
HSD17B12	0
C11orf49	0
DDB2	0
SLC39A13	0
PTPRJ	0
CTNND1	0
GLYATL1	0
SCGB1A1	0
SLC3A2	0
OTUB1	0
FKBP2	0
CAPN1	0
FRMD8	0
MALAT1	0
EHBP1L1	0
SSH3	0
IGHMBP2	0
CTTN	0
ARHGEF17	0
HIKESHI	0
PRSS23	0
TMEM135	0
BIRC3	0
DYNC2H1	0
DLAT	0
NNMT	0
REXO2	0
PAFAH1B2	0
TIRAP	0
APLP2	0
NTM	0
FOXM1	0
VWF	0
ZNF384	0
C1R	0
M6PR	0
LRP6	0
MANSC1	0
DUSP16	0
MGP	0
EPS8	0
CASC1	0
BHLHE41	0
TMTC1	0
YARS2	0
PKP2	0
SLC2A13	0
GXYLT1	0
SLC38A2	0
AMIGO2	0
RPAP3	0
ZNF641	0
ADCY6	0
FKBP11	0
ARF3	0
RHEBL1	0
TUBA1B	0
TUBA1A	0
SLC11A2	0
CSRNP2	0
SMAGP	0
CALCOCO1	0
STAT6	0
DDIT3	0
FAM19A2	0
PPM1H	0
GRIP1	0
PTPRB	0
PTPRR	0
ZFC3H1	0
CAPS2	0
PHLDA1	0
KITLG	0
POC1B	0
DCN	0
BTG1	0
EEA1	0
TMCC3	0
IKBIP	0
GNPTAB	0
WASHC3	0
CRY1	0
CORO1C	0
ANAPC7	0
PPTC7	0
SLC8B1	0
TBX3	0
MORN3	0
VPS37B	0
PITPNM2	0
MPHOSPH9	0
RILPL2	0
AC055713.1	0
DDX51	0
B4GALNT3	0
ITFG2	0
TIGAR	0
CD9	0
TAPBPL	0
NCAPD2	0
GAPDH	0
COPS7A	0
ATN1	0
C1S	0
FOXJ2	0
NECAP1	0
RIMKLB	0
CLEC2D	0
ETV6	0
CDKN1B	0
ATF7IP	0
PTPRO	0
AEBP2	0
GOLT1B	0
RASSF8	0
MED21	0
STK38L	0
ARNTL2	0
DDX11	0
ARID2	0
PCED1B	0
TMEM106C	0
TROAP	0
PRPF40B	0
TMBIM6	0
ATF1	0
DAZAP2	0
ACVR1B	0
NR4A1	0
SP1	0
PRR13	0
NAB2	0
PIP4K2C	0
OS9	0
TSPAN31	0
ATP23	0
SLC16A7	0
USP15	0
SRGAP1	0
HELB	0
MDM2	0
KCNMB4	0
NUDT4	0
SOCS2	0
PLXNC1	0
ELK3	0
NR1H4	0
CHPT1	0
HSP90B1	0
WASHC4	0
TMEM263	0
UNG	0
ACAD10	0
ALDH2	0
ERP29	0
TPCN1	0
SDSL	0
RFC5	0
PRKAB1	0
BICDL1	0
PXN-AS1	0
OGFOD2	0
ULK1	0
CRYL1	0
EEF1AKMT1	0
SKA3	0
MIPEP	0
CENPJ	0
MTMR6	0
USP12	0
LNX2	0
UBL3	0
HSPH1	0
N4BP2L2	0
SUPT20H	0
PROSER1	0
CCDC122	0
TSC22D1	0
TPT1	0
ZC3H13	0
LCP1	0
ESD	0
MED4	0
EBPL	0
SPRYD7	0
INTS6	0
MZT1	0
COMMD6	0
RNF219	0
RBM26	0
UGGT2	0
DOCK9	0
TMTC4	0
ARGLU1	0
COL4A1	0
ANKRD10	0
MCF2L-AS1	0
PCID2	0
DCUN1D2	0
SAP18	0
CDK8	0
PAN3	0
MTUS2	0
USPL1	0
RFC3	0
EXOSC8	0
UFM1	0
WBP4	0
NAA16	0
RGCC	0
DGKH	0
GPALPP1	0
GTF2F2	0
COG3	0
LRCH1	0
RB1	0
CDADC1	0
SETDB2	0
PHF11	0
RNASEH2B	0
WDFY2	0
SUGT1	0
PCDH9-AS1	0
PIBF1	0
UCHL3	0
SLITRK5	0
GPR180	0
RAP2A	0
IPO5	0
FARP1	0
TM9SF2	0
CLYBL	0
PCCA	0
TPP2	0
ABHD13	0
COL4A2	0
NAXD	0
ARHGEF7	0
LAMP1	0
TMCO3	0
TFDP1	0
UPF3A	0
TEP1	0
ZNF219	0
PRMT5	0
C14orf93	0
HOMEZ	0
AP1G2	0
PSME2	0
GZMB	0
HEATR5A	0
EGLN3	0
L2HGDH	0
MAP4K5	0
SAV1	0
PYGL	0
ERO1A	0
DHRS7	0
SIX4	0
HIF1A-AS2	0
ACTN1	0
DCAF5	0
MED6	0
ENTPD5	0
AREL1	0
TMED10	0
TMED8	0
VIPAS39	0
SPTLC2	0
DIO2	0
STON2	0
SEL1L	0
FOXN3	0
EFCAB11	0
TC2N	0
LGMN	0
BCL11B	0
AL133523.1	0
HSP90AA1	0
BAG5	0
XRCC3	0
TMEM179	0
AKT1	0
ABHD4	0
PSME1	0
GMPR2	0
BRMS1L	0
MIPOL1	0
GEMIN2	0
MIA2	0
LRR1	0
AL133453.1	0
SOCS4	0
FBXO34	0
PELI2	0
ARID4A	0
JKAMP	0
MNAT1	0
SLC38A6	0
SYNE2	0
PLEKHG3	0
PLEKHH1	0
EXD2	0
SLC39A9	0
DCAF4	0
PSEN1	0
COQ6	0
ISCA2	0
FCF1	0
NRXN3	0
DGLUCY	0
CPSF2	0
GOLGA5	0
CHGA	0
GLRX5	0
GSKIP	0
VRK1	0
CCNK	0
WDR20	0
RCOR1	0
INF2	0
TEX22	0
HERC2	0
TJP1	0
GOLGA8A	0
GOLGA8B	0
RASGRP1	0
NDUFAF1	0
CDAN1	0
UBR1	0
SHF	0
SLC30A4	0
CEP152	0
TRPM7	0
DMXL2	0
MYO5C	0
CCPG1	0
DNAAF4	0
ADAM10	0
MYO1E	0
CA12	0
USP3-AS1	0
PPIB	0
PKM	0
TMEM202-AS1	0
SNUPN	0
ETFA	0
LINGO1	0
WDR61	0
BTBD1	0
NMB	0
KLHL25	0
SNRPA1	0
NIPA1	0
AC124312.1	0
FAN1	0
ARHGAP11A	0
DPH6-DT	0
CHP1	0
STARD9	0
PDIA3	0
WDR76	0
SQOR	0
GALK2	0
SLC27A2	0
RAB8B	0
TRIP4	0
SLC24A1	0
MAP2K1	0
NEO1	0
PML	0
IDH3A	0
ABHD17C	0
SNHG21	0
AKAP13	0
SEMA4B	0
IQGAP1	0
MAN2A2	0
RCCD1	0
AC013394.1	0
CHD2	0
MCTP2	0
LRRK1	0
TMEM8A	0
UNKL	0
RPS2	0
ZNF598	0
CASKIN1	0
ABCA3	0
TIGD7	0
TFAP4	0
UBALD1	0
GLYR1	0
CARHSP1	0
TXNDC11	0
CPPED1	0
MARF1	0
FOPNL	0
SMG1	0
CDR2	0
PALB2	0
ARHGAP17	0
NUPR1	0
RABEP2	0
SEZ6L2	0
KCTD13	0
MAPK3	0
ZNF764	0
AC093249.6	0
AC026471.4	0
SHCBP1	0
C16orf87	0
SIAH1	0
BRD7	0
TOX3	0
NUDT21	0
BBS2	0
CFAP20	0
CSNK2A2	0
CNOT1	0
NAE1	0
RANBP10	0
NOB1	0
VAC14	0
PHLPP2	0
AP1G1	0
BCAR1	0
CFDP1	0
CDYL2	0
MPHOSPH6	0
MBTPS1	0
TLDC1	0
COTL1	0
EMC8	0
ZCCHC14	0
PIEZO1	0
CHMP1A	0
FANCA	0
RHOT2	0
CHTF18	0
GNPTG	0
NPW	0
SLC9A3R2	0
E4F1	0
CCNF	0
TNFRSF12A	0
ATF7IP2	0
AC007216.4	0
ERCC4	0
BFAR	0
NPIPA1	0
PDXDC1	0
NDE1	0
ABCC1	0
AC092287.1	0
COQ7	0
REXO5	0
SCNN1G	0
UBFD1	0
PLK1	0
IL4R	0
MVP	0
ALDOA	0
PPP4C	0
AC012645.1	0
FBXL19	0
STX4	0
ZNF267	0
GNAO1	0
MT2A	0
MT1A	0
MT1F	0
MT1X	0
NUP93	0
HERPUD1	0
ARL2BP	0
CX3CL1	0
ADGRG1	0
CBFB	0
NUTF2	0
NFATC3	0
SLC7A6	0
TANGO6	0
UTP4	0
SNTB2	0
NFAT5	0
WWP2	0
FUK	0
MARVELD3	0
DHODH	0
PSMD7	0
GABARAPL2	0
CMIP	0
KLHL36	0
USP10	0
GSE1	0
IRF8	0
ACSF3	0
ZNF778	0
ZNF276	0
RILP	0
SMG6	0
CLUH	0
NCBP3	0
ZZEF1	0
ANKFY1	0
UBE2G1	0
CXCL16	0
KIAA0753	0
ASGR1	0
DLG4	0
CTDNEP1	0
TMEM107	0
RPL26	0
MYH10	0
LRRC75A	0
RASD1	0
SHMT1	0
FAM83G	0
POLDIP2	0
PROCA1	0
MYO18A	0
MYO1D	0
MYO19	0
DDX52	0
SRCIN1	0
PLXDC1	0
MED1	0
IKZF3	0
STAT5B	0
EZH1	0
ETV4	0
TMEM101	0
SLC4A1	0
C1QL1	0
KANSL1	0
MRPL10	0
SCRN2	0
AC005920.1	0
SPAG9	0
MMD	0
TSPOAP1	0
HEATR6	0
BRIP1	0
INTS2	0
GNA13	0
CEP112	0
PSMD12	0
ABCA5	0
FAM104A	0
RECQL5	0
TRIM65	0
ACOX1	0
RHBDF2	0
MXRA7	0
SOCS3	0
CYTH1	0
TIMP2	0
CEP131	0
ACTG1	0
MAFG	0
LINC01970	0
SGSM2	0
SPNS2	0
TM4SF5	0
PIMREG	0
NLGN2	0
DNAH2	0
CNTROB	0
PFAS	0
RANGRF	0
NDEL1	0
COX10	0
UBB	0
MPRIP	0
MAP2K3	0
ATAD5	0
MLLT6	0
PPP1R1B	0
ERBB2	0
GRB7	0
PSMD3	0
RAPGEFL1	0
IGFBP4	0
TTC25	0
STAT5A	0
SP2	0
ITGA3	0
STXBP4	0
SEPT4-AS1	0
PPM1E	0
VMP1	0
METTL2A	0
MRC2	0
DCAF7	0
CEP95	0
PITPNC1	0
NOL11	0
KPNA2	0
COG1	0
C17orf80	0
UNK	0
UBALD2	0
MFSD11	0
2020-09-09	0
AFMID	0
PGS1	0
SLC26A11	0
RNF213	0
CHMP6	0
CCDC137	0
FN3KRP	0
METTL4	0
SPIRE1	0
DSC2	0
B4GALT6	0
AC016205.1	0
SMAD7	0
MYO5B	0
ATP8B1	0
BCL2	0
TYMS	0
MYL12A	0
MYL12B	0
PTPRM	0
RAB12	0
MTCL1	0
IMPA2	0
PRELID3A	0
MIB1	0
GATA6	0
RMC1	0
DSG2	0
ZNF397	0
KIAA1328	0
POLI	0
AC027097.2	0
SEC11C	0
TSHZ1	0
TMEM259	0
SBNO2	0
JSRP1	0
SLC39A3	0
ZNF77	0
MATK	0
AC011498.1	0
TICAM1	0
PLIN3	0
RFX2	0
KHSRP	0
RAB11B-AS1	0
ZNF266	0
ZNF846	0
FBXL12	0
ICAM3	0
KRI1	0
SPC24	0
DOCK6	0
TMEM205	0
ZNF823	0
AC092069.1	0
C19orf57	0
ASF1B	0
ADGRL1	0
DDX39A	0
ILVBL	0
AKAP8	0
AC010618.3	0
IQCN	0
NR2C2AP	0
ZNF682	0
ZNF91	0
ANKRD27	0
RHPN2	0
SCGB2B2	0
ZNF790	0
HNRNPL	0
ZNF780A	0
CNTD2	0
PRX	0
SERTAD3	0
BLVRB	0
EXOSC5	0
POU2F2	0
ETHE1	0
ZNF45	0
PPP1R13L	0
SLC1A5	0
LIG1	0
LMTK3	0
GYS1	0
RRAS	0
KLK1	0
KLK11	0
ZNF350	0
ZNF615	0
ZNF415	0
PPP6R1	0
AC008735.2	0
ZNF460-AS1	0
ZNF256	0
BSG	0
MISP	0
PLK5	0
SPPL2B	0
GADD45B	0
ZNF555	0
CRB3	0
TRIP10	0
CAMSAP3	0
EVI5L	0
PIN1	0
QTRT1	0
ZNF627	0
ZNF844	0
MAST1	0
IER2	0
CC2D1A	0
DCAF15	0
KLF2	0
MVB12A	0
RPL18A	0
PGPEP1	0
TMEM59L	0
GATAD2A	0
ZNF93	0
ZNF714	0
GPATCH1	0
LSR	0
PROSER3	0
APLP1	0
ZNF540	0
PLD3	0
LTBP4	0
TMEM91	0
RPS19	0
ZNF526	0
CIC	0
LIPE-AS1	0
BCAM	0
RELB	0
GIPR	0
CCDC61	0
CCDC9	0
EMP3	0
PPP1R15A	0
FTL	0
LIN7B	0
RPL13A	0
RPS11	0
FCGRT	0
BCL2L12	0
ZNF473	0
ZNF808	0
ZNF845	0
ZNF813	0
ZNF331	0
U2AF2	0
ZNF471	0
ZNF543	0
ZNF274	0
SH3YL1	0
TMEM18	0
ADAM17	0
ODC1	0
TTC32	0
PUM2	0
ATAD2B	0
ITSN2	0
ADCY3	0
RBKS	0
STRN	0
ATL2	0
HNRNPLL	0
PPP4R3B	0
XPO1	0
NFU1	0
TIA1	0
TGFA	0
MCEE	0
EGR4	0
TPRKB	0
BOLA3	0
RTKN	0
MOGS	0
GCFC2	0
TGOLN2	0
CHMP3	0
EIF2AK3	0
ANKRD36C	0
ANKRD23	0
MGAT4A	0
TXNDC9	0
UXS1	0
2020-09-10	0
ANAPC1	0
AC017074.1	0
CCDC93	0
CLASP1	0
SMPD4	0
POTEI	0
DARS	0
GTDC1	0
NR4A2	0
DPP4	0
IFIH1	0
AC016766.1	0
SCN3A	0
GALNT3	0
SPC25	0
CCDC173	0
METTL8	0
PRKRA	0
SESTD1	0
CWC22	0
LINC01473	0
DNAH7	0
STK17B	0
GTF3C3	0
KCTD18	0
PPIL3	0
ORC2	0
TRAK2	0
PLEKHM3	0
ACADL	0
FN1	0
IGFBP5	0
AAMP	0
USP37	0
CNPPD1	0
DNPEP	0
SCG2	0
WDFY1	0
SERPINE2	0
DOCK10	0
TRIP12	0
NDUFA10	0
ID2	0
ASAP2	0
KLF11	0
PQLC3	0
FAM84A	0
DDX1	0
UBXN2A	0
CENPA	0
KHK	0
KRTCAP3	0
GPN1	0
SLC4A1AP	0
LBH	0
EHD3	0
CRIM1	0
TMEM178A	0
PKDCC	0
EML4	0
DYNC2LI1	0
CAMKMT	0
EPAS1	0
FOXN2	0
PPP1R21	0
ERLEC1	0
REL	0
KIAA1841	0
AC016727.1	0
B3GNT2	0
AFTPH	0
ACTR2	0
ANXA4	0
MXD1	0
NAGK	0
ALMS1	0
TMSB10	0
MAT2A	0
VAMP8	0
USP39	0
GNLY	0
PTCD3	0
KDM3A	0
RMND5A	0
RPIA	0
CNNM4	0
UNC50	0
AC079447.1	0
NPAS2	0
GCC2	0
LIMS1	0
RANBP2	0
CCDC138	0
SH3RF3	0
TMEM87B	0
SLC20A1	0
ACTR3	0
INSIG2	0
DBI	0
NIFK-AS1	0
TSN	0
ARHGEF4	0
MGAT5	0
CCNT2	0
UBXN4	0
ACVR2A	0
LYPD6B	0
LYPD6	0
FMNL2	0
ARL6IP6	0
GALNT13	0
TANC1	0
AC009495.3	0
NOSTRIN	0
MAP3K20	0
CDCA7	0
MTX2	0
RBM45	0
SCHLAP1	0
SSFA2	0
FSIP2	0
ITGAV	0
C2orf88	0
GLS	0
CCDC150	0
BZW1	0
NDUFB3	0
STRADB	0
BMPR2	0
CARF	0
RPE	0
ATIC	0
IGFBP2	0
PNKD	0
BCS1L	0
STK36	0
DNAJB2	0
SGPP2	0
ACSL3	0
MRPL44	0
CAB39	0
GIGYF2	0
ATG16L1	0
AGAP1	0
COPS8	0
RAMP1	0
ASB1	0
PPP1R7	0
2020-09-02	0
FARP2	0
ING5	0
D2HGDH	0
NRSN2-AS1	0
SLC23A2	0
GPCPD1	0
NAPB	0
CST3	0
BCL2L1	0
NOL4L	0
GSS	0
EDEM2	0
UQCC1	0
NDRG3	0
DSN1	0
SAMHD1	0
AL391095.1	0
ZHX3	0
ADA	0
TOMM34	0
NCOA5	0
ZMYND8	0
DPM1	0
NFATC2	0
PRELID3B	0
PSMA7	0
ARFRP1	0
TRIB3	0
AP5S1	0
SMOX	0
CRLS1	0
SEC23B	0
DTD1	0
RIN2	0
NXT1	0
ENTPD6	0
PYGB	0
GINS1	0
ID1	0
TM9SF4	0
POFUT1	0
CBFA2T2	0
ITCH	0
MAP1LC3A	0
ACSS2	0
RAB5IF	0
[truncated: 1,001 more rows]
