# Supplementary material for: Single-cell analysis supports a luminal-neuroendocrine transdifferentiation in human prostate cancer
Source: Commun Biol. 2020 Dec 16;3:778. doi: 10.1038/s42003-020-01476-1 (PMC7745034; doi:10.1038/s42003-020-01476-1)
Supplement: Supplementary file 8 — Supplementary Data 6 [file 42003_2020_1476_MOESM8_ESM.xlsx]

## Sheet: NMF_gene_metaprogram
This table contains the 30 genes with the highest NMF score for each factor in each sample. Association to meta-programs is indicated below.
Sample ID	Patient #1										Patient #2										Patient #3										Patient #4										Patient #5
No.	1	2	3	4	5	6	7	8	9	10	1	2	3	4	5	6	7	8	9	10	1	2	3	4	5	6	7	8	9	10	1	2	3	4	5	6	7	8	9	10	1	2	3	4	5	6	7	8	9
1	REG4	S100A6	MALAT1	CDC42SE1	UBB	KLK1	HIST1H4C	B2M	SOD2	ENC1	CRIP1	MALAT1	AGR2	UBE2C	TFF2	MUCL1	G0S2	NR2F2	RGS16	JUN	FOSB	S100A4	KRT7	KRT13	SLC14A1	MALAT1	NEAT1	CDH1	NKX3-1	SCGB3A1	PART1	CD74	S100A6	GADD45B	ATP5B	SPON2	CASZ1	MALAT1	EEF1A1	SOX4	LY6G6F.LY6G6D	IGFBP2	HMGB2	NDUFAF6	C6orf15	S100A11	MALAT1	CLDN7	PCCA
2	PKIB	S100A10	FTH1	HNRNPH1	MGST1	BAALC	CKS1B	CCL2	ADIRF	MIR210HG	WFDC2	FTH1	IL27	HIST1H4C	NEAT1	GGCT	S100A11	DCX	HMGB2	HSPA1A	CLDN4	TSC22D3	IL32	KRT15	KRT14	EEF1A1	KRT19	TBX3	TSPAN8	SLPI	H2AFJ	HLA-DRA	KRT19	ATF3	STEAP1	ARC	HIPK2	TMSB4X	GNB2L1	MDK	GGH	FOS	CKS1B	NKD2	IFI27	CXCL8	FTH1	TECR	ODC1
3	ATL3	FXYD3	EEF1A1	C1orf56	PRDX1	PPP1R14B	TUBA1B	MGP	CXCL2	HIST1H4E	TFF3	FTL	IGFBP2	MKI67	FABP5	ETFB	IFI27	SCRN1	MYBL2	DUSP1	NFKBIA	CCL4	CD24	DEFB1	CTSB	FTH1	ANXA1	TMEM54	AGR2	WFDC2	TFF3	HLA-B	ZFP36L1	ANKRD37	EPCAM	EGR4	KHSRP	HSPB1	PTMA	HES6	CST1	JUN	HIST1H4C	CRELD2	IFI6	IFITM3	EEF1A1	CBR1	MEST
4	TMEM205	PSCA	PABPC1	TBX3	PSMB3	EVA1B	UBE2S	IFITM3	RARRES1	HIST1H2AE	DAPL1	SOX4	NR4A1	TOP2A	RHOB	EPHX1	NFIB	ABHD2	PCNA	HSPA1B	DNAJB1	CXCR4	TPM1	C9orf16	DST	TPT1	TACSTD2	QSOX1	H2AFJ	MMP7	FXYD3	HLA-C	S100A11	CITED2	LAPTM4A	DUSP2	OGT	PABPC1	NACA	STMN1	LGALS3	PPP1R15A	PTTG1	EIF2S3	NEAT1	MMP7	PTMA	CALML5	PDLIM2
5	ISG15	TM4SF1	FAU	MDM4	PRDX2	CCDC85B	KIAA0101	CXCL1	TNFAIP2	PKDCC	PGF	TMSB4X	MYL5	BIRC5	HLA-A	DCTPP1	PCP4	NR2F6	DUT	FOS	NPC2	CD52	TRAM1	SEPP1	FHL2	B2M	PERP	AR	CRACR2B	OLFM4	VAMP8	HLA-A	WFDC2	DUSP1	ENO1	NR4A1	METRN	NEAT1	ATP5E	TUBA1A	MUCL1	HSPA6	UBE2C	ST8SIA6.AS1	IGF1	HLA.B	S100A6	CNN3	PPP1R14B
6	NDUFB11	AGR2	FTL	CTNNB1	SKP1	KLK3	H2AFZ	CXCL8	BIRC3	WNK4	AUTS2	PTMA	MANF	PTTG1	S100A6	TCTEX1D2	REEP5	KCNH5	STRA13	HSPA6	SAT1	SRGN	FXYD5	SPINK5	FBLN1	GNB2L1	IER3	ENC1	PPP1R1B	RARRES1	TSPAN1	HLA-DRB1	FOSB	ID2	PDIA3	CKS2	GANAB	JUNB	AC090498.1	TRPM4	SFN	EGR1	PCLAF	CHD4	ISG15	CD74	TMSB10	ECHS1	DNPH1
7	C12orf75	TFF3	CCNI	PNN	MGST3	TWIST1	DEK	KRT17	DUSP23	F8A1	H1F0	H3F3A	DDIT3	ARL6IP1	HLA-C	MESP1	ENC1	CEP152	HES4	HSPA8	VMP1	IL7R	TPM4	SLC25A5	FBXO32	FAU	CDKN1A	CRYM	KLK11	PIGR	SERHL2	IFI27	MMP7	ID3	UGT2B15	MAT2A	WDR26	FAU	UBA52	ASPH	KRT23	VIM	CENPW	CHRAC1	SOX2	SLPI	FTL	FKBP3	FAM43A
8	FABP5	GDF15	EIF1	PPP1CB	PSMB1	C17orf89	UBE2C	HLA.B	JUND	LPIN3	SLC9A3R2	EEF1A1	SDF2L1	CENPW	RGS10	GAMT	LINC01419	MEX3A	CARHSP1	GADD45B	CXCL1	ODF2L	OCIAD2	PDLIM1	MEG3	TMSB4X	BTG2	KIAA1522	TSPAN1	SMIM22	PCSK1N	PSME2	GSTP1	SNHG12	HSPA5	MAP2	ZBTB44	SAT1	AR	RASD1	APCDD1	ATF3	CENPF	ABHD5	CALML3	ANXA2	TMSB4X	ADRM1	FGF3
9	NUDT4	TFF1	TPT1	TPR	EIF3I	MZT2B	TOP2A	ANXA2	TGM2	CD7	CSRP2	H3F3B	RGS19	CENPF	HLA-B	GINS2	PLPP2	DPYSL5	ASF1B	IER5	ZFP36L1	CCL5	C5orf46	CSTA	CYR61	PTMA	KLF4	NFIC	NOV	PART1	SELM	PSME1	ANXA2	ZFP36L2	CCT8	KCNQ1OT1	FAM120A	FTL	TMA7	SLC12A2	S100A3	ZFP36	SMC4	HSPA4	SPATS2L	KRT17	TPT1	MAGEF1	HMGA1
10	RABAC1	SERINC2	SLC25A6	TRA2A	MDH2	ELFN1.AS1	BIRC5	MMP7	CLU	PRKAG2.AS1	C20orf85	PPDPF	OGFOD3	TROAP	PSMB9	PYY	KCNK1	NAV1	BTG3	EGR1	ATF3	TRAC	DDAH2	NUPR1	CALD1	UBA52	ARPC2	MSI2	XBP1	C19orf33	FLJ20021	ALB	SLPI	ADM	ATP5A1	ODC1	PTEN	FTH1	ATP5I	DDAH2	MT4	DUSP1	BIRC5	VPS35	PRR15	WFDC2	ASPSCR1	GSDMD	DSP
11	TNFSF10	PTGS2	GNB2L1	TNRC6B	LAPTM4A	NME4	STRA13	NPC2	NFIB	GUCY2D	FOXJ1	MYL6	ORMDL3	CKS1B	MGLL	DNPH1	LYPLA1	UNCX	CLSPN	GADD45G	ZFP36	HLA-DPB1	CXCL16	CTSD	SOX4	FTL	DUSP1	ARHGEF12	TM9SF3	CXCL17	ZG16B	HLA-DRB5	ADIRF	DNAJA1	ACAT1	ADRB2	RBM33	IER2	SLC25A6	MB	SLC1A5	NDRG1	TOP2A	IGHG3	TP53I3	MGP	SERF2	ITM2C	CHCHD7
12	IFI6	SRD5A3	GAPDH	BPTF	ATP5B	CHODL	CENPW	CD74	RGCC	POLL	MCL1	STMN1	FCGRT	CDKN2D	CNKSR3	GCHFR	FAM107B	DMWD	HELLS	DDIT4	PPP1R15A	TRBC2	TYMP	S100A14	SOD3	NACA	SFN	LINC00969	CD164	PSCA	NBL1	MT2A	ITM2B	MT1X	DHRS7	RGS16	ZNF652	H3F3B	SERF2	CBX1	CRABP2	GADD45B	UBE2S	AC008124.1	SMOC2	SOD2	B2M	TMEM176B	SDR16C5
13	RBCK1	TAGLN2	SERF2	SUDS3	PSMA4	METRN	RANBP1	MT2A	CXCL3	CBX7	NCOA7	HSPB1	AGR3	AURKB	RAMP1	NASP	FXYD3	CHSY1	TYMS	CITED2	HSPA1B	CCL4L2	RBP1	S100A16	PIK3R1	TMSB10	KRT17	CDC14A	FAM3D	ZG16B	CD99	HLA-DPA1	PERP	MAFB	LGALS3BP	HSPH1	ZNF217	CFL1	GAPDH	HEPACAM2	TRDC	EPB41L4A.AS1	TUBB	MOCS2	PCSK1N	TNFRSF12A	H3F3A	TM7SF2	AL513283.1
14	PLAT	S100A16	TOMM7	TOR1AIP2	EPCAM	APOA1BP	CLSPN	KRT19	CDKN1A	TIPARP.AS1	METRN	GAPDH	GNAO1	NUSAP1	S100A13	PSMC3	IL13RA1	RTN2	SLBP	ZFAND2A	CXCL2	NR2F2	LINC00152	KRT5	NBL1	SERF2	PMAIP1	LCOR	CD151	RARRES3	MMP24-AS1	RARRES3	LGALS3	CYR61	PKM	UBE2S	ERBB3	ACTB	BTF3	MAP2K6	FARSB	NR4A1	TUBA1B	TSEN15	ABHD2	FHL2	FAU	FOXD3.AS1	CMSS1
15	SPRY1	KRT15	PTMA	GOLGA4	ECH1	PCSK1N	STMN1	SLPI	LGALS3	CCDC71	GRINA	PRAC1	ANKRD37	CDK1	AMIGO2	ACYP1	COLCA2	ELAVL2	CRABP1	TAF7	KLF6	KLRB1	IDH2	ATP1B3	ID4	ACTB	KLF5	PI15	CYB5A	ANXA11	MIEN1	PSMB8	CD9	SOCS3	PGK1	CXCL2	PURA	JUN	SSR4	CPE	MSX2	MYLIP	NUSAP1	IGHM	ALCAM	GSTP1	EIF1	TMEM205	CHCHD10
16	TMEM179B	EFNA1	NACA	CTTN	ARPC3	SLC25A39	CENPF	WFDC2	TSC22D1	HPSE2	LPCAT1	RBP1	TCF4	SMC4	SYT4	UQCC2	RGS13	MAP4K4	KIAA0101	ANXA5	MAFF	PPP1R2	CBX3	BAG1	STMN1	AC090498.1	GLUL	AUTS2	TMPRSS2	TSPAN3	PCAT4	CD47	RARRES1	HSPA1B	CCT7	BAMBI	ELK4	FOS	KLK3	ODF2L	ACTN4	TSC22D3	HIST1H1C	LANCL2	BAG3	CLU	ACTG1	NEDD9	LHX1
17	MIR99AHG	ATP1B1	NEAT1	CNOT6L	DAD1	IGFBP2	ORC6	KRT18	GPRC5A	GADD45G	RFK	CHCHD2	CERS4	CDKN3	BST2	PRDX4	SCGB1D1	GREB1	RNASEH2A	ATP1A1	ADIRF	LEPROTL1	CCL2	DDIT4	TIMP3	PFDN5	CTD-3252C9.4	SLC25A29	LRRC26	HLA-DRA	RNF181	IFITM3	NPC2	GLUL	RAB7A	NFKBIZ	LRRC58	ACTG1	USMG5	FRA10AC1	QPCT	DDIT4	CENPN	PCNA	NUPR1	PHLDA2	RACK1	GSTO1	HNRNPAB
18	GOLIM4	PRSS3	UBA52	PMAIP1	POLR2G	SRM	HMGB2	GSTP1	KDM6B	LINC01534	TMED10	MARCKSL1	PFKFB2	PRC1	SDC1	MCM3	ANXA1	DUSP8	TCF19	SLC3A2	TM4SF1	CD3D	CLTB	DHRS3	APOE	H3F3B	EZR	PHF10	HMGCS2	CD47	AQP3	TSPAN8	MGP	HBEGF	FKBP4	SNHG15	DMXL1	CALM2	COX7A2	APOL4	MFAP2	VEGFA	ZWINT	ACTL6A	NOTUM	KRT7	HSPA1A	ORMDL2	FGF19
19	RNASET2	C19orf33	UQCRB	SETD5	TUBB4B	CISD3	ATAD2	ZFP36L1	KLF5	WASIR1	SHOX2	UBE2S	KCNQ1OT1	HIST2H2AC	ETS2	SNRPA1	IGHG1	CTBP1	PLP2	GADD45A	PHLDA2	COTL1	ARPC1B	TXNDC17	LPAR6	GAPDH	GPX2	WDR11	ANXA5	LCN2	NDUFAF3	HLA-DPB1	TM4SF1	DDIT4	CCT2	EGR2	AHSA2	EEF1D	NPM1	RAP1GAP	FAM84A	PNRC1	DTYMK	OTUB1	MAOB	ZFP36L1	HSPB1	NQO1	IVNS1ABP
20	ZNHIT1	TRBC2	TMSB4X	ZNF652	HSP90B1	TXNL4A	SMC4	HLA.A	IGFBP3	LINC01003	AZIN1	UBA52	CYSTM1	UBE2T	PCBD1	FEN1	STAU2	ATCAY	E2F1	RGS2	TRIB1	CD3E	CARHSP1	PLP2	DKK3	H3F3A	SOCS3	ZNF217	PRSS23	FOLR1	MPC1	TNFRSF14	ANXA1	ERRFI1	TUBA1B	TRA2B	SFSWAP	PPP3CA	ZFAS1	IP6K2	BMP4	SRGN	UBE2T	RAB5A	CAVIN2	NFKBIA	ATP5F1E	TMEM98	EIF4EBP1
21	PLA2G2A	GLUL	H3F3A	STRN3	PHB	LSM10	TMEM106C	KRT7	CP	HEXIM2	NET1	GNB2L1	PRKAR1A	H2AFX	FAM188A	ABHD14A	ANXA4	NFIX	C1QL1	CCT8	BTG1	HLA-DPA1	LXN	CALML3	MYL9	EIF1	HLA-E	ARHGAP32	RDH11	CNFN	LBH	CNN3	S100A10	EIF4A3	SSB	DLX2	LARP4	HSP90AB1	COX7C	SMC4	VSIG8	IER5	SGO1	PDXK	MGAT5	ITM2B	COX7C	FBLN1	AL445524.1
22	CREB3L1	SNCG	COX6C	RNF19A	PGK1	TMEM134	SKA2	HLA.C	HES4	HSD17B14	CABP7	PPIA	MS4A15	SPC25	IRF6	APOO	ASPH	TCF3	EZH2	MX1	CXCL8	LAPTM5	SPTSSB	LY6D	C9orf3	COX7C	YWHAZ	DICER1	GOLM1	HLA-DRB1	ARF5	PSMB9	AGR2	GADD45G	HSPA9	ZC3H12A	HACD2	EGR1	TXN	C9orf152	CTSZ	CLK1	CDKN3	CYB5B	CNFN	ADIRF	UBA52	NDUFS3	KITLG
23	CDKN2A	TSPAN1	ATP5E	ANKRD11	SPCS2	DNPH1	DTYMK	TACSTD2	TMEM123	COLEC12	NINJ1	EIF1	TLE1	UBALD2	VMP1	TALDO1	OTUD6B-AS1	KIAA1549	DHFR	CCT3	PNRC1	CDKN1B	CDC42EP1	TP53TG1	CRYAB	PPDPF	SDC1	CTD-2020K17.4	SLC10A7	ASAH1	MANF	UBE2L6	ID1	HSPA2	PSMD7	ZNF350-AS1	RCAN3	CLDN4	FABP5	SERGEF	NELL2	NDUFA4L2	CDK1	MUC20.OT1	CHL1	TPM4	GAPDH	SPATC1L	POLD2
24	ARPC1A	TXNDC17	H3F3B	MBP	MRPL24	GTF3A	HMGB3	KRT8	RARRES2	DEGS2	LAPTM4B	NGFRAP1	PCLO	NEK2	TRIB1	TEX264	AIG1	MAPKAPK2	TAGLN2	TMEM59	DYNLL1	MTHFD2	TGFB2	SGK1	BRD2	BTF3	RHOB	CACUL1	TSPAN13	CLDN7	C1orf122	ISG15	MT1E	PLK2	ECI2	SLC25A37	SNRNP25	AMD1	COX6C	SAAL1	LINC00867	TAF1D	RRM2	AKT2	SNRPN	IER3	HSP90AA1	MGMT	PAM
25	RRBP1	CIB1	TMSB10	R3HDM2	ENO1	STOML2	PBK	SH3BGRL3	PMEPA1	RINL	UBE2H	TMSB10	TMX4	CCDC34	PDK4	KRTCAP3	HOXB2	KDM6B	LCN15	HSPA5	JUND	FCER1G	PSMB8	CTSH	SFRP1	HNRNPA1	THUMPD3-AS1	RAB3IP	NANS	SLC44A4	LGALS1	HLA-DMA	ATP1B1	HMGB2	EIF3I	PMAIP1	SHROOM3	HES1	EEF2	GRAMD1A	SPINT1	CXCR4	MKI67	NFKBIL1	FCGRT	S100A2	TMA7	SLC35B1	MSRB2
26	PRR13	AREG	EEF1D	LSM12	LDHA	SMIM22	CENPM	IL32	ERRFI1	GCAT	TMEM30B	FAU	PSMF1	CENPA	NFATC4	UNG	SMIM10L1	KCNMB4	ATAD2	MDH1	LMNA	RGS2	IGKC	MGST2	BCAM	ATP5G2	CYCS	LENG8	SPDEF	STARD10	SLC39A6	HLA-DQB1	KRT17	UGDH	PSMA3	ZFAND2A	SLK	EIF1	HNRNPA1	ACTN1	CYP1B1.AS1	FXYD5	DHFR	DDX39A	MAP1LC3A	BIRC3	PPIA	PDIA4	PRKDC
27	GAL	CRB3	MARCKSL1	ANKRD40	PSMB6	CHCHD10	SSRP1	ITM2B	MIR222HG	PDK4	HOPX	ATP5E	NDUFAF3	GTSE1	NARF	CD320	GNG13	FAM19A1	DNAJC9	SOCS3	ATP1B1	CELF2	CAPN2	HEBP2	IFI27L2	COX4I1	RTN4	KPNA6	NDRG1	DAZAP2	PDE9A	PSMB10	TSC22D1	SGK1	ATP5C1	SLC25A33	TRIM33	PDLIM5	PPIA	GSE1	DLX5	WSB1	HMGB3	TRABD	CD8B	CXCL1	NACA	TFG	PYCR1
28	BASP1	HIST1H1C	TMA7	BDP1	ATP5H	PRELID1	EMP2	S100A2	FAM107B	OCEL1	TMEM80	HNRNPA1	NEB	TUBA1C	CHCHD10	COX14	IFI27L2	CADM2	VKORC1	MAGEA1	MCL1	ITM2A	PTTG1IP	CYP4B1	NPPC	EEF2	MIDN	MYO6	CIB1	RABAC1	SDF2L1	ARHGEF26	IER3	HIST1H4C	CCT4	NOP56	MSL1	B2M	UQCRH	MAPKAPK5-AS1	MFSD11	RGS2	DUT	IMPAD1	LRRC26	CD59	H3F3B	TNFRSF19	FOXQ1
29	DUSP4	CHMP4B	EEF2	CBX6	PRDX4	MZT2A	CKLF	CD9	BCL3	TMEM44.AS1	GJC1	HSP90AA1	GABARAPL2	KIFC1	TPD52	WDR61	SLPI	CNOT7	CAMK2B	GDI2	ELF3	RDX	ANXA3	EHF	IGFBP4	S100A11	CD44	PPP4R3B	NME4	NUCB2	ORMDL2	TAP1	KRT7	HSD17B11	PSMA4	VIM	UBP1	H2AFZ	EEF1B2	CCDC50	GJA1	BTG2	CDC20	KIAA1143	ABHD12B	CCL2	ACTB	TUSC3	PRSS56
30	OSTC	TMC5	COX7C	KCNQ1OT1	SSBP1	MRPS15	ANP32E	LGALS1	DDX17	KISS1R	IFT43	HMGN2	PTRHD1	MXD3	CISD3	PSMA3	SPOCK1	TNRC6A	USP1	CCT7	SQSTM1	RGS1	C4orf48	PSME2	VCAN	TOMM7	KRT10	RREB1	FOXA1	PDZK1IP1	TSPAN13	RNF213	CEBPB	RGS2	ECHS1	DDX21	UBE2R2	MYL6	TPT1	BLCAP	PRDM1	IRS2	TK1	KHSRP	KCNMA1	CYR61	TFF3	CNP	SLC27A5
Meta-program							P3				P2	P2	P2	P3	P2			P1	P3																					P1	P4		P3	P4	P4		P4		P4
[truncated: 11 more columns]
