# Supplementary material for: Single-cell analysis supports a luminal-neuroendocrine transdifferentiation in human prostate cancer
Source: Commun Biol. 2020 Dec 16;3:778. doi: 10.1038/s42003-020-01476-1 (PMC7745034; doi:10.1038/s42003-020-01476-1)
Supplement: Supplementary file 9 — Supplementary Data 7 [file 42003_2020_1476_MOESM9_ESM.xlsx]

## Sheet: NEcor
Pearson Correlation Coefficients of genes in P1, P2 and P4
Morrissey cohort_Gene	R	Beltran cohort_Gene	R	Sawyers cohort_Gene	R
RNASEH2A	0.595118	EZH2	0.756536	EZH2	0.504063
TCF19	0.554962	SOX2	0.75022	SCG3	0.462061
ASCL1	0.547772	PEG10	0.727106	TUBA1A	0.45103
ASF1B	0.546181	GGH	0.713538	CHGB	0.444184
CARHSP1	0.540305	SCG3	0.710896	ASF1B	0.407933
RGS16	0.530063	ASF1B	0.699111	CARHSP1	0.38072
EZH2	0.522541	HES6	0.692538	MYBL2	0.374599
STMN1	0.512062	ASCL1	0.680571	CEP152	0.364731
PLP2	0.477737	ETS2	0.675491	ATCAY	0.329779
RALYL	0.471574	STMN1	0.671705	PLP2	0.32628
PEG10	0.468344	SCGN	0.667975	CHGA	0.323217
CHGA	0.457411	IVNS1ABP	0.660657	CABP7	0.316067
LCN15	0.450607	PLP2	0.655052	RNASEH2A	0.314831
DAPL1	0.450543	CEP152	0.65229	C1QL1	0.310942
DLX5	0.44852	TCF19	0.650951	NARF	0.30409
BTG3	0.44237	KCNH5	0.650679	GNAO1	0.303344
SYT4	0.439111	LAPTM4B	0.645368	PCLO	0.295206
GNAO1	0.436579	SCG2	0.642258	VGF	0.294565
PAM	0.430722	RTN2	0.640423	KCNH5	0.289157
SCG2	0.430494	QPCT	0.639748	ASCL1	0.288907
TP53I3	0.428102	WFDC2	0.638555	DCX	0.273223
SCG3	0.42453	PAM	0.627057	SOX4	0.27055
DUSP8	0.424063	NARF	0.626946	DDX39A	0.264889
SCGN	0.420662	RASD1	0.623113	PEG10	0.26149
ATCAY	0.418047	PCLO	0.621532	RALYL	0.25325
CEP152	0.41676	TMX4	0.620935	IVNS1ABP	0.249938
TUBA1A	0.41522	ATCAY	0.619534	NFATC4	0.242725
VGF	0.415178	HMGN2	0.619183	WFDC2	0.227935
DSP	0.40881	DDX39A	0.616683	MEX3A	0.22257
CAMK2B	0.407541	RNASEH2A	0.593136	DNAJC9	0.213876
DPYSL5	0.404722	NEB	0.591316	PCSK1N	0.207822
C1QL1	0.401368	DPYSL5	0.588531	FAM19A1	0.198541
PCLO	0.400567	DMWD	0.585797	SYT4	0.197854
SOX2	0.393309	AMIGO2	0.585673	HMGN2	0.195446
WFDC2	0.388053	MFSD11	0.584726	NKD2	0.194308
SEZ6L2	0.387787	CHGA	0.575288	DHFR	0.19149
RASD1	0.38517	SLC1A5	0.573383	FOXJ1	0.188503
GSE1	0.383912	IGFBP2	0.560812	LPCAT1	0.184186
SAAL1	0.382811	SYT4	0.559427	RBP1	0.183905
CRABP1	0.377003	TP53I3	0.558848	GSE1	0.181572
CHD4	0.376946	KHSRP	0.556267	CALML3	0.175961
RTN2	0.369943	GNAO1	0.552841	FGF3	0.169988
NFATC4	0.364681	TUBA1A	0.546592	TCF3	0.169935
DDX39A	0.363132	CNKSR3	0.544199	BMP4	0.169482
PGF	0.356437	LCN15	0.539321	KRT23	0.168049
MYBL2	0.355441	CAMK2B	0.527834	BTG3	0.167504
HMGA1	0.350657	PDK4	0.521396	ASPSCR1	0.167248
AUTS2	0.350025	DUT	0.521232	NOTUM	0.165123
HMGN2	0.349014	CHGB	0.518336	RTN2	0.158898
PCSK1N	0.347319	GSE1	0.505954	CRABP1	0.156555
KHSRP	0.343884	SAAL1	0.501378	KCNMB4	0.152705
ACTN4	0.34262	AUTS2	0.499675	ACTN1	0.151763
HES6	0.339209	CPE	0.498531	LHX1	0.147294
CABP7	0.338458	FABP5	0.494204	QPCT	0.146774
DCX	0.335448	SERGEF	0.492849	MUCL1	0.145198
ELAVL2	0.333998	CARHSP1	0.485546	TNRC6A	0.143759
IGFBP2	0.333553	SHOX2	0.484363	CBX1	0.136035
KCNH5	0.331254	MEST	0.478116	PRSS56	0.134413
CALML3	0.33065	TFF3	0.47441	SCRN1	0.133789
CNKSR3	0.323173	LINC00867	0.47281	ABHD12B	0.125157
SLC1A5	0.322743	SCRN1	0.47162	SAAL1	0.121675
LPCAT1	0.309182	RGS16	0.468853	DNAJC12	0.12094
AGT	0.303661	VSIG8	0.464082	DUT	0.116678
FAM19A1	0.301656	MYBL2	0.46225	CHL1	0.116633
VTN	0.301558	FAM19A1	0.45549	CNOT7	0.114987
VKORC1	0.297161	RALYL	0.453042	FOXQ1	0.114347
NAV1	0.296914	RBP1	0.452844	CHD4	0.110623
MGLL	0.293046	SDR16C5	0.44967	CST1	0.109822
GAPDH	0.291755	PCSK1N	0.444805	FGF19	0.108518
TCF3	0.288329	DUSP8	0.442207	AKT2	0.107845
MGAT5	0.283832	PRKAR1A	0.441978	EIF4EBP1	0.101337
SERGEF	0.283112	ACTN4	0.433622	GAPDH	0.100527
DHFR	0.274645	CHD4	0.433048	TCF4	0.0967527
EIF4EBP1	0.273826	CYSTM1	0.423433	IP6K2	0.0961779
GGH	0.272331	CADM2	0.417284	CD8B	0.0947334
ABHD5	0.269831	DNAJC12	0.416427	IL27	0.0918606
IVNS1ABP	0.268651	CHL1	0.412685	VKORC1	0.090554
CHRAC1	0.266478	AKT2	0.398578	ETS2	0.08927
CHL1	0.264348	S100A13	0.396959	CRIP1	0.0869082
MEST	0.262592	HSPA1A	0.379795	RGS19	0.0864949
LAPTM4B	0.259278	RFK	0.37509	MT4	0.0856798
VSIG8	0.256508	MGLL	0.368103	AMIGO2	0.0842844
SOX4	0.253041	LPCAT1	0.367565	PGF	0.0832112
SLC27A5	0.251258	S100A6	0.362399	PTMA	0.0827087
CHGB	0.244614	BTG3	0.357636	VTN	0.0826608
ACTB	0.24244	NCOA7	0.351223	SLC27A5	0.0811402
H3F3A	0.24207	DCX	0.350387	TFF2	0.0790341
NARF	0.239241	CABP7	0.348987	NELL2	0.0777499
NKD2	0.236913	SEZ6L2	0.348469	PCCA	0.0741695
HLA-A	0.23653	ACTL6A	0.348082	SLC1A5	0.0728455
QPCT	0.236256	MAP1LC3A	0.347291	FRA10AC1	0.0715451
PTMA	0.23609	SPINT1	0.347206	ABHD5	0.070175
IL27	0.234922	C1QL1	0.345119	AUTS2	0.067745
AMIGO2	0.234768	HMGA1	0.340102	DUSP8	0.0670047
SCRN1	0.227853	NAV1	0.338459	TMSB4X	0.0666119
S100A6	0.226925	VGF	0.337883	MAP2K6	0.0641759
CHCHD10	0.223826	SOX4	0.337168	MGAT5	0.063395
C6orf15	0.223712	HLA-A	0.332489	MAP1LC3A	0.0630712
CADM2	0.219846	DNAJC9	0.330313	ACTL6A	0.0627253
DDAH2	0.215916	CGA	0.327942	KDM6B	0.0592762
ACTN1	0.215416	ASPSCR1	0.326299	CSRP2	0.0575599
DNAJC9	0.211708	ATP6AP1	0.32602	DMWD	0.0574634
FGF3	0.210976	PFKFB2	0.319832	FCGRT	0.0523513
FTH1	0.210328	ASPH	0.31574	PSMF1	0.0487343
PSMF1	0.210157	SMOC2	0.314878	TFF3	0.0465343
MFAP2	0.208656	OGFOD3	0.313591	KHSRP	0.0392596
MAP1LC3A	0.207212	DHFR	0.312994	SERGEF	0.0383575
LINC00867	0.204034	CRABP1	0.30494	LGALS3	0.0374548
OTUB1	0.203246	H3F3B	0.303715	HSP90AA1	0.0341929
ETS2	0.203166	GRAMD1A	0.303508	LANCL2	0.0299355
KITLG	0.202811	TMEM80	0.302925	RAP1GAP	0.027775
TMSB4X	0.20257	PDXK	0.300983	GJC1	0.0273621
SPINT1	0.202164	MOCS2	0.294233	MAP4K4	0.0254462
ABHD12B	0.201088	TAGLN2	0.293052	S100A6	0.0252937
TAGLN2	0.200739	ODF2L	0.292606	MDK	0.0249705
DMWD	0.19945	TFF1	0.281338	ACTB	0.0230018
PRKDC	0.194174	GAPDH	0.281311	C20orf85	0.0226354
RBP1	0.194091	MAP4K4	0.27935	SEZ6L2	0.0203733
HSPB1	0.193766	DLX5	0.277696	APCDD1	0.0186643
TMX4	0.19248	KIAA0101	0.276705	KCNMA1	0.0167644
CGA	0.188745	TMEM30B	0.273068	MSX2	0.0151268
LANCL2	0.184146	VKORC1	0.272535	RASD1	0.0133373
CD8B	0.182393	NFKBIL1	0.270925	IFI27	0.0109886
PRSS56	0.181875	CNOT7	0.268942	MS4A15	0.00911866
FGF19	0.181771	AGT	0.26194	FTL	0.00778905
FOXJ1	0.180508	HNRNPA1	0.257582	FTH1	0.00633992
FOXQ1	0.17427	KLK12	0.257151	TMEM80	0.00577108
ASPSCR1	0.173811	ELAVL2	0.252186	KITLG	0.00343395
PPP1R14B	0.170588	MAOB	0.246908	AGR3	-0.00341669
KRT23	0.168024	EIF1	0.24624	SFN	-0.0044741
PDK4	0.166798	DSP	0.242954	ANKRD37	-0.00602813
CBX1	0.161261	EIF4EBP1	0.240424	SMOC2	-0.00610557
NELL2	0.160137	NGFRAP1	0.234835	KLK12	-0.00632413
CRABP2	0.158329	NFATC4	0.233242	TFF1	-0.00707403
KDM6B	0.157562	GJC1	0.232661	POLD2	-0.0126484
CNFN	0.157122	CHCHD2	0.230817	CNFN	-0.0126543
CPE	0.156496	SLC27A5	0.230409	NEB	-0.0145861
MT4	0.152656	CRELD2	0.2209	KIAA1549	-0.0154498
NCOA7	0.152557	ABHD5	0.218885	APOL4	-0.0184209
SFN	0.152254	TCF3	0.217789	TMX4	-0.0219745
CTSD	0.151408	NOTUM	0.216014	ASPH	-0.0237265
TMEM80	0.149624	MAPKAPK5-AS1	0.214572	CYB5B	-0.0280362
CNOT7	0.147948	LANCL2	0.211402	MYL6	-0.0294329
GJC1	0.141219	HNRNPAB	0.208262	GRAMD1A	-0.033456
ACTL6A	0.141171	SDF2L1	0.208182	FARSB	-0.037357
EIF1	0.136032	PSMF1	0.208004	BST2	-0.0375797
AKT2	0.135009	IL27	0.206221	IGFBP2	-0.0413703
TMSB10	0.134915	CRIP1	0.203822	ACTG1	-0.0437035
CRIP1	0.134362	TFF2	0.197606	PDK4	-0.0454429
TMEM30B	0.134289	UNCX	0.19287	SPATS2L	-0.047402
TFF2	0.132827	SPATS2L	0.190841	MFSD11	-0.049408
TCF4	0.130863	FOXJ1	0.190728	ISG15	-0.051299
SMOC2	0.12932	TMSB4X	0.177955	PPIA	-0.0532014
HLA-C	0.127353	KITLG	0.172739	MAOB	-0.0535466
LHX1	0.127175	UBA52	0.161933	HNRNPA1	-0.0548357
NEB	0.126678	SERF2	0.161506	NUPR1	-0.0550571
SDC1	0.123411	CBX1	0.160852	MARCKSL1	-0.0568554
KCNQ1OT1	0.122193	FAM188A	0.15939	TRABD	-0.0578198
NOTUM	0.121033	PPIA	0.150473	IFI6	-0.0579864
ANKRD37	0.117286	GABARAPL2	0.15032	H1F0	-0.0586076
LGALS3	0.116059	MFAP2	0.147701	PPDPF	-0.0586918
DUT	0.11339	PTMA	0.147343	IFT43	-0.0649082
FCGRT	0.112841	IFI6	0.143534	PPP1R14B	-0.0660851
CMSS1	0.106542	PPDPF	0.143415	CHRAC1	-0.0670028
MAOB	0.102952	KCNMB4	0.137765	TMEM30B	-0.0671651
AGR3	0.101082	ATP5E	0.136593	RFK	-0.0730771
NFKBIL1	0.100895	MARCKSL1	0.136052	SNRPN	-0.0755458
UNCX	0.0976054	HLA-C	0.135733	CHCHD10	-0.0756803
ODF2L	0.0963734	FTL	0.128918	CMSS1	-0.0759911
CHCHD7	0.0942634	TMED10	0.126157	FABP5	-0.077386
KCNMB4	0.0887509	FTH1	0.125972	PPFIA2	-0.0789035
PSMB9	0.087049	AGR3	0.125309	MYL5	-0.0819756
NET1	0.0869853	ORMDL3	0.124431	ATP5E	-0.0820931
HLA-B	0.0837301	MAPKAPK2	0.119192	TLE1	-0.0837221
HSPA1A	0.0830208	H3F3A	0.112611	ACTN4	-0.0847739
IFT43	0.0817474	S100A3	0.105779	PRAC1	-0.0865343
GJA1	0.0791748	PPP1R14B	0.101691	H3F3B	-0.089209
H1F0	0.076579	ACTB	0.101632	CTSZ	-0.0928173
IFI27	0.0717619	IFT43	0.101363	EGFL7	-0.0929608
MAPKAPK2	0.0708881	NR2F6	0.097778	TMA7	-0.0936727
FTL	0.0689791	NKD2	0.0960301	ABHD2	-0.0957218
PDXK	0.0682099	PGF	0.0953439	OTUB1	-0.101367
AZIN1	0.0648809	FARSB	0.0913346	PDLIM2	-0.101685
VPS35	0.0639226	NDUFAF6	0.086649	SDF2L1	-0.102848
HSP90AA1	0.0633449	MANF	0.0858611	EIF1	-0.104433
S100A13	0.063211	C6orf15	0.084729	MSMB	-0.105818
PFKFB2	0.0564458	CALML3	0.0823265	UBA52	-0.108155
NR4A1	0.0509136	TRABD	0.0810975	CHSY1	-0.110382
MAP4K4	0.0479221	DDAH2	0.0781669	SLC12A2	-0.11131
ASPH	0.0468654	MYL6	0.0742598	OR51E1	-0.112216
BMP4	0.0444551	SNRPN	0.0701642	HNRNPAB	-0.112289
CYSTM1	0.0437129	DAPL1	0.0695452	MB	-0.11252
MSRB2	0.0432042	PTRHD1	0.0685879	IGF1	-0.112582
S100A3	0.0427607	MDK	0.0669852	RGS10	-0.116333
ISG15	0.0414127	CYB5B	0.063476	RHOB	-0.11659
RGS19	0.038975	CHCHD10	0.0584547	NINJ1	-0.119363
HNRNPAB	0.0375916	FCGRT	0.0566727	CHCHD7	-0.120491
FRA10AC1	0.0371672	HLA-B	0.0487384	ORMDL3	-0.122965
ORMDL3	0.0369961	CNFN	0.0478993	SERF2	-0.124721
C20orf85	0.03683	SDC1	0.0439907	PDXK	-0.126202
PRR15	0.034848	APCDD1	0.041702	B2M	-0.128025
TFF3	0.0340055	CHRAC1	0.0395031	NR4A1	-0.129413
PPIA	0.0335889	SFN	0.0341673	GABARAPL2	-0.131938
PRKAR1A	0.0332426	KIAA1549	0.0327185	PRKAR1A	-0.134491
HNRNPA1	0.0308979	COX7C	0.031311	TPT1	-0.138577
SLC9A3R2	0.0307894	IFI27	0.0261135	NDUFAF3	-0.140877
CAVIN2	0.0272691	MGAT5	0.0244031	EIF2S3	-0.146343
RAP1GAP	0.0264233	AZIN1	0.0216112	CISD3	-0.149849
HSPA4	0.0248564	CISD3	0.0164955	PCBD1	-0.152012
HES4	0.0241341	FGF19	0.0161127	CTSD	-0.152059
MB	0.021905	AGR2	0.014875	SELENOM	-0.160391
BAG3	0.0215027	MAP2K6	0.014027	VPS35	-0.162965
EGFL7	0.0209272	PRR15	0.0114436	METRN	-0.166535
SHOX2	0.0182736	TLE1	0.0113039	FAM43A	-0.167049
SPATS2L	0.0158667	ACTG1	0.0111698	MOCS2	-0.169513
MS4A15	0.0148773	BST2	0.00443422	SPINT1	-0.180028
RFK	0.0127148	TPD52	0.000837098	UBE2H	-0.186792
MUCL1	0.0110237	MEX3A	0.000784411	RAMP1	-0.187227
ABHD2	0.0105497	CHCHD7	-0.00965544	NR2F6	-0.187636
IP6K2	0.0100903	TMSB10	-0.0105024	FAU	-0.188583
ACTG1	0.00682107	ABHD12B	-0.0106796	C9orf152	-0.188915
TFF1	0.00589137	CRABP2	-0.0123673	NFIX	-0.190877
UBE2H	0.00577942	RGS19	-0.0131557	PTRHD1	-0.196051
MALAT1	0.00417878	MUCL1	-0.0169962	VMP1	-0.19756
KLK12	0.00401105	MSRB2	-0.0174634	OGFOD3	-0.197669
CST1	0.0037706	OTUB1	-0.0189253	SLC9A3R2	-0.214936
CSRP2	0.00292438	FAM84A	-0.0204722	DNPH1	-0.233612
MFSD11	0.00225551	FRA10AC1	-0.0220493	PYCR1	-0.236119
CERS4	-0.004401	BMP4	-0.022786	GRINA	-0.244854
KCNMA1	-0.00451048	GNB2L1	-0.0240414	CRELD2	-0.248699
CTBP1	-0.00582663	PRKDC	-0.0328823	CERS4	-0.249331
GRAMD1A	-0.00748151	MCL1	-0.0337984	NR2F2	-0.250054
FARSB	-0.0135188	CTSZ	-0.0354352	TMED10	-0.291737
MCL1	-0.0149168	TMA7	-0.0367152	ATP6AP1	-0.297542
MDK	-0.016708	HSP90AA1	-0.0376133	NACA	-0.298534
NINJ1	-0.0219208	ANKRD37	-0.04278	TRPM4	-0.314009
MAP2K6	-0.0252464	CTSD	-0.0431074	TRIB1	-0.340703
DNAJC12	-0.0269063	NDUFAF3	-0.0437952	GREB1	-0.345824
PDLIM2	-0.0274984	TRDC	-0.0446248
KIAA1549	-0.0305518	HSPB1	-0.0451491
FAM84A	-0.0308226	TCF4	-0.046246
IFI6	-0.0319665	GJA1	-0.0467426
MEX3A	-0.0322997	CTBP1	-0.0472065
MOCS2	-0.0335593	KRT23	-0.0494454
PPDPF	-0.0336192	LGALS3	-0.0509871
NUPR1	-0.0347665	TPT1	-0.0547588
MARCKSL1	-0.0367762	POLD2	-0.0586748
FAM43A	-0.0381347	EEF1A1	-0.0614446
CHCHD2	-0.0431679	RAB5A	-0.0620427
MAPKAPK5-AS1	-0.0445901	PCCA	-0.064574
AGR2	-0.0466825	STRA13	-0.0668752
CYB5B	-0.0483374	FAU	-0.0687002
POLD2	-0.0491835	B2M	-0.0703984
PCCA	-0.0499615	PCBD1	-0.0784173
SDF2L1	-0.0520353	UBE2H	-0.0795697
SDR16C5	-0.0549076	PSMB9	-0.0836167
APCDD1	-0.0585411	VPS35	-0.0838376
TPD52	-0.0592517	TSEN15	-0.0853339
PCBD1	-0.069647	KDM6B	-0.0931092
TLE1	-0.0724367	LHX1	-0.093993
H3F3B	-0.0725064	CSRP2	-0.0960069
MSX2	-0.0733465	C20orf85	-0.0971972
TRABD	-0.0741605	PPFIA2	-0.0977796
FAU	-0.0766	DNPH1	-0.0985254
NDUFAF6	-0.0770533	CERS4	-0.099797
PRDM1	-0.0823649	PDLIM2	-0.100038
MYL6	-0.0841433	EIF2S3	-0.100217
RHOB	-0.0855267	HES4	-0.105229
TNRC6A	-0.0857433	CD8B	-0.10569
FABP5	-0.086819	PRDM1	-0.105893
ALCAM	-0.095211	APOL4	-0.108616
PRAC1	-0.0952144	CCDC50	-0.109987
MYL5	-0.105784	IGHG3	-0.114828
NDUFAF3	-0.10746	LRRC26	-0.118554
IRF6	-0.111446	FOXQ1	-0.122133
NEAT1	-0.113495	TNRC6A	-0.122746
APOL4	-0.114099	ISG15	-0.123823
BST2	-0.118728	NINJ1	-0.125261
NR2F6	-0.123211	MS4A15	-0.129857
SNRPN	-0.123993	C9orf152	-0.130003
TRPM4	-0.128122	MT4	-0.137812
EIF2S3	-0.128226	IP6K2	-0.143508
LRRC26	-0.1306	ACTN1	-0.145839
SERF2	-0.140234	H1F0	-0.148383
OR51E1	-0.143332	MYL5	-0.156012
CHSY1	-0.154348	OR51E1	-0.157237
KIAA1143	-0.154422	KIAA1143	-0.157528
GRINA	-0.162439	CST1	-0.157621
ATP5E	-0.163289	RHOB	-0.169542
NFIX	-0.163605	NELL2	-0.170002
TMA7	-0.166501	HOPX	-0.171862
RAB5A	-0.167851	KCNMA1	-0.172606
IMPAD1	-0.168567	NR4A1	-0.176815
COX7C	-0.171137	ODC1	-0.177011
ATP6AP1	-0.171825	FGF3	-0.185294
UBA52	-0.172164	IGHM	-0.187567
RAMP1	-0.174786	IRF6	-0.190673
DNPH1	-0.176164	SLC9A3R2	-0.193138
ODC1	-0.17631	CMSS1	-0.203904
SLC12A2	-0.178446	ABHD2	-0.207372
CTSZ	-0.187416	MSMB	-0.214058
SELENOM	-0.196036	NET1	-0.220959
CCDC50	-0.196527	IMPAD1	-0.222882
PTRHD1	-0.198368	KCNQ1OT1	-0.224352
IGF1	-0.201862	NACA	-0.225922
OGFOD3	-0.213759	RAMP1	-0.226323
MANF	-0.214576	RAP1GAP	-0.229784
NACA	-0.221186	PRAC1	-0.238774
HOPX	-0.221805	FAM43A	-0.240248
MSMB	-0.229197	MB	-0.255676
METRN	-0.240954	EGFL7	-0.25931
TPT1	-0.249957	HSPA4	-0.260531
PPFIA2	-0.251178	NFIX	-0.261248
TSEN15	-0.253415	BAG3	-0.266491
RGS10	-0.262717	GRINA	-0.284988
CRELD2	-0.290942	IGF1	-0.286339
C9orf152	-0.298184	PRSS56	-0.310145
TMED10	-0.309021	PYCR1	-0.321689
EEF1A1	-0.312317	GREB1	-0.325001
GREB1	-0.319094	ALCAM	-0.331969
CISD3	-0.319521	RGS10	-0.336839
TRIB1	-0.325586	MSX2	-0.352864
B2M	-0.329872	SLC12A2	-0.371491
GABARAPL2	-0.347833	TRIB1	-0.385334
PYCR1	-0.348733	METRN	-0.386363
VMP1	-0.356214	NUPR1	-0.391634
NR2F2	-0.463189	VMP1	-0.430208
		MALAT1	-0.43142
		NR2F2	-0.431658
		CHSY1	-0.43674
		NEAT1	-0.46482
		TRPM4	-0.548283
